# Supplementary material for: The Divergence in Bacterial Components Associated with Bactrocera dorsalis across Developmental Stages
Source: Front Microbiol. 2018 Feb 1;9:114. doi: 10.3389/fmicb.2018.00114 (PMC5799270; doi:10.3389/fmicb.2018.00114)
Supplement: DATA SHEET S1 — Abundance of the dominant OTUs. [file Data_Sheet_1.XLSX]

## Sheet: profiling_all
#Level	Domain	Phylum	Class	Order	Family	Genus	Species	L1	L2	L3	L4	L5	L6	P1	P2	P3	P4	P5	P6	A1	A2	A3	A4	A5	HZ-L1	HZ-L2	HZ-L3	HZ-L4	HZ-L5	HZ-P1	HZ-P2	HZ-P3	HZ-P4	HZ-P5	HZ-A1	HZ-A2	HZ-A3	HZ-A4	HZ-A5	NS-L1	NS-L2	NS-L3	NS-L4	NS-L5	NS-P1	NS-P2	NS-P3	NS-P4	NS-P5
0	Archaea							0	0	0.001741	0.951681	0	0	0	0	0.001967	0	0	0	0	0	0	0	0	0	0	0	0	0	0	0	0	0	0	0	0	0	0	0	0	0	0	0	0	0	0	0	0	0
1		Crenarchaeota						0	0	0.001741	0.951681	0	0	0	0	0.001967	0	0	0	0	0	0	0	0	0	0	0	0	0	0	0	0	0	0	0	0	0	0	0	0	0	0	0	0	0	0	0	0	0
2			MCG					0	0	0.001741	0.951681	0	0	0	0	0.001967	0	0	0	0	0	0	0	0	0	0	0	0	0	0	0	0	0	0	0	0	0	0	0	0	0	0	0	0	0	0	0	0	0
0	Bacteria							99.9762	100	99.993	99.0483	100	99.99	100	100	99.998	100	100	100	100	100	100	100	100	100	100	100	100	100	100	100	100	100	100	100	100	100	100	100	100	100	100	100	100	100	100	100	100	100
1		Acidobacteria						0.871447	0.018897	0.797451	0	0	0	0	0	0.041312	0.093655	0.007391	0.02634	0	0.001799	0	0	0	0.053811	0.019494	0.00958	0.017391	0.007777	0.005964	0.242897	0.012369	0.003679	0.017448	0.198409	0.41622	3.38103	0.001979	0.001933	0.140958	0.028224	0.009001	0.139026	0	0.075473	0.009765	0.14939	0.005663	0.193477
2			AT-s54					0	0	0	0	0	0	0	0	0	0	0	0	0	0	0	0	0	0	0	0	0	0	0	0	0	0	0	0	0	0	0	0	0	0	0	0	0	0	0	0	0	0
2			Acidobacteria-5					0	0	0	0	0	0	0	0	0	0	0	0	0	0	0	0	0	0	0	0.001916	0	0	0	0.00184	0	0	0	0	0.351474	0	0	0	0	0.001882	0	0	0	0	0	0	0	0
2			Acidobacteria-6					0	0	0.001741	0	0	0	0	0	0.039345	0	0.005543	0.024458	0	0	0	0	0	0.053811	0.017722	0.001916	0.011594	0.003889	0.005964	0.018401	0.005301	0.003679	0.017448	0.194518	0.061046	2.48373	0.001979	0.001933	0.140958	0.024461	0.009001	0.137197	0	0.073487	0.007812	0.137749	0.001888	0.108716
3				CCU21				0	0	0	0	0	0	0	0	0	0	0	0	0	0	0	0	0	0	0	0	0	0	0	0	0	0	0	0.017507	0	0.03848	0	0	0	0	0	0	0	0	0	0	0	0
3				iii1-15				0	0	0.001741	0	0	0	0	0	0.039345	0	0.005543	0.024458	0	0	0	0	0	0.053811	0.014177	0.001916	0.011594	0.001944	0.005964	0.016561	0.003534	0.003679	0.017448	0.177012	0.061046	2.27734	0.001979	0	0.133338	0.022579	0.0054	0.12988	0	0.069515	0.005859	0.129989	0.001888	0.10503
4					RB40			0	0	0	0	0	0	0	0	0	0	0	0	0	0	0	0	0	0	0	0	0	0	0	0	0	0	0	0	0	0.127685	0	0	0	0	0	0	0	0.005958	0	0.007761	0	0
4					mb2424			0	0	0	0	0	0	0	0	0	0	0	0	0	0	0	0	0	0.023916	0	0	0	0	0	0	0	0	0	0	0	0.328832	0	0	0	0	0	0	0	0	0	0	0	0
2			Acidobacteriia					0.41885	0	0.21068	0	0	0	0	0	0.001967	0	0.001848	0.001881	0	0.001799	0	0	0	0	0	0.001916	0.003865	0	0	0.222656	0.007068	0	0	0.001945	0.0037	0.001749	0	0	0	0.001882	0	0	0	0.001986	0	0.00582	0	0
3				Acidobacteriales				0.41885	0	0.21068	0	0	0	0	0	0.001967	0	0.001848	0.001881	0	0.001799	0	0	0	0	0	0.001916	0.003865	0	0	0.222656	0.007068	0	0	0.001945	0.0037	0.001749	0	0	0	0.001882	0	0	0	0.001986	0	0.00582	0	0
4					Acidobacteriaceae			0	0	0	0	0	0	0	0	0	0	0	0	0	0	0	0	0	0	0	0.001916	0	0	0	0.222656	0.007068	0	0	0	0	0	0	0	0	0.001882	0	0	0	0.001986	0	0	0	0
5						Terriglobus		0	0	0	0	0	0	0	0	0	0	0	0	0	0	0	0	0	0	0	0.001916	0	0	0	0.222656	0.007068	0	0	0	0	0	0	0	0	0	0	0	0	0	0	0	0	0
4					Koribacteraceae			0.244164	0	0.21068	0	0	0	0	0	0	0	0.001848	0.001881	0	0.001799	0	0	0	0	0	0	0.003865	0	0	0	0	0	0	0.001945	0.0037	0.001749	0	0	0	0	0	0	0	0	0	0.00582	0	0
5						CandidatusKoribacter		0	0	0.21068	0	0	0	0	0	0	0	0	0	0	0	0	0	0	0	0	0	0.003865	0	0	0	0	0	0	0.001945	0.00185	0	0	0	0	0	0	0	0	0	0	0.00582	0	0
6							versatilis	0	0	0	0	0	0	0	0	0	0	0	0	0	0	0	0	0	0	0	0	0	0	0	0	0	0	0	0	0	0	0	0	0	0	0	0	0	0	0	0.00194	0	0
2			DA052					0.452596	0.00189	0.410914	0	0	0	0	0	0	0	0	0	0	0	0	0	0	0	0	0	0	0	0	0	0	0	0	0	0	0	0	0	0	0	0	0	0	0	0	0	0	0
3				Ellin6513				0.452596	0.00189	0.410914	0	0	0	0	0	0	0	0	0	0	0	0	0	0	0	0	0	0	0	0	0	0	0	0	0	0	0	0	0	0	0	0	0	0	0	0	0	0	0
2			S035					0	0	0.174116	0	0	0	0	0	0	0	0	0	0	0	0	0	0	0	0	0	0	0	0	0	0	0	0	0	0	0	0	0	0	0	0	0	0	0	0	0	0	0
2			Solibacteres					0	0.017007	0	0	0	0	0	0	0	0.093655	0	0	0	0	0	0	0	0	0	0	0.001932	0.001944	0	0	0	0	0	0.001945	0	0.377807	0	0	0	0	0	0.001829	0	0	0	0.00582	0	0.084761
3				Solibacterales				0	0.017007	0	0	0	0	0	0	0	0.093655	0	0	0	0	0	0	0	0	0	0	0.001932	0.001944	0	0	0	0	0	0.001945	0	0.377807	0	0	0	0	0	0.001829	0	0	0	0.00582	0	0.084761
4					Solibacteraceae			0	0	0	0	0	0	0	0	0	0	0	0	0	0	0	0	0	0	0	0	0	0	0	0	0	0	0	0	0	0	0	0	0	0	0	0	0	0	0	0	0	0
5						CandidatusSolibacter		0	0	0	0	0	0	0	0	0	0	0	0	0	0	0	0	0	0	0	0	0	0	0	0	0	0	0	0	0	0	0	0	0	0	0	0	0	0	0	0	0	0
2			Sva0725					0	0	0	0	0	0	0	0	0	0	0	0	0	0	0	0	0	0	0.001772	0.003832	0	0.001944	0	0	0	0	0	0	0	0.374309	0	0	0	0	0	0	0	0	0.001953	0	0	0
3				Sva0725				0	0	0	0	0	0	0	0	0	0	0	0	0	0	0	0	0	0	0.001772	0.003832	0	0.001944	0	0	0	0	0	0	0	0.374309	0	0	0	0	0	0	0	0	0.001953	0	0	0
2			iii1-8					0	0	0	0	0	0	0	0	0	0	0	0	0	0	0	0	0	0	0	0	0	0	0	0	0	0	0	0	0	0.139929	0	0	0	0	0	0	0	0	0	0	0	0
3				DS-18				0	0	0	0	0	0	0	0	0	0	0	0	0	0	0	0	0	0	0	0	0	0	0	0	0	0	0	0	0	0.139929	0	0	0	0	0	0	0	0	0	0	0	0
1		Actinobacteria						0.512149	0.336369	0.665123	1.51515	0.984024	1.05427	64.1126	52.6159	53.5617	48.1932	43.6078	20.5336	1.19503	0.462263	0.968504	0.539269	0.358153	0.679608	3.07649	0.810485	1.06471	2.09399	36.049	7.85919	27.15	31.4048	25.9703	42.2105	42.4063	41.7477	4.50101	3.46754	2.60772	1.57114	1.1935	0.621959	0.861811	35.2658	19.2	41.9824	9.68911	42.9243
2			Acidimicrobiia					0	0.003779	0	0	0	0	0.219582	0.079411	0.478036	0.126824	0.223573	0.118528	0.001912	0.001799	0	0.001961	0.003582	0.007972	0.001772	0.001916	0.001932	0.001944	0.302181	0.237377	0.353401	0.299864	0.182234	0.138108	0.025898	1.55845	0.001979	0.003866	0.001905	0.007526	0.0036	0.010976	0	1.04074	0.476535	0.713967	0.169885	1.29169
3				Acidimicrobiales				0	0.003779	0	0	0	0	0.219582	0.079411	0.478036	0.126824	0.223573	0.118528	0.001912	0.001799	0	0.001961	0.003582	0.007972	0.001772	0.001916	0.001932	0.001944	0.302181	0.237377	0.353401	0.299864	0.182234	0.138108	0.025898	1.55845	0.001979	0.003866	0.001905	0.007526	0.0036	0.010976	0	1.04074	0.476535	0.713967	0.169885	1.29169
4					AKIW874			0	0	0	0	0	0	0	0	0	0	0	0	0	0	0	0	0	0	0	0	0.001932	0	0	0	0	0	0	0	0	0.164416	0	0.001933	0	0	0	0	0	0	0	0	0	0
4					C111			0	0	0	0	0	0	0.003542	0.001847	0.003934	0	0	0	0	0	0	0	0.001791	0.001993	0	0	0	0.001944	0.043737	0.049683	0.068913	0.069907	0.023264	0.036959	0.0037	0.439026	0	0	0	0	0	0	0	0.218475	0.093745	0.182372	0.026427	0.140041
4					EB1017			0	0	0	0	0	0	0	0	0	0	0	0	0	0	0	0	0	0	0	0	0	0	0.005964	0	0.003534	0.014717	0	0	0	0.073463	0	0	0	0	0	0	0	0.007945	0	0	0	0
4					Iamiaceae			0	0	0	0	0	0	0	0	0.003934	0	0	0	0	0	0	0	0	0.001993	0	0	0	0	0	0	0.001767	0	0.013571	0	0	0.005247	0	0	0	0	0	0.001829	0	0.083418	0	0.00582	0.001888	0.222959
5						Iamia		0	0	0	0	0	0	0	0	0.003934	0	0	0	0	0	0	0	0	0.001993	0	0	0	0	0	0	0.001767	0	0.013571	0	0	0.005247	0	0	0	0	0	0.001829	0	0.083418	0	0.00582	0.001888	0.222959
4					Microthrixaceae			0	0	0	0	0	0	0.008854	0	0	0	0	0	0	0	0	0	0	0	0	0	0	0	0.003976	0	0.010602	0.003679	0.001939	0.013616	0	0.010495	0	0	0	0	0	0	0	0.021848	0.003906	0.019401	0.00755	0.068178
5						CandidatusMicrothrix		0	0	0	0	0	0	0	0	0	0	0	0	0	0	0	0	0	0	0	0	0	0	0	0	0	0.00184	0	0	0	0	0	0	0	0	0	0	0	0	0	0	0	0.001843
2			Actinobacteria					0.434731	0.33259	0.665123	1.40208	0.984024	1.05427	63.6344	52.2798	53.0836	47.9884	43.3639	20.3398	1.19121	0.458666	0.968504	0.535347	0.354572	0.669643	3.07117	0.804736	1.05892	2.08621	35.7031	7.59237	26.7312	31.0718	25.7357	42.0024	42.1418	33.6039	4.48913	3.45981	2.60391	1.55609	1.1863	0.607324	0.851836	34.0523	18.6259	41.1152	9.46448	40.1732
3				Actinomycetales				0.434731	0.33259	0.665123	1.40208	0.984024	1.05427	63.6344	52.2798	53.0836	47.9884	43.3639	20.3398	1.19121	0.458666	0.968504	0.535347	0.354572	0.669643	3.07117	0.804736	1.05892	2.08621	35.7031	7.58869	26.7295	31.0699	25.7357	42.0004	42.016	33.6004	4.48913	3.45981	2.602	1.55609	1.1863	0.607324	0.851836	34.0483	18.622	41.1113	9.46448	40.1732
4					Actinomycetaceae			0	0	0	0	0	0	0	0	0	0	0	0	0	0	0	0	0	0	0	0	0	0	0.031809	0.00184	0.077748	0.016557	0.015509	0.007781	0.014799	0.001749	0	0	0	0	0.0018	0	0	0.005958	0.001953	0.013581	0.001888	0
5						Actinomyces		0	0	0	0	0	0	0	0	0	0	0	0	0	0	0	0	0	0	0	0	0	0	0.027832	0.00184	0.07068	0.016557	0.015509	0.007781	0.014799	0.001749	0	0	0	0	0.0018	0	0	0.005958	0.001953	0.011641	0.001888	0
6							hyovaginalis	0	0	0	0	0	0	0	0	0	0	0	0	0	0	0	0	0	0	0	0	0	0	0.007952	0	0.005301	0	0.001939	0	0	0	0	0	0	0	0	0	0	0	0	0	0	0
5						N09		0	0	0	0	0	0	0	0	0	0	0	0	0	0	0	0	0	0	0	0	0	0	0	0	0.001767	0	0	0	0	0	0	0	0	0	0	0	0	0	0	0	0	0
4					Actinosynnemataceae			0	0	0	0	0	0	0	0	0	0	0	0	0	0	0	0	0	0	0	0	0.001932	0	0	0	0	0	0	0.001945	0.00185	0.243126	0	0.001933	0	0	0	0	0	0.001986	0	0	0	0.011056
5						Kibdelosporangium		0	0	0	0	0	0	0	0	0	0	0	0	0	0	0	0	0	0	0	0	0	0	0	0	0	0	0	0	0	0.001749	0	0	0	0	0	0	0	0	0	0	0	0.011056
5						Lentzea		0	0	0	0	0	0	0	0	0	0	0	0	0	0	0	0	0	0	0	0	0	0	0	0	0	0	0	0	0	0.180158	0	0.001933	0	0	0	0	0	0.001986	0	0	0	0
4					Beutenbergiaceae			0	0	0	0	0	0.001997	0	0	0	0	0	0	0	0	0.001937	0	0	0	0	0	0	0	0.00994	0.00184	0.007068	0.003679	0.005816	0.001945	0	0.026237	0	0	0	0	0	0	0	0.011917	0.003906	0	0.003775	0.001843
4					Bogoriellaceae			0	0	0	0	0	0	0.012396	0	0	0	0	0	0	0	0	0	0	0	0	0	0	0	0.017892	0.00368	0.014136	0.00184	0.034896	0	0	0.006996	0	0	0	0	0	0	0	0.039723	0.001953	0.025222	0.001888	0.057122
5						Georgenia		0	0	0	0	0	0	0.012396	0	0	0	0	0	0	0	0	0	0	0	0	0	0	0	0.017892	0.00368	0.014136	0.00184	0.034896	0	0	0.006996	0	0	0	0	0	0	0	0.039723	0.001953	0.025222	0.001888	0.057122
4					Brevibacteriaceae			0.059552	0.062361	0.026117	0.032037	0.059865	0.017971	5.45413	4.42113	3.97183	6.89144	21.3023	2.60573	0.032505	0.048565	0.238252	0.050985	0.084166	0.081712	0.173673	0.036405	0.036714	0.443295	2.12521	0.14537	2.02145	3.28378	3.06696	8.98092	19.9767	1.19814	0.866949	0.400101	0.102861	0.159937	0.131411	0.075001	0.099747	0.722954	1.62686	1.97699	0.890953	2.7658
5						Brevibacterium		0.059552	0.062361	0.026117	0.032037	0.057994	0.017971	5.45413	4.42113	3.80855	6.89144	21.269	2.60385	0.028681	0.04137	0.238252	0.047063	0.071631	0.081712	0.166584	0.036405	0.03285	0.443295	2.12322	0.14537	2.01792	3.28378	3.06114	8.97897	19.973	1.19814	0.861011	0.398168	0.100956	0.156174	0.12781	0.073172	0.097752	0.720968	1.62491	1.96535	0.890953	2.7658
6							aureum	0.049627	0.054802	0.01567	0.02073	0.043028	0.007987	5.401	4.36019	3.76724	6.81534	21.1341	2.56058	0.022945	0.023383	0.222756	0.023532	0.034025	0.061783	0.141774	0.015328	0.013526	0.41802	1.96219	0.123289	1.85005	3.07774	2.86534	8.1406	18.3155	1.06521	0.74621	0.336316	0.081908	0.135476	0.104409	0.045732	0.085782	0.655425	1.48233	1.79268	0.870189	2.6405
6							casei	0.009925	0.005669	0.008706	0.009423	0.014966	0.007987	0.030104	0.042475	0.033443	0.056583	0.097929	0.035747	0.005736	0.01439	0.011622	0.021571	0.028652	0.015944	0.023038	0.017244	0.019323	0.017498	0.083497	0.018401	0.10602	0.139814	0.139584	0.583555	1.27271	0.089205	0.091049	0.05412	0.013334	0.015053	0.023402	0.02561	0.009975	0.031778	0.097651	0.095066	0.016989	0.07002
4					Cellulomonadaceae			0	0	0.001741	0.005654	0.001871	0.001997	0.880098	0.166208	0.87935	0.345352	0.253136	0.440247	0	0	0	0.001961	0	0.001993	0.003544	0.001916	0.009662	0	0.52484	0.092006	0.519499	0.288826	1.99294	0.114766	0.116541	0.232631	0.001979	0.001933	0.001905	0.001882	0	0.012805	0.005985	0.212517	0.169912	1.49002	0.101931	0.047909
5						Actinotalea		0	0	0	0	0	0	0	0	0	0	0	0	0	0	0	0	0	0	0	0	0	0	0	0	0	0	0	0	0	0	0	0	0	0	0	0	0	0	0	0	0	0.005528
5						Cellulomonas		0	0	0	0	0	0	0	0	0	0	0	0	0	0	0	0	0	0	0	0	0	0	0.00994	0.046003	0.015903	0.022076	0	0	0	0	0	0	0	0	0	0	0.001995	0.019861	0	0	0	0
6							uda	0	0	0	0	0	0	0	0	0	0	0	0	0	0	0	0	0	0	0	0	0	0	0	0.00184	0	0.007359	0	0	0	0	0	0	0	0	0	0	0	0	0	0	0	0
6							xylanilytica	0	0	0	0	0	0	0	0	0	0	0	0	0	0	0	0	0	0	0	0	0	0	0	0	0.001767	0	0	0	0	0	0	0	0	0	0	0	0	0	0	0	0	0
5						Demequina		0	0	0.001741	0.005654	0.001871	0.001997	0.878327	0.166208	0.877383	0.345352	0.253136	0.440247	0	0	0	0.001961	0	0.001993	0	0.001916	0	0	0.508936	0.044163	0.496528	0.263071	1.99294	0.114766	0.116541	0.232631	0.001979	0.001933	0.001905	0	0	0.001829	0.00399	0.192655	0.1621	1.48226	0.101931	0.040538
5						Oerskovia		0	0	0	0	0	0	0	0	0	0	0	0	0	0	0	0	0	0	0	0	0	0	0	0	0	0	0	0	0	0	0	0	0	0.001882	0	0	0	0	0.003906	0	0	0
4					Corynebacteriaceae			0.043672	0.034015	0.24028	0.665234	0.338609	0.073879	0.191249	0.225304	0.088525	0.261453	0.157055	0.141105	0.00956	0.008993	0.377717	0.001961	0.003582	0.01993	0.046076	0.026825	0.052173	0.02722	0.337965	0.207935	0.593713	0.901431	0.412935	4.91548	5.45525	0.472259	0.277107	0.313122	0.243819	0.043277	0.106209	0.040244	0.039899	0.152933	0.156241	0.29684	0.071729	0.630182
5						Corynebacterium		0.043672	0.034015	0.24028	0.665234	0.338609	0.073879	0.191249	0.225304	0.088525	0.261453	0.157055	0.141105	0.00956	0.008993	0.377717	0.001961	0.003582	0.01993	0.046076	0.026825	0.052173	0.02722	0.337965	0.207935	0.593713	0.901431	0.412935	4.91548	5.45525	0.472259	0.277107	0.313122	0.243819	0.043277	0.106209	0.040244	0.039899	0.152933	0.156241	0.29684	0.071729	0.630182
6							durum	0	0	0	0	0	0	0	0	0	0	0	0	0	0	0	0	0	0	0	0	0	0	0	0	0	0	0	0.00389	0.0037	0	0	0	0	0	0	0	0	0	0	0	0	0
6							kroppenstedtii	0	0	0	0	0	0	0	0	0	0	0	0	0	0	0	0	0	0	0	0	0	0	0	0	0	0	0	0	0	0	0	0	0	0	0	0	0	0.001986	0	0	0	0
6							pilosum	0	0	0	0	0	0	0	0	0	0	0	0	0	0	0	0	0	0	0	0.001916	0.001932	0.001944	0.001988	0	0.001767	0.003679	0.001939	0.00389	0.011099	0	0	0.001933	0	0	0.0018	0	0	0.001986	0	0	0	0
6							renale	0	0	0	0.001885	0	0	0.001771	0	0	0	0.001848	0	0	0	0	0	0	0.001993	0	0.001916	0.003865	0.001944	0.005964	0	0.007068	0	0.001939	0.005836	0.00555	0.005247	0.007917	0.001933	0.001905	0	0.0054	0.001829	0.00798	0.011917	0.005859	0.009701	0.001888	0.001843
6							simulans	0	0	0	0	0	0	0	0	0	0	0	0	0	0	0	0	0	0	0	0	0	0	0	0	0	0	0	0.001945	0	0	0	0	0	0	0	0	0	0	0	0	0	0
6							stationis	0	0.015118	0	0	0	0	0	0	0	0	0	0	0	0	0	0	0	0	0	0	0.001932	0.001944	0.001988	0	0.010602	0.00184	0.013571	0.151724	0.323726	0	0.001979	0	0	0	0	0	0	0.001986	0	0.00194	0.001888	0
6							variabile	0	0	0	0	0	0	0.17177	0.103418	0.086558	0.259502	0.155208	0.097833	0	0	0	0	0	0.011958	0.007089	0.007664	0.003865	0.003889	0.11133	0.088326	0.252681	0.231797	0.267535	4.05765	3.34456	0.208144	0.257314	0.146897	0.011429	0.001882	0.012601	0.001829	0.00399	0.081432	0.091791	0.215354	0.043415	0.456974
4					Cryptosporangiaceae			0	0	0	0	0	0	0	0	0	0	0	0	0	0	0	0	0	0	0	0	0	0	0	0	0	0	0	0	0.00185	0.001749	0	0	0	0	0	0	0	0.003972	0	0	0	0
4					Dermabacteraceae			0.081388	0.022677	0.04527	0.056536	0.035545	0.035941	11.2748	13.6032	6.12397	6.16756	6.95479	2.52483	0.042065	0.044967	0.063921	0.047063	0.053723	0.077726	0.132913	0.042153	0.030917	0.311084	6.66388	0.507876	4.40514	6.60252	6.87449	1.09903	1.9997	2.28783	0.112822	0.260935	0.049526	0.1637	0.11881	0.043903	0.061843	2.86202	2.19323	4.39827	1.75548	3.67606
5						Brachybacterium		0.019851	0.017007	0.043529	0.052766	0.033674	0.031948	11.1916	13.5681	6.10824	5.98221	6.94555	2.50226	0.040153	0.044967	0.056173	0.03922	0.04656	0.075733	0.131141	0.042153	0.027053	0.311084	6.63804	0.502355	4.37157	6.58413	6.84929	1.08736	1.95161	2.2651	0.106884	0.228077	0.045716	0.1637	0.111609	0.042074	0.061843	2.85805	2.16589	4.36141	1.75359	3.66685
6							conglomeratum	0.01191	0.015118	0.024376	0.047113	0.020578	0.021964	8.72306	9.30026	3.68068	3.55303	5.56161	1.70454	0.024857	0.04137	0.046488	0.037259	0.041188	0.05979	0.108102	0.040237	0.02512	0.283864	5.86668	0.388267	3.92275	5.70109	6.02536	0.910346	1.52799	2.10068	0.091049	0.059918	0.040002	0.139239	0.084607	0.038415	0.057853	2.59389	1.73623	3.66296	1.57993	3.27805
5						Dermabacter		0	0	0	0	0	0	0	0	0	0	0	0	0	0	0	0	0	0	0	0	0	0	0	0	0	0	0	0	0	0	0	0	0	0	0	0	0	0	0	0	0	0.001843
4					Dermacoccaceae			0	0	0	0.003769	0	0	0	0	0	0.029267	0.140426	0	0	0	0	0	0	0.005979	0.001772	0	0.001932	0.001944	0	0.00184	0.001767	0	0	0.093369	0.288579	0.07871	0	0	0.007619	0	0	0	0	0	0	0	0.001888	0.016584
5						Dermacoccus		0	0	0	0.003769	0	0	0	0	0	0.029267	0.140426	0	0	0	0	0	0	0.005979	0.001772	0	0.001932	0.001944	0	0.00184	0.001767	0	0	0.093369	0.288579	0.07871	0	0	0.007619	0	0	0	0	0	0	0	0.001888	0.016584
4					Dermatophilaceae			0	0	0	0	0	0	0	0.001847	0	0	0.001848	0	0	0	0	0	0	0	0	0	0	0	0	0	0.003534	0	0	0.001945	0.00185	0	0	0	0.001905	0	0	0	0	0	0.001953	0	0	0
4					Dietziaceae			0	0	0.019153	0	0	0	0	0	0	0	0	0	0	0	0	0	0	0.003986	0.003544	0.001916	0	0.001944	0.001988	0.00184	0.008835	0	0.001939	0.248984	0.323726	0.005247	0	0.003866	0.005715	0.001882	0.0018	0	0.001995	0.007945	0.017577	0.007761	0.005663	0.02764
5						Dietzia		0	0	0.019153	0	0	0	0	0	0	0	0	0	0	0	0	0	0	0.001993	0	0	0	0.001944	0.001988	0.00184	0.007068	0	0.001939	0.243148	0.308927	0.005247	0	0.001933	0.005715	0	0	0	0.001995	0.007945	0.017577	0.00582	0.005663	0.022112
4					Frankiaceae			0	0	0	0	0	0	0	0	0	0	0	0	0	0	0	0	0	0	0	0	0	0	0	0	0	0	0	0	0	0	0	0	0	0	0	0	0	0	0	0	0.001888	0
4					Geodermatophilaceae			0	0.026456	0	0	0	0	0	0	0	0.003902	0	0.001881	0	0	0	0	0	0	0.001772	0	0.001932	0	0.023856	0.036803	0.010602	0.005519	0.003877	0.110876	0.00185	0.792346	0.001979	0.001933	0	0.005645	0	0	0.001995	0.011917	0.046872	0.013581	0	0.040538
5						Blastococcus		0	0	0	0	0	0	0	0	0	0	0	0	0	0	0	0	0	0	0.001772	0	0.001932	0	0	0	0	0	0	0	0	0.015742	0	0	0	0	0	0	0	0	0	0	0	0
6							aggregatus	0	0	0	0	0	0	0	0	0	0	0	0	0	0	0	0	0	0	0.001772	0	0.001932	0	0	0	0	0	0	0	0	0.015742	0	0	0	0	0	0	0	0	0	0	0	0
5						Geodermatophilus		0	0.026456	0	0	0	0	0	0	0	0	0	0	0	0	0	0	0	0	0	0	0	0	0.021868	0.036803	0.005301	0	0.001939	0.001945	0	0.045477	0	0	0	0.005645	0	0	0	0.005958	0.005859	0.009701	0	0.040538
6							obscurus	0	0	0	0	0	0	0	0	0	0	0	0	0	0	0	0	0	0	0	0	0	0	0.001988	0.00552	0.001767	0	0	0	0	0	0	0	0	0	0	0	0	0.003972	0.001953	0	0	0
5						Modestobacter		0	0	0	0	0	0	0	0	0	0	0	0	0	0	0	0	0	0	0	0	0	0	0	0	0	0	0	0.011671	0	0	0	0	0	0	0	0	0	0	0	0	0	0
4					Gordoniaceae			0	0	0.036564	0	0	0	0	0	0	0	0	0	0	0	0	0	0	0	0	0.001916	0.001932	0.003889	0.013916	0.042323	0.026505	0.005519	0.005816	0.379311	0.146139	0.134681	0.001979	0	0.001905	0	0.0018	0	0	0.047667	0.003906	0.009701	0.015101	0.046066
5						Gordonia		0	0	0.036564	0	0	0	0	0	0	0	0	0	0	0	0	0	0	0	0	0.001916	0.001932	0.001944	0.013916	0.042323	0.026505	0.005519	0.005816	0.379311	0.146139	0.134681	0.001979	0	0.001905	0	0.0018	0	0	0.045681	0.001953	0.009701	0.015101	0.046066
4					Intrasporangiaceae			0.077418	0.037794	0.069646	0.071612	0.056123	0.459247	18.7654	23.4556	33.0533	9.74791	9.41224	4.64517	0.055449	0.116915	0.127843	0.123542	0.100283	0.229193	1.06507	0.273994	0.260865	0.907977	22.5761	5.0622	14.9789	15.9443	10.0888	5.58073	3.00973	19.7229	0.191996	0.212614	0.23239	0.468521	0.327627	0.146343	0.201488	25.359	10.7884	29.0631	5.37969	21.6399
5						Knoellia		0.001985	0.00189	0	0	0.001871	0.197676	0.488746	0.718388	0.420986	0.349255	0.253136	0.169326	0.001912	0.001799	0.013559	0.001961	0.005372	0.003986	0.033671	0.007664	0.063767	0.114712	0.407547	0.106728	0.302158	0.37529	0.201621	0.099204	0.079544	0.223886	0.009897	0.003866	0.030477	0.018816	0.023402	0.005488	0.001995	0.419075	0.179677	0.29684	0.094381	0.305878
6							subterranea	0	0	0	0	0.001871	0.195679	0.485205	0.709154	0.415085	0.347304	0.251289	0.165563	0.001912	0.001799	0.007748	0.001961	0.003582	0	0.030127	0.003832	0.054105	0.10888	0.38369	0.099367	0.273885	0.340336	0.184173	0.091424	0.075844	0.206395	0.007917	0.001933	0.022858	0.016934	0.021602	0.001829	0	0.387297	0.1621	0.269678	0.090605	0.289294
5						Kytococcus		0.001985	0	0.001741	0.015076	0	0	0.031875	0.031395	0.021639	0.007805	0	0.001881	0	0.001799	0.003874	0.003922	0.001791	0.003986	0.010633	0.003832	0.007729	0.005833	0.290253	0.044163	0.167865	0.21156	0.155093	0.064191	0.018499	0.306094	0.005938	0.003866	0.017144	0.005645	0	0.003659	0.00399	0.37538	0.158194	0.347283	0.054741	0.208218
5						Phycicoccus		0	0	0	0	0	0	0	0	0	0	0	0	0	0	0	0	0	0	0	0	0	0	0	0	0	0	0	0	0	0.052473	0	0	0	0	0	0	0	0	0	0	0	0
5						Serinicoccus		0.021836	0.011338	0.017412	0.026383	0.016837	0.021964	1.66811	2.51898	3.38166	1.04971	0.944181	0.381924	0.01912	0.044967	0.034866	0.037259	0.021489	0.069754	0.256965	0.08239	0.085023	0.174985	3.44526	1.06176	3.22478	3.06671	1.39971	1.17878	0.675201	3.60841	0.061359	0.083113	0.068574	0.139239	0.088207	0.047562	0.071818	4.43306	2.24401	4.77465	0.55307	3.98747
5						Terracoccus		0	0	0	0	0	0	0	0	0	0	0	0	0	0	0	0	0	0	0	0	0	0	0	0	0	0	0	0	0	0.012244	0	0	0	0	0	0	0	0	0	0	0	0
5						Tetrasphaera		0	0	0	0	0	0	0.003542	0.001847	0.003934	0	0	0	0	0	0	0	0	0	0	0	0	0	0.001988	0	0.001767	0	0	0.001945	0.00185	0	0	0	0	0	0.0018	0	0	0.003972	0	0	0	0
4					Jonesiaceae			0	0	0	0	0	0	0	0	0	0	0	0	0	0	0	0	0	0	0	0	0	0.001944	0.129222	0.00184	0.130758	0.10486	0.08724	0.015561	0.096193	0.003498	0.081153	0	0	0	0	0.001829	0	0.013903	0.023436	0.007761	0	0.005528
5						Jonesia		0	0	0	0	0	0	0	0	0	0	0	0	0	0	0	0	0	0	0	0	0	0.001944	0.125246	0.00184	0.127224	0.099341	0.083362	0.015561	0.096193	0.003498	0.081153	0	0	0	0	0	0	0.013903	0.023436	0.007761	0	0.005528
4					Kineosporiaceae			0	0	0	0	0	0	0.203644	0.014774	0.039345	0.054632	0.012934	0.007526	0	0	0.001937	0	0	0	0	0	0	0	0.033797	0.119608	0.068913	0.016557	0.019387	0.001945	0	0.017491	0	0	0.001905	0	0	0	0	0.037737	0.035154	0.046563	0	0.033167
4					Microbacteriaceae			0	0	0	0.003769	0	0	0.054895	0.162515	0.013771	0.163896	0.003695	0.001881	0	0.053961	0	0	0	0.003986	0.051393	0.044069	0.081158	0.036941	0.276336	0.154571	0.438217	0.472791	0.248149	1.07958	1.3837	0.292101	0.957998	0.20295	0.35049	0.336808	0.24842	0.034757	0.009975	0.282031	0.210925	0.203713	0.069842	0.291137
5						Agrococcus		0	0	0	0	0	0	0.001771	0	0	0	0	0	0	0	0	0	0	0	0	0	0	0	0.001988	0	0.003534	0.014717	0.013571	0	0	0.01924	0	0	0	0	0.0054	0	0.001995	0	0	0.00194	0.001888	0
6							jenensis	0	0	0	0	0	0	0.001771	0	0	0	0	0	0	0	0	0	0	0	0	0	0	0	0.001988	0	0.003534	0.014717	0.013571	0	0	0.01924	0	0	0	0	0.0054	0	0.001995	0	0	0.00194	0.001888	0
5						Agromyces		0	0	0	0	0	0	0	0	0	0	0	0	0	0	0	0	0	0	0.014177	0	0.003865	0.01361	0.001988	0	0.007068	0.014717	0.011632	0.001945	0.009249	0.064717	0.001979	0	0.009524	0.250254	0	0.001829	0	0.017875	0.015624	0.027162	0.009438	0.03501
6							mediolanus	0	0	0	0	0	0	0	0	0	0	0	0	0	0	0	0	0	0	0.014177	0	0.003865	0.01361	0	0	0.005301	0.012878	0.009693	0.001945	0.009249	0.005247	0	0	0.009524	0.250254	0	0	0	0.001986	0.003906	0.011641	0.009438	0.012898
5						Clavibacter		0	0	0	0	0	0	0	0	0	0	0	0	0	0	0	0	0	0	0	0	0	0	0	0	0.003534	0	0	0.001945	0.00185	0	0	0	0	0	0	0	0	0	0.001953	0.00194	0.001888	0
5						Cryocola		0	0	0	0	0	0	0	0	0	0	0	0	0	0	0	0	0	0	0	0	0	0.001944	0.003976	0.020241	0.014136	0.016557	0.005816	0.085588	0.009249	0.005247	0	0.001933	0.005715	0.001882	0.0018	0.001829	0.001995	0.009931	0.003906	0.00194	0.001888	0.001843
6							poae	0	0	0	0	0	0	0	0	0	0	0	0	0	0	0	0	0	0	0	0	0	0.001944	0.003976	0.00368	0.003534	0.00184	0.001939	0.005836	0.009249	0	0	0.001933	0.005715	0.001882	0	0.001829	0.001995	0.001986	0.001953	0	0.001888	0
5						Curtobacterium		0	0	0	0.001885	0	0	0	0	0	0.039023	0	0	0	0	0	0	0	0.001993	0	0	0	0	0.001988	0.00368	0.003534	0.009198	0.001939	0.303449	0.782493	0.003498	0.172202	0.059918	0	0	0	0	0.001995	0.023834	0.003906	0.00388	0	0
5						Leucobacter		0	0	0	0	0	0	0.047812	0	0.011803	0	0	0	0	0	0	0	0	0	0.017722	0.034489	0	0	0.220672	0.073605	0.341032	0.344016	0.180295	0.560213	0.41437	0.129434	0.700685	0.129501	0.001905	0.009408	0.0036	0.001829	0	0.162863	0.128899	0.106707	0.026427	0.222959
5						Microbacterium		0	0	0	0	0	0	0.003542	0	0	0	0	0.001881	0	0	0	0	0	0	0	0	0	0	0.001988	0.009201	0.012369	0.00184	0.009693	0.009726	0.048096	0.005247	0.013855	0	0.00381	0	0.0054	0	0	0.013903	0	0.00388	0.013213	0
6							aurum	0	0	0	0	0	0	0.003542	0	0	0	0	0.001881	0	0	0	0	0	0	0	0	0	0	0.001988	0	0	0	0	0	0	0	0	0	0	0	0	0	0	0.001986	0	0	0.011326	0
6							barkeri	0	0	0	0	0	0	0	0	0	0	0	0	0	0	0	0	0	0	0	0	0	0	0	0	0	0	0	0	0	0	0	0	0	0	0.0018	0	0	0	0	0	0	0
5						Pseudoclavibacter		0	0	0	0	0	0	0	0	0	0.093655	0	0	0	0	0	0	0	0	0.001772	0	0	0.005833	0.003976	0	0.012369	0.011038	0.005816	0.023342	0.014799	0.003498	0.013855	0.005799	0.005715	0	0.0018	0.001829	0	0.007945	0.005859	0.00388	0	0.005528
6							bifida	0	0	0	0	0	0	0	0	0	0.093655	0	0	0	0	0	0	0	0	0	0	0	0	0	0	0.008835	0.005519	0.003877	0.011671	0.0037	0.001749	0.001979	0	0.00381	0	0	0	0	0.001986	0.001953	0	0	0
5						Rathayibacter		0	0	0	0	0	0	0	0	0	0	0.001848	0	0	0	0	0	0	0	0	0	0	0	0	0	0	0	0	0	0	0	0	0	0	0	0	0	0	0	0	0	0	0
5						Salinibacterium		0	0	0	0.001885	0	0	0.001771	0.1422	0	0.021463	0.001848	0	0	0.052162	0	0	0	0	0.01595	0.001916	0.071496	0.009721	0.005964	0.040483	0.014136	0.031274	0.003877	0.005836	0.011099	0.045477	0	0	0.314298	0.065856	0.230419	0.02561	0	0.029792	0.027342	0.032982	0.015101	0.012898
6							amurskyense	0	0	0	0	0	0	0	0	0	0	0	0	0	0	0	0	0	0	0.001772	0	0.001932	0	0	0	0	0	0	0	0	0	0	0	0.001905	0.001882	0.007201	0.001829	0	0	0	0.00194	0	0
4					Micrococcaceae			0.087343	0.117162	0.069646	0.554048	0.037415	0.393355	25.3652	8.89028	6.75545	21.8157	4.19061	9.12289	0.07457	0.091733	0.147213	0.282381	0.102074	0.077726	0.104558	0.065145	0.144925	0.217759	0.431403	0.294421	0.508897	0.592369	1.30666	17.851	7.61774	1.97649	1.76953	1.93479	0.087622	0.067738	0.104409	0.062196	0.063838	0.339629	0.267562	0.568457	0.137796	7.07942
5						Arthrobacter		0	0	0	0.003769	0	0.003993	0.028333	0.190216	0.32656	0.628268	0.077604	0.547486	0	0	0	0.013727	0	0.009965	0.02481	0.030657	0.02512	0.031108	0.123258	0.13801	0.173166	0.281467	0.141522	15.2386	6.54667	0.827328	1.56763	1.78789	0.019048	0.024461	0.018001	0.012805	0.017954	0.152933	0.101557	0.031042	0.024539	6.65193
6							crystallopoietes	0	0	0	0.001885	0	0	0.008854	0.003694	0	0	0.038802	0.01317	0	0	0	0	0	0	0.003544	0	0	0	0.003976	0.007361	0.003534	0.00184	0.001939	0.001945	0.00185	0	0	0	0	0.001882	0	0	0.001995	0.001986	0	0.00194	0	0
5						Kocuria		0	0	0.008706	0	0	0	0	0	0	0.130727	0	0	0	0	0	0	0	0	0.005317	0	0	0.005833	0	0	0	0	0	0.064191	0.170188	0.052473	0	0	0	0	0	0.001829	0	0	0	0.00194	0	0
6							palustris	0	0	0	0	0	0	0	0	0	0	0	0	0	0	0	0	0	0	0.005317	0	0	0.005833	0	0	0	0	0	0	0.007399	0.015742	0	0	0	0	0	0	0	0	0	0.00194	0	0
6							rhizophila	0	0	0.001741	0	0	0	0	0	0	0	0	0	0	0	0	0	0	0	0	0	0	0	0	0	0	0	0	0.001945	0.011099	0	0	0	0	0	0	0	0	0	0	0	0	0
5						Microbispora		0	0	0	0	0	0	0.003542	0.016621	0	0.001951	0.003695	0.01317	0	0	0	0	0	0	0.007089	0	0.003865	0.015554	0.037773	0.011041	0.03534	0.016557	0.013571	0.007781	0.007399	0.005247	0	0	0.001905	0.001882	0	0	0	0.063556	0	0.032982	0.003775	0.012898
6							rosea	0	0	0	0	0	0	0.003542	0.016621	0	0.001951	0.003695	0.01317	0	0	0	0	0	0	0.007089	0	0.003865	0.015554	0.037773	0.011041	0.03534	0.016557	0.013571	0.007781	0.007399	0.005247	0	0	0.001905	0.001882	0	0	0	0.063556	0	0.032982	0.003775	0.012898
5						Micrococcus		0.005955	0.00189	0	0	0	0.337447	0.001771	0	0	0	0	0	0	0	0	0.072556	0	0	0.012405	0	0	0	0.003976	0	0	0.003679	0	0.058356	0.00185	0.005247	0	0.001933	0.032382	0	0	0	0.001995	0	0.001953	0.00582	0	0
6							luteus	0	0	0	0	0	0	0	0	0	0	0	0	0	0	0	0	0	0	0	0	0	0	0	0	0	0	0	0.001945	0	0	0	0	0	0	0	0	0	0	0	0	0	0
5						Renibacterium		0	0	0	0	0	0	0	0	0	0	0	0	0	0	0	0	0	0.011958	0.005317	0.00958	0.007729	0.009721	0.013916	0.007361	0.007068	0.011038	0.005816	0.009726	0.00555	0.006996	0.019793	0.025127	0.005715	0.003763	0.0036	0.005488	0.00399	0.009931	0.01953	0.00388	0	0.003685
5						Rothia		0.001985	0	0	0.369365	0	0	0	0.024008	0	0.029267	0	0.001881	0	0.001799	0	0	0.001791	0	0	0	0	0	0	0	0	0	0	0.001945	0	0.006996	0	0.001933	0	0	0	0	0	0	0	0	0	0
6							dentocariosa	0	0	0	0	0	0	0	0	0	0.027316	0	0	0	0	0	0	0	0	0	0	0	0	0	0	0	0	0	0.001945	0	0.006996	0	0	0	0	0	0	0	0	0	0	0	0
6							mucilaginosa	0	0	0	0	0	0	0	0.024008	0	0	0	0	0	0	0	0	0	0	0	0	0	0	0	0	0	0	0	0	0	0	0	0	0	0	0	0	0	0	0	0	0	0
5						Sinomonas		0	0	0	0	0	0	0	0	0	0	0	0	0	0	0	0	0	0	0	0	0	0	0	0	0	0	0	0	0	0.005247	0	0	0	0	0	0	0	0	0	0	0	0
5						Zhihengliuella		0.077418	0.113383	0.060941	0.039575	0.037415	0.051915	25.3103	8.64651	6.38168	21.0216	4.09822	8.5453	0.070746	0.088136	0.112346	0.115698	0.100283	0.035874	0.023038	0.003832	0.088887	0.145821	0.194827	0.075445	0.22971	0.218919	1.09534	0.138108	0.079544	0.173162	0.005938	0.01353	0.00381	0.016934	0.050404	0.007317	0.00399	0.06157	0.115228	0.46175	0.103819	0.169523
4					Micromonosporaceae			0	0	0	0	0	0	0	0	0	0	0	0	0	0	0	0	0	0	0.001772	0	0.003865	0	0.007952	0.00184	0.010602	0.542698	0.003877	0.005836	0.00185	0.710138	0.001979	0.001933	0	0	0	0.001829	0.001995	0	0.001953	0.009701	0.001888	0
5						Actinoplanes		0	0	0	0	0	0	0	0	0	0	0	0	0	0	0	0	0	0	0	0	0	0	0	0	0	0.003679	0	0	0	0.073463	0	0	0	0	0	0	0	0	0	0	0	0
5						Catellatospora		0	0	0	0	0	0	0	0	0	0	0	0	0	0	0	0	0	0	0	0	0	0	0	0	0	0	0	0	0	0.108445	0	0	0	0	0	0	0	0	0	0.00194	0	0
5						Couchioplanes		0	0	0	0	0	0	0	0	0	0	0	0	0	0	0	0	0	0	0	0	0	0	0	0	0	0.00184	0	0	0	0.015742	0	0	0	0	0	0	0	0	0	0	0	0
6							caeruleus	0	0	0	0	0	0	0	0	0	0	0	0	0	0	0	0	0	0	0	0	0	0	0	0	0	0.00184	0	0	0	0.005247	0	0	0	0	0	0	0	0	0	0	0	0
5						Dactylosporangium		0	0	0	0	0	0	0	0	0	0	0	0	0	0	0	0	0	0	0	0	0.001932	0	0	0	0	0	0	0	0	0.012244	0	0	0	0	0	0	0	0	0	0	0	0
5						Pilimelia		0	0	0	0	0	0	0	0	0	0	0	0	0	0	0	0	0	0	0	0	0	0	0.007952	0	0	0	0	0	0	0	0	0	0	0	0	0	0	0	0	0.00388	0	0
6							terevasa	0	0	0	0	0	0	0	0	0	0	0	0	0	0	0	0	0	0	0	0	0	0	0.007952	0	0	0	0	0	0	0	0	0	0	0	0	0	0	0	0	0	0	0
5						Verrucosispora		0	0	0	0	0	0	0	0	0	0	0	0	0	0	0	0	0	0	0	0	0	0	0	0	0	0	0.001939	0	0	0.006996	0	0	0	0	0	0	0	0	0	0	0	0
6							gifhornensis	0	0	0	0	0	0	0	0	0	0	0	0	0	0	0	0	0	0	0	0	0	0	0	0	0	0	0.001939	0	0	0.005247	0	0	0	0	0	0	0	0	0	0	0	0
5						Virgisporangium		0	0	0	0	0	0	0	0	0	0	0	0	0	0	0	0	0	0	0	0	0.001932	0	0	0.00184	0	0.003679	0	0	0.00185	0.279857	0	0	0	0	0	0.001829	0.001995	0	0	0	0	0
6							ochraceum	0	0	0	0	0	0	0	0	0	0	0	0	0	0	0	0	0	0	0	0	0	0	0	0	0	0.00184	0	0	0	0.278108	0	0	0	0	0	0	0	0	0	0	0	0
4					Mycobacteriaceae			0	0.00189	0	0	0.432147	0	0	0.003694	0.001967	0	0	0	0.001912	0	0	0	0	0	0.001772	0	0.02512	0.001944	0.003976	0.014721	0.015903	0.023916	0.013571	0.103095	0.00185	0.442524	0.009897	0.001933	0.007619	0	0.0018	0.018293	0	0.093348	0.050778	0.031042	0.009438	0.001843
5						Mycobacterium		0	0.00189	0	0	0.432147	0	0	0.003694	0.001967	0	0	0	0.001912	0	0	0	0	0	0.001772	0	0.02512	0.001944	0.003976	0.014721	0.015903	0.023916	0.013571	0.103095	0.00185	0.442524	0.009897	0.001933	0.007619	0	0.0018	0.018293	0	0.093348	0.050778	0.031042	0.009438	0.001843
6							arupense	0	0	0	0	0	0	0	0	0	0	0	0	0	0	0	0	0	0	0	0	0	0	0	0	0	0.00184	0	0	0	0.005247	0	0	0	0	0	0	0	0.001986	0	0.00388	0	0
6							celatum	0	0	0	0	0	0	0	0	0	0	0	0	0	0	0	0	0	0	0	0	0	0	0	0	0	0	0	0.001945	0	0	0	0	0	0	0	0	0	0	0	0	0	0
6							llatzerense	0	0	0	0	0	0	0	0	0	0	0	0	0	0	0	0	0	0	0	0	0	0	0	0	0	0	0	0	0	0	0	0	0	0	0.0018	0	0	0	0	0	0	0
6							vaccae	0	0.00189	0	0	0.001871	0	0	0.001847	0	0	0	0	0	0	0	0	0	0	0	0	0.023188	0	0	0	0.001767	0.005519	0	0.001945	0	0.006996	0	0	0.007619	0	0	0.018293	0	0	0.017577	0	0	0.001843
4					Nakamurellaceae			0	0.00189	0	0	0	0.001997	0.242602	0.001847	0.409183	0	0	0	0	0	0	0.001961	0	0	0	0	0	0	0.027832	0.00184	0.007068	0.036793	0.013571	0	0.053646	0.031484	0.001979	0	0	0	0	0	0	0.033764	0.013671	0.029102	0.005663	0.022112
4					Nocardiaceae			0	0	0	0	0	0.051915	0.007083	0	0	0	0.027716	0	0	0	0.003874	0	0	0	0.003544	0.003832	0	0	0.212719	0.241057	0.240312	0.261231	0.170602	0.099204	0.242332	0.386553	0.005938	0.01353	0	0.022579	0.0018	0.001829	0	0.13903	0.070308	0.120288	0.024539	0.165837
5						Rhodococcus		0	0	0	0	0	0.051915	0.007083	0	0	0	0.027716	0	0	0	0.003874	0	0	0	0.003544	0.001916	0	0	0.204767	0.213455	0.231477	0.239155	0.168663	0.066136	0.238633	0.230882	0.005938	0.01353	0	0.022579	0.0018	0.001829	0	0.135057	0.068355	0.116408	0.024539	0.163995
6							globerulus	0	0	0	0	0	0	0	0	0	0	0	0	0	0	0.001937	0	0	0	0	0	0	0	0	0	0	0	0	0	0	0	0	0	0	0	0	0	0	0	0	0	0	0
6							ruber	0	0	0	0	0	0	0	0	0	0	0	0	0	0	0	0	0	0	0	0	0	0	0.015904	0.00368	0.010602	0.023916	0.009693	0	0.051796	0.005247	0.001979	0	0	0	0	0	0	0.007945	0.001953	0.007761	0.001888	0
4					Nocardioidaceae			0.021836	0.00189	0	0	0.001871	0.001997	0.456872	0.655598	0.300986	0.831187	0.402801	0.351821	0.001912	0.003597	0.003874	0.005883	0	0.081712	1.35571	0.216512	0.247338	0.062217	0.25248	0.239217	0.390508	0.250193	0.106626	0.354024	0.266381	1.59344	0.031669	0.021261	1.44386	0.122305	0.104409	0.036586	0.261336	1.38037	0.273421	0.475331	0.264266	1.26405
5						Aeromicrobium		0.001985	0	0	0	0	0	0	0.192063	0.003934	0	0	0	0	0	0	0	0	0	0.001772	0.003832	0.001932	0	0.043737	0.007361	0.037107	0.022076	0.011632	0.196464	0.168338	0.082208	0.019793	0.001933	0	0.001882	0	0.016464	0	0.049653	0.035154	0.00194	0.003775	0.003685
5						Kribbella		0	0	0	0	0	0	0	0	0	0	0	0	0	0	0	0	0	0	0	0.095802	0	0	0	0	0	0	0.001939	0.00389	0	0.050724	0	0	0	0	0	0	0	0	0.001953	0	0	0
5						Nocardioides		0	0	0	0	0	0.001997	0.060208	0.053556	0.125902	0.142433	0	0.009407	0.001912	0	0	0	0	0	0.008861	0	0	0	0.035785	0.049683	0.065379	0.060709	0.02908	0.087533	0.011099	0.265864	0.009897	0.005799	0.020953	0.003763	0.0054	0.007317	0.031919	0.834177	0.126946	0.213414	0.120807	0.794177
6							plantarum	0	0	0	0	0	0	0	0	0	0	0	0	0	0	0	0	0	0	0	0	0	0	0	0	0	0.005519	0	0	0	0	0	0	0	0	0	0.001829	0	0.001986	0.001953	0	0	0
5						Pimelobacter		0	0	0	0	0	0	0	0	0	0	0	0	0	0	0	0	0	0	0.010633	0	0	0	0	0	0	0	0	0.013616	0.0037	0.012244	0	0	0.020953	0	0.0036	0	0	0.007945	0	0.00582	0.003775	0.064492
5						Propionicimonas		0	0	0	0	0	0	0	0	0	0	0.062822	0	0	0.001799	0.001937	0.003922	0	0	0	0	0	0	0	0	0.001767	0.00184	0.005816	0	0	0.061219	0	0	0	0	0	0	0	0.007945	0.001953	0	0	0.02764
4					Nocardiopsaceae			0	0	0	0	0	0	0	0	0.009836	0	0	0.01317	0	0	0	0	0	0	0	0	0	0	0	0	0.007068	0.00184	0	0	0	0	0	0	0	0	0	0	0	0.02582	0.025389	0.00194	0.060404	0.012898
5						Nocardiopsis		0	0	0	0	0	0	0	0	0.009836	0	0	0.01317	0	0	0	0	0	0	0	0	0	0	0	0	0.007068	0	0	0	0	0	0	0	0	0	0	0	0	0.013903	0.023436	0.00194	0.054741	0.009213
4					Promicromonosporaceae			0.001985	0.00189	0	0	0	0	0.054895	0.19945	0.568528	0.056583	0.011086	0.020695	0.007648	0.001799	0.001937	0	0	0.001993	0.010633	0.003832	0.040579	0.017498	0.912507	0.108568	1.03723	0.759778	0.399364	0.352078	0.506863	0.571958	0.063339	0.009664	0.011429	0.062093	0.0036	0.05122	0.033914	0.705079	1.6542	0.661584	0.258603	0.888152
5						Cellulosimicrobium		0.001985	0.00189	0	0	0	0	0.054895	0.19945	0.568528	0.056583	0.011086	0.020695	0.007648	0.001799	0.001937	0	0	0.001993	0.010633	0.003832	0.040579	0.017498	0.896602	0.106728	1.03016	0.74874	0.378039	0.350133	0.503163	0.56846	0.063339	0.009664	0.011429	0.062093	0.0036	0.05122	0.033914	0.69912	1.62295	0.642182	0.251052	0.652294
5						Promicromonospora		0	0	0	0	0	0	0	0	0	0	0	0	0	0	0	0	0	0	0	0	0	0	0	0	0	0	0	0	0	0	0	0	0	0	0	0	0	0	0	0.00194	0	0.228487
5						Xylanimicrobium		0	0	0	0	0	0	0	0	0	0	0	0	0	0	0	0	0	0	0	0	0	0	0.005964	0	0.001767	0.00184	0.013571	0	0	0	0	0	0	0	0	0	0	0.001986	0.023436	0.015521	0.00755	0
6							pachnodae	0	0	0	0	0	0	0	0	0	0	0	0	0	0	0	0	0	0	0	0	0	0	0	0	0	0	0	0	0	0	0	0	0	0	0	0	0	0	0	0	0	0
4					Propionibacteriaceae			0	0	0	0	0.001871	0	0	0	0.013771	0	0	0	0	0	0	0	0	0	0	0.032573	0	0	0.011928	0.00368	0.001767	0.009198	0.003877	0.001945	0.009249	0.008746	0.001979	0	0	0	0	0	0	0.013903	0	0.007761	0.003775	0.005528
5						Luteococcus		0	0	0	0	0	0	0	0	0	0	0	0	0	0	0	0	0	0	0	0	0	0	0	0	0	0	0	0	0	0	0	0	0	0	0	0	0	0	0	0	0	0.001843
5						Microlunatus		0	0	0	0	0	0	0	0	0	0	0	0	0	0	0	0	0	0	0	0	0	0	0	0	0.001767	0.007359	0	0.001945	0	0	0	0	0	0	0	0	0	0.013903	0	0.00194	0	0
5						Propionibacterium		0	0	0	0	0.001871	0	0	0	0	0	0	0	0	0	0	0	0	0	0	0.032573	0	0	0	0	0	0	0	0	0.009249	0.006996	0.001979	0	0	0	0	0	0	0	0	0	0	0
6							acnes	0	0	0	0	0.001871	0	0	0	0	0	0	0	0	0	0	0	0	0	0	0.032573	0	0	0	0	0	0	0	0	0.009249	0.006996	0.001979	0	0	0	0	0	0	0	0	0	0	0
4					Pseudonocardiaceae			0.049627	0.00189	0.142775	0.001885	0.001871	0.009984	0.469267	0.214224	0.2341	0.208772	0.090538	0.169326	0.944551	0.062954	0	0.003922	0.001791	0.011958	0.012405	0	0.005797	0.003889	0.240552	0.114088	0.289788	0.338497	0.186111	0.122547	0.190536	1.14916	0.005938	0.001933	0.001905	0.028224	0.0018	0.003659	0.009975	0.254226	0.216784	0.256097	0.083055	0.416436
5						Actinomycetospora		0	0	0.001741	0	0	0	0.180624	0.21053	0.214428	0.081948	0.036954	0.139223	0	0.001799	0	0	0	0.001993	0.003544	0	0	0	0.192839	0.112248	0.210273	0.246514	0.137645	0.079753	0.007399	0.13818	0.001979	0.001933	0	0.028224	0.0018	0.001829	0.009975	0.212517	0.10351	0.126108	0.041527	0.309563
5						Amycolatopsis		0.001985	0	0.003482	0	0.001871	0	0	0.001847	0	0.003902	0	0	0.003824	0	0	0.003922	0	0	0	0	0	0	0	0	0	0.00184	0	0	0	0	0	0	0	0	0	0	0	0	0	0	0	0
6							lactamdurans	0.001985	0	0.003482	0	0.001871	0	0	0.001847	0	0.003902	0	0	0.003824	0	0	0.003922	0	0	0	0	0	0	0	0	0	0.00184	0	0	0	0	0	0	0	0	0	0	0	0	0	0	0	0
5						Jiangella		0	0	0	0	0	0	0	0	0	0	0	0	0	0	0	0	0	0	0	0	0	0	0	0	0	0	0	0	0.00185	0.309592	0	0	0	0	0	0.001829	0	0	0	0	0	0.022112
5						Pseudonocardia		0	0	0.130587	0	0	0	0.272706	0	0	0.025365	0.044345	0.005644	0	0	0	0	0.001791	0.001993	0.001772	0	0	0.001944	0.047713	0	0.072447	0.086464	0.046528	0.042794	0.177587	0.426782	0.003959	0	0.001905	0	0	0	0	0.041709	0.10351	0.114468	0.03964	0.084761
6							halophobica	0	0	0	0	0	0	0	0	0	0	0	0	0	0	0	0	0	0	0	0	0	0	0	0	0	0	0	0.027233	0	0.001749	0	0	0	0	0	0	0	0.001986	0	0.00194	0	0
4					Rarobacteraceae			0	0.00189	0.001741	0	0	0	0.017708	0.001847	0.005902	0.163896	0	0.039509	0	0.001799	0	0	0	0	0.008861	0	0.044444	0.005833	0.246516	0.047843	0.288021	0.145333	0.160909	0.021397	0.049946	0.043728	0.003959	0.015463	0.00381	0.003763	0.0036	0.009146	0.00399	0.164849	0.234361	0.225055	0.04719	0.482771
5						Rarobacter		0	0	0	0	0	0	0	0	0	0	0	0	0	0	0	0	0	0	0.003544	0	0.001932	0.003889	0.224648	0.033122	0.250914	0.125097	0.044589	0.021397	0.040697	0.015742	0	0.011597	0.00381	0.001882	0.0018	0.005488	0.00399	0.154919	0.210925	0.168791	0.030202	0.477243
4					Ruaniaceae			0	0	0	0	0	0	0	0	0	0	0	0	0	0	0	0	0	0	0.003544	0.001916	0.003865	0.001944	0	0	0.007068	0.003679	0.001939	0.001945	0	0.026237	0.001979	0	0.001905	0.001882	0.0036	0.001829	0.00399	0.001986	0.007812	0.023282	0.001888	0.005528
4					Sanguibacteraceae			0	0	0	0	0	0	0	0	0	0	0	0	0	0	0	0	0	0	0	0	0	0	0.037773	0.00368	0.037107	0.014717	0.104688	0.00389	0	0.001749	0	0	0	0	0	0	0	0.005958	0	0	0	0
4					Sporichthyaceae			0	0	0	0	0	0	0	0	0	0	0	0	0	0	0	0	0	0	0	0	0	0	0	0	0	0	0	0	0	0	0	0	0	0	0	0	0	0.005958	0	0.00388	0	0
5						Sporichthya		0	0	0	0	0	0	0	0	0	0	0	0	0	0	0	0	0	0	0	0	0	0	0	0	0	0	0	0	0	0	0	0	0	0	0	0	0	0.005958	0	0	0	0
4					Streptomycetaceae			0.001985	0.00189	0	0	0.001871	0	0.067291	0.162515	0.001967	1.1141	0.205096	0.231412	0.007648	0.003597	0	0.003922	0	0.005979	0.001772	0.003832	0.001932	0	0.097414	0.00184	0.033573	0.029434	0.021325	0.093369	0	0.561464	0.019793	0	0.005715	0.001882	0.0018	0	0.00399	0.52434	0.183583	0.131929	0.075504	0.116086
5						Streptacidiphilus		0	0	0	0	0	0	0	0	0	0	0	0	0	0	0	0	0	0	0	0	0	0	0	0	0	0	0	0	0	0	0	0	0	0	0	0	0	0	0.001953	0	0	0
5						Streptomyces		0.001985	0.00189	0	0	0.001871	0	0.06552	0.160668	0.001967	1.1102	0.205096	0.231412	0.005736	0.001799	0	0.003922	0	0.005979	0.001772	0.003832	0.001932	0	0.097414	0.00184	0.028272	0.027595	0.021325	0.085588	0	0.554467	0.019793	0	0.005715	0.001882	0.0018	0	0.00399	0.516396	0.179677	0.124168	0.075504	0.114244
6							atratus	0	0	0	0	0	0	0	0	0	0.001951	0	0	0	0	0	0	0	0	0	0.003832	0	0	0.001988	0	0	0	0	0	0	0.001749	0	0	0	0	0	0	0	0.005958	0	0	0	0.001843
6							mashuensis	0	0	0	0	0	0	0	0	0	0	0	0	0	0	0	0	0	0	0	0	0	0	0	0	0	0	0	0	0	0	0	0	0	0	0	0	0	0.001986	0	0.00194	0	0
6							mirabilis	0	0	0	0	0	0	0	0	0	0.003902	0	0	0	0	0	0	0	0	0	0	0	0	0	0	0	0	0.001939	0.001945	0	0.01924	0	0	0	0	0	0	0	0.001986	0.001953	0	0	0
6							radiopugnans	0	0	0	0	0	0	0	0	0	0.001951	0	0	0	0	0	0	0	0	0	0	0	0	0	0	0	0	0	0	0	0	0	0	0	0	0	0	0	0	0	0	0	0
6							reticuliscabiei	0	0	0	0	0	0	0	0	0	0	0	0	0	0	0	0	0	0	0	0	0	0	0	0	0	0	0.001939	0	0	0.178409	0	0	0	0	0	0	0	0	0	0.00194	0	0
4					Streptosporangiaceae			0	0	0	0	0	0	0	0	0	0	0	0	0	0	0	0	0	0	0	0	0	0	0	0	0	0	0	0	0	0	0	0	0	0	0	0	0	0	0	0.00388	0	0
5						Nonomuraea		0	0	0	0	0	0	0	0	0	0	0	0	0	0	0	0	0	0	0	0	0	0	0	0	0	0	0	0	0	0	0	0	0	0	0	0	0	0	0	0.00388	0	0
4					Thermomonosporaceae			0	0	0	0	0	0	0	0	0	0	0	0	0	0	0	0	0	0	0	0	0	0	0	0	0	0	0	0	0.00185	0.139929	0	0	0	0	0	0	0	0	0	0	0	0
5						Actinocorallia		0	0	0	0	0	0	0	0	0	0	0	0	0	0	0	0	0	0	0	0	0	0	0	0	0	0	0	0	0.00185	0.020989	0	0	0	0	0	0	0	0	0	0	0	0
4					Tsukamurellaceae			0	0	0.001741	0	0	0	0	0	0	0	0	0	0	0	0	0	0	0.017937	0.005317	0	0	0	0	0.00368	0.001767	0.007359	0.003877	0.180902	0.109142	0.001749	0.005938	0.001933	0.001905	0	0	0	0	0.007945	0	0.00194	0	0.001843
5						Tsukamurella		0	0	0.001741	0	0	0	0	0	0	0	0	0	0	0	0	0	0	0.017937	0.005317	0	0	0	0	0	0	0.005519	0.003877	0.175067	0.101743	0	0.005938	0.001933	0	0	0	0	0	0.005958	0	0	0	0
4					Yaniellaceae			0	0	0	0	0	0	0	0	0	0	0	0	0	0	0	0	0	0	0	0	0	0	0.001988	0	0.001767	0.00184	0	0.001945	0	0	0	0	0	0.001882	0	0	0	0	0	0.00194	0	0
3				Bifidobacteriales				0	0	0	0	0	0	0	0	0	0	0	0	0	0	0	0	0	0	0	0	0	0	0	0	0	0	0	0	0	0	0	0	0.001905	0	0	0	0	0	0	0.00194	0	0
4					Bifidobacteriaceae			0	0	0	0	0	0	0	0	0	0	0	0	0	0	0	0	0	0	0	0	0	0	0	0	0	0	0	0	0	0	0	0	0.001905	0	0	0	0	0	0	0	0	0
5						Gardnerella		0	0	0	0	0	0	0	0	0	0	0	0	0	0	0	0	0	0	0	0	0	0	0	0	0	0	0	0	0	0	0	0	0.001905	0	0	0	0	0	0	0	0	0
3				Micrococcales				0	0	0	0	0	0	0	0	0	0	0	0	0	0	0	0	0	0	0	0	0	0	0	0	0	0	0	0	0.123941	0	0	0	0	0	0	0	0	0	0.001953	0	0	0
2			Coriobacteriia					0	0	0	0	0	0	0	0	0	0	0	0	0.001912	0	0	0	0	0	0	0	0	0	0	0	0	0.00184	0	0	0	0.017491	0	0	0	0	0	0	0	0	0	0.00388	0.001888	0
3				Coriobacteriales				0	0	0	0	0	0	0	0	0	0	0	0	0.001912	0	0	0	0	0	0	0	0	0	0	0	0	0.00184	0	0	0	0.017491	0	0	0	0	0	0	0	0	0	0.00388	0.001888	0
4					Coriobacteriaceae			0	0	0	0	0	0	0	0	0	0	0	0	0.001912	0	0	0	0	0	0	0	0	0	0	0	0	0.00184	0	0	0	0.017491	0	0	0	0	0	0	0	0	0	0.00388	0.001888	0
5						Adlercreutzia		0	0	0	0	0	0	0	0	0	0	0	0	0	0	0	0	0	0	0	0	0	0	0	0	0	0	0	0	0	0	0	0	0	0	0	0	0	0	0	0	0.001888	0
5						Collinsella		0	0	0	0	0	0	0	0	0	0	0	0	0	0	0	0	0	0	0	0	0	0	0	0	0	0	0	0	0	0	0	0	0	0	0	0	0	0	0	0.00194	0	0
6							stercoris	0	0	0	0	0	0	0	0	0	0	0	0	0	0	0	0	0	0	0	0	0	0	0	0	0	0	0	0	0	0	0	0	0	0	0	0	0	0	0	0.00194	0	0
5						Eggerthella		0	0	0	0	0	0	0	0	0	0	0	0	0	0	0	0	0	0	0	0	0	0	0	0	0	0	0	0	0	0	0	0	0	0	0	0	0	0	0	0.00194	0	0
2			MB-A2-108					0	0	0	0	0	0	0	0	0	0	0	0	0	0	0	0	0	0.001993	0	0	0.003865	0.001944	0	0	0	0.00184	0	0.015561	0.00185	1.22088	0	0	0	0	0	0	0.001995	0	0	0	0	0.449604
3				0319-7L14				0	0	0	0	0	0	0	0	0	0	0	0	0	0	0	0	0	0.001993	0	0	0.003865	0.001944	0	0	0	0.00184	0	0.015561	0.00185	1.22088	0	0	0	0	0	0	0.001995	0	0	0	0	0.377741
2			Nitriliruptoria					0	0	0	0	0	0	0	0	0	0	0	0.02634	0	0	0	0	0	0	0	0	0	0	0	0	0.001767	0	0	0	0.00185	0.006996	0	0	0	0	0	0	0	0	0	0.00582	0	0
3				Euzebyales				0	0	0	0	0	0	0	0	0	0	0	0.02634	0	0	0	0	0	0	0	0	0	0	0	0	0	0	0	0	0	0.006996	0	0	0	0	0	0	0	0	0	0	0	0
4					Euzebyaceae			0	0	0	0	0	0	0	0	0	0	0	0.02634	0	0	0	0	0	0	0	0	0	0	0	0	0	0	0	0	0	0.006996	0	0	0	0	0	0	0	0	0	0	0	0
5						Euzebya		0	0	0	0	0	0	0	0	0	0	0	0.02634	0	0	0	0	0	0	0	0	0	0	0	0	0	0	0	0	0	0.006996	0	0	0	0	0	0	0	0	0	0	0	0
3				Nitriliruptorales				0	0	0	0	0	0	0	0	0	0	0	0	0	0	0	0	0	0	0	0	0	0	0	0	0.001767	0	0	0	0.00185	0	0	0	0	0	0	0	0	0	0	0.00582	0	0
4					Nitriliruptoraceae			0	0	0	0	0	0	0	0	0	0	0	0	0	0	0	0	0	0	0	0	0	0	0	0	0.001767	0	0	0	0.00185	0	0	0	0	0	0	0	0	0	0	0.00582	0	0
5						Nitriliruptor		0	0	0	0	0	0	0	0	0	0	0	0	0	0	0	0	0	0	0	0	0	0	0	0	0	0	0	0	0.00185	0	0	0	0	0	0	0	0	0	0	0.00582	0	0
2			Rubrobacteria					0	0	0	0	0	0	0	0	0	0	0	0	0	0	0	0	0	0	0	0	0	0.001944	0	0	0.007068	0	0	0.001945	0.033298	0.696145	0	0.001933	0	0	0	0	0	0.001986	0.001953	0	0	0.173208
3				Rubrobacterales				0	0	0	0	0	0	0	0	0	0	0	0	0	0	0	0	0	0	0	0	0	0.001944	0	0	0.007068	0	0	0.001945	0.033298	0.696145	0	0.001933	0	0	0	0	0	0.001986	0.001953	0	0	0.173208
4					Rubrobacteraceae			0	0	0	0	0	0	0	0	0	0	0	0	0	0	0	0	0	0	0	0	0	0.001944	0	0	0.007068	0	0	0.001945	0.033298	0.696145	0	0.001933	0	0	0	0	0	0.001986	0.001953	0	0	0.173208
5						Rubrobacter		0	0	0	0	0	0	0	0	0	0	0	0	0	0	0	0	0	0	0	0	0	0.001944	0	0	0.007068	0	0	0.001945	0.033298	0.696145	0	0.001933	0	0	0	0	0	0.001986	0.001953	0	0	0.163995
2			Thermoleophilia					0.077418	0	0	0.113071	0	0	0.25854	0.256699	0	0.078046	0.020325	0.048916	0	0.001799	0	0.001961	0	0	0.003544	0.003832	0	0.001944	0.041749	0.029442	0.044175	0.027595	0.050405	0.050575	0.197936	4.61939	0.009897	0.001933	0.001905	0.007526	0.0036	0.003659	0.00798	0.166835	0.091791	0.129989	0.050966	0.832873
3				Gaiellales				0.077418	0	0	0	0	0	0.25854	0.140353	0	0	0	0.003763	0	0	0	0.001961	0	0	0.001772	0.001916	0	0	0.011928	0.007361	0.008835	0.003679	0.009693	0.005836	0.194236	1.98174	0.005938	0	0.001905	0.003763	0.0018	0	0.005985	0.041709	0.054684	0.054324	0.022651	0.525152
4					AK1AB1_02E			0	0	0	0	0	0	0.25854	0.140353	0	0	0	0.003763	0	0	0	0.001961	0	0	0	0	0	0	0.005964	0.007361	0.008835	0.00184	0.005816	0	0.00185	0.040229	0	0	0	0	0.0018	0	0	0.03575	0.054684	0.048503	0.016989	0.33536
4					Gaiellaceae			0.077418	0	0	0	0	0	0	0	0	0	0	0	0	0	0	0	0	0	0.001772	0.001916	0	0	0.005964	0	0	0.00184	0.003877	0.005836	0.192386	1.93976	0.005938	0	0.001905	0.003763	0	0	0.005985	0.003972	0	0.00582	0.003775	0.189792
3				Solirubrobacterales				0	0	0	0.113071	0	0	0	0.116346	0	0.078046	0.020325	0.045154	0	0.001799	0	0	0	0	0.001772	0.001916	0	0.001944	0.02982	0.022082	0.03534	0.023916	0.040712	0.044739	0.0037	2.63766	0.003959	0.001933	0	0.003763	0.0018	0.001829	0.001995	0.125127	0.037107	0.075665	0.028314	0.305878
4					Conexibacteraceae			0	0	0	0.113071	0	0	0	0	0	0.078046	0	0	0	0.001799	0	0	0	0	0	0	0	0	0	0	0	0	0	0	0	0.194151	0.001979	0	0	0	0	0	0	0	0	0	0	0
5						Conexibacter		0	0	0	0	0	0	0	0	0	0.078046	0	0	0	0	0	0	0	0	0	0	0	0	0	0	0	0	0	0	0	0	0	0	0	0	0	0	0	0	0	0	0	0
4					Patulibacteraceae			0	0	0	0	0	0	0	0	0	0	0.020325	0.001881	0	0	0	0	0	0	0	0	0	0	0.011928	0	0.001767	0.007359	0.001939	0	0.00185	0.306094	0	0	0	0	0.0018	0	0.001995	0.03575	0.003906	0.023282	0.005663	0.079233
5						Patulibacter		0	0	0	0	0	0	0	0	0	0	0.007391	0.001881	0	0	0	0	0	0	0	0	0	0	0.005964	0	0	0.00184	0.001939	0	0	0.005247	0	0	0	0	0	0	0	0.017875	0.003906	0.021341	0.003775	0.051594
4					Solirubrobacteraceae			0	0	0	0	0	0	0	0	0	0	0	0	0	0	0	0	0	0	0.001772	0	0	0.001944	0	0	0	0.00184	0	0.040849	0	0.479256	0	0	0	0.003763	0	0	0	0	0	0.00582	0	0.03501
5						Solirubrobacter		0	0	0	0	0	0	0	0	0	0	0	0	0	0	0	0	0	0	0.001772	0	0	0.001944	0	0	0	0	0	0.040849	0	0.150423	0	0	0	0.001882	0	0	0	0	0	0.00194	0	0.033167
1		Armatimonadetes						0	0	0	0	0	0	0	0	0.072787	0	0	0	0	0	0	0	0	0	0	0	0	0	0	0	0	0	0.003877	0	0.011099	0	0	0	0	0	0	0	0	0	0	0.00388	0	0
2			Armatimonadia					0	0	0	0	0	0	0	0	0	0	0	0	0	0	0	0	0	0	0	0	0	0	0	0	0	0	0	0	0.011099	0	0	0	0	0	0	0	0	0	0	0	0	0
3				Armatimonadales				0	0	0	0	0	0	0	0	0	0	0	0	0	0	0	0	0	0	0	0	0	0	0	0	0	0	0	0	0.011099	0	0	0	0	0	0	0	0	0	0	0	0	0
4					Armatimonadaceae			0	0	0	0	0	0	0	0	0	0	0	0	0	0	0	0	0	0	0	0	0	0	0	0	0	0	0	0	0.011099	0	0	0	0	0	0	0	0	0	0	0	0	0
2			SHA-37					0	0	0	0	0	0	0	0	0.072787	0	0	0	0	0	0	0	0	0	0	0	0	0	0	0	0	0	0.003877	0	0	0	0	0	0	0	0	0	0	0	0	0.00388	0	0
1		BRC1						0	0	0	0	0	0	0.159374	0.059096	0.155411	0	0.046193	0.154275	0	0	0	0	0	0	0.017722	0.022992	0	0	0.230612	0.058884	0.275652	0.172928	0.184173	0.081698	0	0.467012	0.001979	0.001933	0.009524	0	0.025202	0.001829	0	0.671314	0.320294	0.477271	0.083055	0.06265
2			PRR-11					0	0	0	0	0	0	0.159374	0.059096	0.155411	0	0.046193	0.154275	0	0	0	0	0	0	0.017722	0.022992	0	0	0.230612	0.058884	0.275652	0.172928	0.184173	0.081698	0	0.467012	0.001979	0.001933	0.009524	0	0.025202	0.001829	0	0.671314	0.320294	0.477271	0.083055	0.06265
1		Bacteroidetes						0.41091	0.117162	0.5711	6.80311	1.69304	0.605008	2.23123	4.76278	5.8761	3.98619	0.78343	1.47313	0.869981	0.339953	0.389339	1.57662	0.012535	0.324857	0.542284	0.639957	0.595158	1.35516	19.9598	6.12947	16.0338	12.8077	12.6207	18.0455	17.644	7.86574	10.3777	0.906508	1.28576	0.302939	0.642653	0.702448	0.189519	13.4839	7.24567	13.5596	5.14752	26.9486
2			Bacteroidia					0.40694	0.092596	0.569359	6.79934	1.13369	0.581047	1.33697	4.05548	3.99544	0.325841	0.391715	0.069612	0.860421	0.303979	0.373843	1.45504	0.005372	0.231186	0.093925	0.141787	0.220286	0.431629	3.36375	0.756293	3.03041	1.44413	1.96968	2.2428	0.936032	2.32981	0.075215	0.019329	0.099051	0.031987	0.048604	0.091465	0.063838	5.13019	2.02137	2.74722	1.34398	12.2406
3				Bacteroidales				0.40694	0.092596	0.569359	6.79934	1.13369	0.581047	1.33697	4.05548	3.99544	0.325841	0.391715	0.069612	0.860421	0.303979	0.373843	1.45504	0.005372	0.231186	0.093925	0.141787	0.220286	0.431629	3.36375	0.756293	3.03041	1.44413	1.96968	2.2428	0.936032	2.32981	0.075215	0.019329	0.099051	0.031987	0.048604	0.091465	0.063838	5.13019	2.02137	2.74722	1.34398	12.2406
4					Bacteroidaceae			0.400985	0.062361	0.001741	0.612468	0	0	0.001771	0	0	0.191212	0	0.001881	0	0.003597	0.001937	0.607903	0.001791	0.005979	0.005317	0.021076	0.139128	0.138044	0.001988	0	0.001767	0	0	0	0	0.085706	0	0	0	0	0	0	0	0.001986	0	0	0.00755	0
5						Bacteroides		0.400985	0.062361	0.001741	0.612468	0	0	0.001771	0	0	0.191212	0	0.001881	0	0.003597	0.001937	0.607903	0.001791	0.005979	0.005317	0.021076	0.139128	0.138044	0.001988	0	0.001767	0	0	0	0	0.085706	0	0	0	0	0	0	0	0.001986	0	0	0.00755	0
6							acidifaciens	0.087343	0	0.001741	0.608699	0	0	0.001771	0	0	0	0	0.001881	0	0	0	0.225512	0.001791	0	0.001772	0	0	0	0	0	0	0	0	0	0	0.073463	0	0	0	0	0	0	0	0	0	0	0	0
6							ovatus	0	0	0	0	0	0	0	0	0	0	0	0	0	0	0	0	0	0	0	0	0.139128	0	0	0	0.001767	0	0	0	0	0	0	0	0	0	0	0	0	0	0	0	0	0
4					Porphyromonadaceae			0	0	0	0	0.656639	0	0	0	0	0	0	0	0	0	0	0	0	0.007972	0.017722	0.065145	0.007729	0.141932	0	0	0.008835	0.009198	0.001939	0	0.049946	0.005247	0	0	0	0	0	0	0	0.001986	0.001953	0	0	0.079233
5						Dysgonomonas		0	0	0	0	0	0	0	0	0	0	0	0	0	0	0	0	0	0.003986	0.017722	0.003832	0.007729	0.141932	0	0	0.003534	0	0.001939	0	0	0.001749	0	0	0	0	0	0	0	0.001986	0.001953	0	0	0
6							gadei	0	0	0	0	0	0	0	0	0	0	0	0	0	0	0	0	0	0	0	0	0	0	0	0	0	0	0	0	0	0	0	0	0	0	0	0	0	0.001986	0	0	0	0
5						Parabacteroides		0	0	0	0	0.656639	0	0	0	0	0	0	0	0	0	0	0	0	0.003986	0	0.061313	0	0	0	0	0.005301	0	0	0	0	0.001749	0	0	0	0	0	0	0	0	0	0	0	0.079233
6							distasonis	0	0	0	0	0.357317	0	0	0	0	0	0	0	0	0	0	0	0	0.003986	0	0.061313	0	0	0	0	0	0	0	0	0	0.001749	0	0	0	0	0	0	0	0	0	0	0	0.079233
6							gordonii	0	0	0	0	0.299323	0	0	0	0	0	0	0	0	0	0	0	0	0	0	0	0	0	0	0	0	0	0	0	0	0	0	0	0	0	0	0	0	0	0	0	0	0
5						Porphyromonas		0	0	0	0	0	0	0	0	0	0	0	0	0	0	0	0	0	0	0	0	0	0	0	0	0	0	0	0	0.049946	0.001749	0	0	0	0	0	0	0	0	0	0	0	0
5						Tannerella		0	0	0	0	0	0	0	0	0	0	0	0	0	0	0	0	0	0	0	0	0	0	0	0	0	0.00184	0	0	0	0	0	0	0	0	0	0	0	0	0	0	0	0
4					Prevotellaceae			0	0.00189	0	0	0.001871	0	0.001771	1.422	0.678693	0	0	0.001881	0	0.001799	0	0	0	0.045839	0	0	0.001932	0.091381	0	0	0	0	0.001939	0.001945	0.0037	0.036731	0	0.001933	0.001905	0	0	0	0	0	0	0.054324	0.052853	0
5						Prevotella		0	0	0	0	0	0	0	0	0	0	0	0	0	0	0	0	0	0.045839	0	0	0.001932	0.091381	0	0	0	0	0.001939	0.001945	0.0037	0.020989	0	0.001933	0.001905	0	0	0	0	0	0	0.054324	0.011326	0
6							copri	0	0	0	0	0	0	0	0	0	0	0	0	0	0	0	0	0	0	0	0	0	0	0	0	0	0	0.001939	0	0	0	0	0	0	0	0	0	0	0	0	0	0.009438	0
6							nigrescens	0	0	0	0	0	0	0	0	0	0	0	0	0	0	0	0	0	0	0	0	0	0	0	0	0	0	0	0	0	0.006996	0	0	0	0	0	0	0	0	0	0	0	0
6							ruminicola	0	0	0	0	0	0	0	0	0	0	0	0	0	0	0	0	0	0	0	0	0	0	0	0	0	0	0	0	0	0	0	0	0	0	0	0	0	0	0	0	0	0
4					Rikenellaceae			0	0	0	0	0	0	0	0	0	0	0	0	0	0	0	0	0	0	0.008861	0	0	0	0	0	0	0	0	0	0.13319	0	0.009897	0	0	0	0	0	0	0	0	0.00388	0	0
5						AF12		0	0	0	0	0	0	0	0	0	0	0	0	0	0	0	0	0	0	0	0	0	0	0	0	0	0	0	0	0.13319	0	0	0	0	0	0	0	0	0	0	0	0	0
4					S24-7			0.005955	0.005669	0.562394	6.18498	0.007483	0.581047	1.31395	2.62978	3.2892	0.007805	0.391715	0.005644	0.342256	0.296784	0.369969	0.847142	0.003582	0.155453	0	0	0	0.001944	0	0.00368	0	0	0.001939	1.2741	0	0.003498	0.001979	0	0.001905	0	0	0	0	0.003972	0.009765	0.044623	0.073617	0.018426
2			Cytophagia					0	0	0	0.001885	0.400344	0	0.380726	0.325029	1.31607	0.423398	0.123797	0.3236	0.003824	0	0.001937	0.001961	0.003582	0.011958	0.058482	0.051733	0.146857	0.478292	5.7474	0.399308	2.97387	4.02333	3.93548	1.24103	0.090643	1.92402	0.009897	0.017396	0.156196	0.06962	0.012601	0.010976	0.025934	4.02391	1.36125	6.02022	1.33454	1.72839
3				Cytophagales				0	0	0	0.001885	0.400344	0	0.380726	0.325029	1.31607	0.423398	0.123797	0.3236	0.003824	0	0.001937	0.001961	0.003582	0.011958	0.058482	0.051733	0.146857	0.478292	5.7474	0.399308	2.97387	4.02333	3.93548	1.24103	0.090643	1.92402	0.009897	0.017396	0.156196	0.06962	0.012601	0.010976	0.025934	4.02391	1.36125	6.02022	1.33454	1.72839
4					Cyclobacteriaceae			0	0	0	0	0.001871	0	0.313435	0.304715	1.01509	0.216577	0.062822	0.212598	0	0	0.001937	0.001961	0.003582	0.007972	0.033671	0.042153	0.112075	0.468571	5.33985	0.312822	2.69821	3.1035	3.65438	0.941469	0.048096	1.31183	0.003959	0.009664	0.019048	0.048922	0.0036	0.005488	0.015959	3.68031	1.0722	5.35669	1.10048	1.39672
4					Cytophagaceae			0	0	0	0	0	0	0	0	0	0	0.018477	0	0	0	0	0	0	0	0.014177	0.003832	0.019323	0	0.031809	0.00368	0.026505	0.011038	0.011632	0.017507	0.00185	0.472259	0	0	0.131434	0.018816	0.0018	0.001829	0.00399	0.059584	0.085932	0.131929	0.045303	0.224802
5						Adhaeribacter		0	0	0	0	0	0	0	0	0	0	0.018477	0	0	0	0	0	0	0	0	0	0	0	0	0	0.003534	0.005519	0.005816	0	0	0.066466	0	0	0	0	0	0	0	0	0	0	0	0
5						Cytophaga		0	0	0	0	0	0	0	0	0	0	0	0	0	0	0	0	0	0	0	0	0	0	0	0	0	0.00184	0	0	0	0	0	0	0	0	0	0	0	0	0	0.00194	0.001888	0
5						Dyadobacter		0	0	0	0	0	0	0	0	0	0	0	0	0	0	0	0	0	0	0	0	0	0	0	0	0	0	0	0	0	0	0	0	0.011429	0	0	0	0	0	0	0	0	0
5						Hymenobacter		0	0	0	0	0	0	0	0	0	0	0	0	0	0	0	0	0	0	0	0	0	0	0	0	0	0	0	0.007781	0	0	0	0	0	0	0	0	0	0	0	0	0	0
5						Larkinella		0	0	0	0	0	0	0	0	0	0	0	0	0	0	0	0	0	0	0	0	0	0	0	0	0	0	0	0	0	0	0	0	0	0	0	0	0.001995	0	0	0	0	0
5						Pontibacter		0	0	0	0	0	0	0	0	0	0	0	0	0	0	0	0	0	0	0	0	0	0	0.007952	0	0.005301	0	0	0	0	0	0	0	0	0	0	0	0	0	0	0	0	0.001843
5						Spirosoma		0	0	0	0	0	0	0	0	0	0	0	0	0	0	0	0	0	0	0	0.001916	0.017391	0	0	0	0	0	0	0.005836	0	0	0	0	0.066669	0.018816	0.0018	0	0.001995	0.001986	0	0	0	0
5						Sporocytophaga		0	0	0	0	0	0	0	0	0	0	0	0	0	0	0	0	0	0	0	0.001916	0	0	0.007952	0	0.01767	0	0.005816	0.00389	0	0.017491	0	0	0	0	0	0	0	0.057598	0.074214	0.120288	0.03964	0.143726
4					Flammeovirgaceae			0	0	0	0	0	0	0.051354	0.018468	0.179018	0.072192	0.036954	0.079019	0.001912	0	0	0	0	0.001993	0.001772	0.001916	0.009662	0.005833	0.318085	0.069925	0.116622	0.877516	0.242333	0.276216	0.038847	0.055971	0	0.007731	0.001905	0	0.0054	0.003659	0.005985	0.232378	0.132805	0.391906	0.081167	0.057122
5						Persicobacter		0	0	0	0	0	0	0	0	0	0	0	0	0	0	0	0	0	0	0.001772	0.001916	0.005797	0.005833	0.02982	0.016561	0.026505	0.038633	0.015509	0.011671	0.00185	0.020989	0	0	0	0	0.0036	0.001829	0.00399	0.047667	0.013671	0.042683	0.009438	0.025797
2			Flavobacteriia					0.001985	0.022677	0.001741	0.001885	0.153403	0.021964	0.143436	0.112652	0.363937	2.34918	0.155208	0.716812	0.001912	0.007195	0.011622	0.064712	0.003582	0.03986	0.049621	0.021076	0.046376	0.071938	5.93626	0.653246	4.08708	3.96262	2.67148	4.27163	4.7856	0.872805	8.95056	0.220345	0.040002	0.01129	0.045004	0.032927	0.033914	0.629605	0.414038	0.845896	0.405836	1.27326
3				Flavobacteriales				0.001985	0.022677	0.001741	0.001885	0.153403	0.021964	0.143436	0.112652	0.363937	2.34918	0.155208	0.716812	0.001912	0.007195	0.011622	0.064712	0.003582	0.03986	0.049621	0.021076	0.046376	0.071938	5.93626	0.653246	4.08708	3.96262	2.67148	4.27163	4.7856	0.872805	8.95056	0.220345	0.040002	0.01129	0.045004	0.032927	0.033914	0.629605	0.414038	0.845896	0.405836	1.27326
4					Cryomorphaceae			0	0	0	0	0	0	0	0	0	0	0	0	0	0	0	0	0	0.003986	0.001772	0.003832	0.003865	0.005833	2.87668	0.198734	1.44364	0.993414	0.566089	0.005836	0.012949	0.005247	0.001979	0.001933	0.001905	0.003763	0.0054	0.005488	0.001995	0.001986	0.001953	0	0	0
5						Fluviicola		0	0	0	0	0	0	0	0	0	0	0	0	0	0	0	0	0	0.003986	0.001772	0.003832	0.001932	0.003889	2.87271	0.196894	1.42244	0.993414	0.566089	0.005836	0.011099	0.003498	0.001979	0.001933	0.001905	0.001882	0.0054	0.001829	0	0	0.001953	0	0	0
5						Wandonia		0	0	0	0	0	0	0	0	0	0	0	0	0	0	0	0	0	0	0	0	0	0	0	0	0.001767	0	0	0	0	0	0	0	0	0	0	0	0	0	0	0	0	0
4					Flavobacteriaceae			0.001985	0.022677	0.001741	0.001885	0.151532	0.021964	0.143436	0.112652	0.363937	2.34918	0.155208	0.656607	0.001912	0.007195	0.011622	0.001961	0.003582	0.035874	0.046076	0.011496	0.028985	0.056384	3.0238	0.344104	2.58336	2.66566	2.09375	3.05783	3.53694	0.731127	8.90107	0.212614	0.036192	0.007526	0.036003	0.027439	0.029924	0.61173	0.396461	0.826494	0.402061	1.09637
5						Aequorivita		0	0	0	0.001885	0	0	0	0	0.013771	0.202919	0	0	0	0	0	0	0	0	0.01595	0	0.001932	0	0.007952	0	0.008835	0.009198	0	0.095314	0	0.064717	0	0	0	0	0	0	0	0.077459	0.025389	0.081485	0.064179	0.020269
5						Capnocytophaga		0	0.018897	0	0	0	0	0	0	0	0	0	0	0	0	0	0	0	0	0	0	0	0	0	0	0	0	0	0	0	0	0	0	0	0	0	0	0	0	0	0	0	0
5						Cellulophaga		0	0	0	0	0	0	0	0	0	0	0	0	0	0	0	0	0	0	0	0	0	0	0	0	0	0	0	0	0	0	0	0	0	0	0	0	0	0	0	0.00194	0	0
6							lytica	0	0	0	0	0	0	0	0	0	0	0	0	0	0	0	0	0	0	0	0	0	0	0	0	0	0	0	0	0	0	0	0	0	0	0	0	0	0	0	0	0	0
5						Flavobacterium		0	0	0	0	0	0	0	0	0	0	0	0	0	0	0	0	0	0.015944	0	0	0.003865	0.001944	0.005964	0.00368	0.026505	0.005519	0.021325	0.04863	0.00555	0.03848	0	0.001933	0.001905	0.003763	0.0036	0.007317	0.001995	0.073487	0.023436	0.069845	0.022651	0.07002
6							gelidilacus	0	0	0	0	0	0	0	0	0	0	0	0	0	0	0	0	0	0.001993	0	0	0.003865	0.001944	0.001988	0.00368	0.014136	0.00184	0.013571	0.001945	0.00555	0	0	0.001933	0.001905	0.001882	0.0036	0.007317	0.001995	0.001986	0	0.00582	0.001888	0
6							succinicans	0	0	0	0	0	0	0	0	0	0	0	0	0	0	0	0	0	0	0	0	0	0	0	0	0	0	0	0.00389	0	0	0	0	0	0	0	0	0	0	0	0	0	0
5						Mesonia		0	0	0	0	0	0.001997	0	0	0	0.001951	0	0	0	0	0	0	0	0	0	0	0	0	0	0	0	0	0	0	0	0	0	0	0	0	0	0	0	0	0	0.00194	0	0
5						Myroides		0	0	0	0	0	0	0	0	0	0	0.003695	0	0	0.003597	0	0	0	0.005979	0.005317	0.007664	0.011594	0.019443	0.007952	0.014721	0.01767	0.022076	0.013571	2.45677	2.42702	0.264115	8.89118	0.152695	0.009524	0.001882	0.012601	0.012805	0.013965	0.017875	0.003906	0.00194	0.001888	0
5						Salegentibacter		0	0	0	0	0.151532	0.017971	0	0	0	0.005853	0	0	0	0.001799	0	0	0	0	0	0	0	0	0	0	0.001767	0	0.001939	0	0	0	0	0	0	0	0	0	0	0.029792	0	0.00388	0	0
5						Salinimicrobium		0	0.00189	0	0	0	0	0	0	0.029508	0	0	0.007526	0	0	0	0	0	0	0	0	0	0	0.007952	0	0.003534	0.00184	0.001939	0	0	0	0	0	0	0	0	0	0	0	0	0.00388	0.001888	0
5						Tenacibaculum		0	0	0	0	0	0	0	0	0	0	0	0	0	0	0	0	0	0	0	0	0	0	0	0	0	0	0	0	0	0	0	0	0	0	0	0	0	0	0.001953	0	0	0
2			SM1A07					0	0	0	0	0	0	0	0	0	0	0	0	0	0	0	0	0	0	0	0	0	0	0	0	0.001767	0	0	0	0	0.040229	0	0	0	0	0	0	0	0	0.027342	0.00388	0	0.040538
2			Sphingobacteriia					0	0.00189	0	0	0.005612	0.001997	0.235519	0.26778	0.180985	0.866308	0.079452	0.353703	0.003824	0.001799	0	0.054907	0	0.023916	0.180761	0.042153	0.085023	0.229425	4.48699	4.18445	5.55369	3.19548	3.80171	10.1967	11.7448	2.41902	1.32418	0.649439	0.161911	0.06962	0.102608	0.040244	0.033914	3.009	3.06037	3.18957	1.85741	11.2843
3				Sphingobacteriales				0	0.00189	0	0	0.005612	0.001997	0.235519	0.26778	0.180985	0.866308	0.079452	0.353703	0.003824	0.001799	0	0.054907	0	0.023916	0.180761	0.042153	0.085023	0.229425	4.48699	4.18445	5.55369	3.19548	3.80171	10.1967	11.7448	2.41902	1.32418	0.649439	0.161911	0.06962	0.102608	0.040244	0.033914	3.009	3.06037	3.18957	1.85741	11.2843
4					Sphingobacteriaceae			0	0.00189	0	0	0.005612	0.001997	0.235519	0.26778	0.180985	0.866308	0.079452	0.353703	0.003824	0.001799	0	0.054907	0	0.023916	0.180761	0.042153	0.085023	0.229425	4.48699	4.18445	5.55192	3.19548	3.80171	10.1967	11.7448	2.41902	1.32418	0.649439	0.161911	0.06962	0.102608	0.040244	0.033914	3.00304	3.06037	3.18957	1.84797	11.2843
5						Olivibacter		0	0	0	0	0	0	0	0	0	0	0	0	0	0	0	0	0	0	0	0	0	0	0.001988	0	0	0	0	0	0	0.001749	0	0	0	0	0	0	0	0	0	0	0	0
5						Parapedobacter		0	0	0	0	0	0	0	0	0.001967	0	0	0	0	0	0	0	0	0	0.007089	0	0.001932	0	0.085485	0.00368	0.144894	0.045991	0.077546	0.089478	0.196086	0.027986	0.003959	0.001933	0	0	0	0.001829	0	0.097321	0.10351	0.069845	0.162335	0.180579
5						Pedobacter		0	0	0	0	0	0	0	0	0	0	0	0	0	0	0	0	0	0	0.012405	0	0.003865	0.001944	0	0.009201	0.001767	0	0	0	0	0	0	0	0.120005	0.001882	0.036003	0	0	0	0	0	0	0
5						Sphingobacterium		0	0	0	0	0	0	0	0	0	0.031218	0	0.007526	0	0	0	0	0	0.015944	0.033671	0.024909	0.021256	0.060273	1.77134	3.78331	1.24044	1.52507	1.1535	8.04917	9.41211	1.11943	1.02134	0.583722	0.020953	0.01129	0.016201	0.014634	0.021944	1.6048	0.997988	0.904099	0.309568	7.29501
6							faecium	0	0	0	0	0	0	0	0	0	0	0	0	0	0	0	0	0	0	0	0	0	0	0	0	0	0	0	0	0.00185	0	0	0	0	0	0	0	0	0	0	0	0	0
6							mizutaii	0	0	0	0	0	0	0	0	0	0	0	0	0	0	0	0	0	0.003986	0.005317	0	0.003865	0.003889	0.085485	0.079126	0.121923	0.060709	0.032957	0.071972	0.048096	0.055971	0.003959	0	0.001905	0	0.0018	0	0.001995	1.15593	0.392555	0.376385	0.069842	0.440391
6							multivorum	0	0	0	0	0	0	0	0	0	0.031218	0	0.007526	0	0	0	0	0	0.007972	0.026583	0.01916	0.009662	0.05444	0.043737	3.37296	0.061845	0.042312	0.042651	6.85872	7.94147	0.827328	0.936226	0.581789	0.015239	0.01129	0.014401	0.014634	0.015959	0.232378	0.087885	0.15521	0.073617	0.687304
2			VC2_1_Bac22					0	0	0	0	0	0	0.012396	0	0	0	0	0	0	0	0	0	0	0	0	0	0	0	0	0	0	0	0	0	0	0	0	0	0	0	0	0	0	0	0	0	0	0
1		Chlamydiae						0	0	0	0	0.001871	0	0.001771	0	0	0.05073	0	0	0	0	0	0	0	0.013951	0.085064	0.057481	0.200962	0	0.003976	0.00184	0.008835	0.049671	0.005816	0.001945	0.00185	0.05947	0.003959	0.001933	0.434302	0.020698	0	0.018293	0	0.029792	0	0.017461	0.005663	0.001843
2			Chlamydiia					0	0	0	0	0.001871	0	0.001771	0	0	0.05073	0	0	0	0	0	0	0	0.013951	0.085064	0.057481	0.200962	0	0.003976	0.00184	0.008835	0.049671	0.005816	0.001945	0.00185	0.05947	0.003959	0.001933	0.434302	0.020698	0	0.018293	0	0.029792	0	0.017461	0.005663	0.001843
3				Chlamydiales				0	0	0	0	0.001871	0	0.001771	0	0	0.05073	0	0	0	0	0	0	0	0.013951	0.085064	0.057481	0.200962	0	0.003976	0.00184	0.008835	0.049671	0.005816	0.001945	0.00185	0.05947	0.003959	0.001933	0.434302	0.020698	0	0.018293	0	0.029792	0	0.017461	0.005663	0.001843
4					Parachlamydiaceae			0	0	0	0	0.001871	0	0.001771	0	0	0.05073	0	0	0	0	0	0	0	0.011958	0.079748	0.026825	0.175842	0	0.003976	0.00184	0.007068	0.049671	0.003877	0	0.00185	0.05947	0.003959	0.001933	0.285725	0.003763	0	0.001829	0	0.009931	0	0.00582	0.005663	0.001843
5						CandidatusProtochlamydia		0	0	0	0	0	0	0	0	0	0	0	0	0	0	0	0	0	0	0.047849	0.007664	0.013526	0	0	0	0.003534	0	0	0	0	0.026237	0.001979	0	0.186674	0	0	0	0	0	0	0	0.005663	0
5						Parachlamydia		0	0	0	0	0.001871	0	0.001771	0	0	0.048779	0	0	0	0	0	0	0	0	0.001772	0.001916	0.027053	0	0.003976	0	0.003534	0.007359	0.003877	0	0.00185	0.033233	0.001979	0.001933	0.009524	0	0	0	0	0.009931	0	0.00582	0	0
4					Rhabdochlamydiaceae			0	0	0	0	0	0	0	0	0	0	0	0	0	0	0	0	0	0	0	0	0	0	0	0	0	0	0	0.001945	0	0	0	0	0	0	0	0	0	0	0	0.00388	0	0
5						CandidatusRhabdochlamydia		0	0	0	0	0	0	0	0	0	0	0	0	0	0	0	0	0	0	0	0	0	0	0	0	0	0	0	0.001945	0	0	0	0	0	0	0	0	0	0	0	0.00388	0	0
4					Simkaniaceae			0	0	0	0	0	0	0	0	0	0	0	0	0	0	0	0	0	0.001993	0.005317	0.030657	0.02512	0	0	0	0.001767	0	0.001939	0	0	0	0	0	0.148577	0.016934	0	0.016464	0	0.019861	0	0.007761	0	0
1		Chlorobi						0	0	0	0	0	0	0.005312	0	0.009836	0	0	0	0	0	0.011622	0	0	0	0	0	0	0	0	0	0	0	0	0	0.016649	0.034982	0	0	0	0	0	0	0	0	0	0	0	0
2			Ignavibacteria					0	0	0	0	0	0	0.005312	0	0.009836	0	0	0	0	0	0.011622	0	0	0	0	0	0	0	0	0	0	0	0	0	0.016649	0.001749	0	0	0	0	0	0	0	0	0	0	0	0
3				Ignavibacteriales				0	0	0	0	0	0	0.005312	0	0.009836	0	0	0	0	0	0.011622	0	0	0	0	0	0	0	0	0	0	0	0	0	0.016649	0.001749	0	0	0	0	0	0	0	0	0	0	0	0
2			OPB56					0	0	0	0	0	0	0	0	0	0	0	0	0	0	0	0	0	0	0	0	0	0	0	0	0	0	0	0	0	0.020989	0	0	0	0	0	0	0	0	0	0	0	0
1		Chloroflexi						0.313641	0.00189	0.003482	0.003769	0	0.405335	0.802182	0.89937	1.24329	0.678998	0.363999	0.208835	0.254302	0.003597	0.001937	0.06079	0.001791	0.017937	0.182533	0.015328	0.005797	0.023331	3.67786	1.0728	4.30619	2.71533	2.26048	0.387092	0.775093	3.78332	0.003959	0.007731	0.026668	0.028224	0.016201	0.012805	0.009975	3.75578	1.82997	4.07815	0.694641	3.1159
2			Anaerolineae					0	0	0.001741	0	0	0	0.001771	0	0.076722	0.011707	0.001848	0.005644	0.250478	0	0	0	0	0	0	0	0	0	0.007952	0.047843	0.007068	0.003679	0	0	0	0.003498	0	0	0	0	0	0	0	0.039723	0	0.019401	0.003775	0.081076
3				Anaerolineales				0	0	0.001741	0	0	0	0	0	0	0	0	0.001881	0.250478	0	0	0	0	0	0	0	0	0	0	0	0	0	0	0	0	0	0	0	0	0	0	0	0	0	0	0	0	0
4					Anaerolinaceae			0	0	0.001741	0	0	0	0	0	0	0	0	0.001881	0.250478	0	0	0	0	0	0	0	0	0	0	0	0	0	0	0	0	0	0	0	0	0	0	0	0	0	0	0	0	0
3				Ardenscatenales				0	0	0	0	0	0	0	0	0	0	0	0	0	0	0	0	0	0	0	0	0	0	0	0.034962	0.001767	0	0	0	0	0	0	0	0	0	0	0	0	0	0	0	0	0.081076
4					Ardenscatenaceae			0	0	0	0	0	0	0	0	0	0	0	0	0	0	0	0	0	0	0	0	0	0	0	0.034962	0.001767	0	0	0	0	0	0	0	0	0	0	0	0	0	0	0	0	0.081076
5						Ardenscatena		0	0	0	0	0	0	0	0	0	0	0	0	0	0	0	0	0	0	0	0	0	0	0	0.034962	0.001767	0	0	0	0	0	0	0	0	0	0	0	0	0	0	0	0	0.081076
3				Caldilineales				0	0	0	0	0	0	0	0	0.076722	0	0.001848	0.003763	0	0	0	0	0	0	0	0	0	0	0.007952	0.012881	0.005301	0.003679	0	0	0	0.003498	0	0	0	0	0	0	0	0.039723	0	0.015521	0.003775	0
4					Caldilineaceae			0	0	0	0	0	0	0	0	0.076722	0	0.001848	0.003763	0	0	0	0	0	0	0	0	0	0	0.007952	0.012881	0.005301	0.003679	0	0	0	0.003498	0	0	0	0	0	0	0	0.039723	0	0.015521	0.003775	0
3				SBR1031				0	0	0	0	0	0	0.001771	0	0	0.011707	0	0	0	0	0	0	0	0	0	0	0	0	0	0	0	0	0	0	0	0	0	0	0	0	0	0	0	0	0	0.00388	0	0
4					A4b			0	0	0	0	0	0	0.001771	0	0	0.011707	0	0	0	0	0	0	0	0	0	0	0	0	0	0	0	0	0	0	0	0	0	0	0	0	0	0	0	0	0	0.00388	0	0
2			C0119					0	0	0	0	0	0	0	0	0	0	0	0	0	0	0	0	0	0	0	0	0	0	0	0	0	0	0	0	0	0.033233	0	0	0	0	0	0	0	0	0	0	0	0
2			Chloroflexi					0	0	0	0	0	0	0	0	0	0	0	0	0	0	0	0	0	0	0	0	0	0	0	0	0.003534	0	0	0	0	0.474008	0	0	0	0	0.0018	0	0	0	0	0.00194	0	0.057122
3				AKIW781				0	0	0	0	0	0	0	0	0	0	0	0	0	0	0	0	0	0	0	0	0	0	0	0	0	0	0	0	0	0.089205	0	0	0	0	0	0	0	0	0	0	0	0.057122
3				Chloroflexales				0	0	0	0	0	0	0	0	0	0	0	0	0	0	0	0	0	0	0	0	0	0	0	0	0	0	0	0	0	0.131183	0	0	0	0	0.0018	0	0	0	0	0.00194	0	0
4					Chloroflexaceae			0	0	0	0	0	0	0	0	0	0	0	0	0	0	0	0	0	0	0	0	0	0	0	0	0	0	0	0	0	0.003498	0	0	0	0	0	0	0	0	0	0.00194	0	0
5						Chloronema		0	0	0	0	0	0	0	0	0	0	0	0	0	0	0	0	0	0	0	0	0	0	0	0	0	0	0	0	0	0	0	0	0	0	0	0	0	0	0	0.00194	0	0
4					Oscillochloridaceae			0	0	0	0	0	0	0	0	0	0	0	0	0	0	0	0	0	0	0	0	0	0	0	0	0	0	0	0	0	0.122438	0	0	0	0	0.0018	0	0	0	0	0	0	0
5						Oscillochloris		0	0	0	0	0	0	0	0	0	0	0	0	0	0	0	0	0	0	0	0	0	0	0	0	0	0	0	0	0	0.122438	0	0	0	0	0.0018	0	0	0	0	0	0	0
3				Herpetosiphonales				0	0	0	0	0	0	0	0	0	0	0	0	0	0	0	0	0	0	0	0	0	0	0	0	0.003534	0	0	0	0	0.251872	0	0	0	0	0	0	0	0	0	0	0	0
2			Ellin6529					0	0	0	0	0	0	0	0	0	0	0	0	0	0	0	0	0	0	0.001772	0	0	0.001944	0	0	0.001767	0	0	0	0.316327	0.748618	0	0	0	0	0	0	0	0.009931	0	0	0.003775	0
2			Gitt-GS-136					0	0	0	0	0	0	0	0	0	0	0	0	0	0	0	0	0	0	0	0	0	0.001944	0	0.014721	0	0	0	0	0	0.213391	0	0	0	0	0	0	0	0	0	0	0	0
2			Ktedonobacteria					0	0	0	0	0	0.403339	0.146978	0	0	0	0.003695	0	0	0	0	0	0	0	0	0	0	0	0	0	0.007068	0.00184	0	0	0	0	0	0	0	0	0	0	0	0	0	0	0	0
3				JG30-KF-AS9				0	0	0	0	0	0	0	0	0	0	0	0	0	0	0	0	0	0	0	0	0	0	0	0	0.007068	0	0	0	0	0	0	0	0	0	0	0	0	0	0	0	0	0
3				Thermogemmatisporales				0	0	0	0	0	0.403339	0.146978	0	0	0	0.003695	0	0	0	0	0	0	0	0	0	0	0	0	0	0	0.00184	0	0	0	0	0	0	0	0	0	0	0	0	0	0	0	0
4					Thermogemmatisporaceae			0	0	0	0	0	0.403339	0.146978	0	0	0	0.003695	0	0	0	0	0	0	0	0	0	0	0	0	0	0	0.00184	0	0	0	0	0	0	0	0	0	0	0	0	0	0	0	0
2			S085					0.113149	0	0	0.001885	0	0	0	0	0	0	0	0	0	0	0	0	0	0	0	0	0	0	0	0	0	0	0	0	0	0.07871	0	0	0	0	0	0	0	0	0	0	0	0
2			SHA-26					0.198507	0	0	0	0	0	0	0	0	0	0	0	0	0	0.001937	0	0	0	0	0	0	0	0	0	0	0	0	0	0	0	0	0	0	0	0	0	0	0	0	0	0	0
2			TK10					0	0	0	0	0	0	0	0	0	0	0	0	0	0	0	0	0	0	0.001772	0	0	0	0	0	0	0	0	0	0	0.071713	0	0	0	0	0	0	0	0	0	0.00388	0	0.128985
3				AKYG885				0	0	0	0	0	0	0	0	0	0	0	0	0	0	0	0	0	0	0.001772	0	0	0	0	0	0	0	0	0	0	0.066466	0	0	0	0	0	0	0	0	0	0.00388	0	0.128985
4					Dolo_23			0	0	0	0	0	0	0	0	0	0	0	0	0	0	0	0	0	0	0.001772	0	0	0	0	0	0	0	0	0	0	0.066466	0	0	0	0	0	0	0	0	0	0.00388	0	0.128985
3				B07_WMSP1				0	0	0	0	0	0	0	0	0	0	0	0	0	0	0	0	0	0	0	0	0	0	0	0	0	0	0	0	0	0.005247	0	0	0	0	0	0	0	0	0	0	0	0
4					FFCH4570			0	0	0	0	0	0	0	0	0	0	0	0	0	0	0	0	0	0	0	0	0	0	0	0	0	0	0	0	0	0.003498	0	0	0	0	0	0	0	0	0	0	0	0
2			TK17					0	0	0	0	0	0	0.015937	0	0	0	0	0	0	0	0	0	0	0	0	0	0	0	0	0.00552	0	0	0	0	0	0.043728	0	0	0	0	0	0	0	0	0	0.00582	0	0
3				mle1-48				0	0	0	0	0	0	0.015937	0	0	0	0	0	0	0	0	0	0	0	0	0	0	0	0	0.00552	0	0	0	0	0	0.043728	0	0	0	0	0	0	0	0	0	0.00582	0	0
2			Thermomicrobia					0.001985	0.00189	0.001741	0.001885	0	0.001997	0.637495	0.89937	1.16657	0.667291	0.358456	0.203191	0.003824	0.003597	0	0.06079	0.001791	0.017937	0.178989	0.015328	0.005797	0.019443	3.66991	1.00471	4.28498	2.70981	2.26048	0.387092	0.458767	2.11642	0.003959	0.007731	0.026668	0.028224	0.014401	0.012805	0.009975	3.70613	1.82997	4.04711	0.687091	2.84503
3				AKYG1722				0	0	0	0	0	0	0.100937	0	0.05705	0	0	0	0	0	0	0	0	0	0	0	0.001932	0	0.041749	0.049683	0.044175	0.060709	0.044589	0.005836	0.00185	0.024488	0	0.001933	0	0	0	0	0	0.150946	0.041013	0.098947	0.003775	0.123457
3				JG30-KF-CM45				0.001985	0.00189	0.001741	0.001885	0	0.001997	0.534788	0.89937	1.10952	0.667291	0.358456	0.203191	0.003824	0.003597	0	0.06079	0	0.017937	0.178989	0.015328	0.003865	0.019443	3.62816	0.955027	4.23551	2.64542	2.21589	0.373475	0.456917	2.02197	0.003959	0.005799	0.026668	0.028224	0.014401	0.012805	0.009975	3.51348	1.78896	3.93846	0.675765	2.72158
1		Cyanobacteria						0.176671	0.039684	0.67557	0	0.353575	0.403339	0.012396	0	0.025574	0.001951	0.001848	0	0.003824	0.06835	0.011622	0.001961	0	1.72991	1.80939	1.55582	0.742015	1.05185	0.01988	0.051524	0.007068	0.007359	0.015509	0.081698	0.782493	0.125936	0.003959	0.005799	0.201912	0.063975	0.196216	0.084147	0.00798	0.005958	0.005859	0.00582	0.028314	0.03501
2			4C0d-2					0	0	0	0	0	0	0.003542	0	0.005902	0	0	0	0.003824	0	0	0	0	0	0.033671	0	0	0	0	0	0	0	0.001939	0	0.00185	0	0.001979	0	0.175245	0.013171	0.061205	0.062196	0	0.001986	0	0	0.001888	0.03501
3				MLE1-12				0	0	0	0	0	0	0	0	0.005902	0	0	0	0	0	0	0	0	0	0.033671	0	0	0	0	0	0	0	0.001939	0	0	0	0	0	0.175245	0.013171	0.061205	0.062196	0	0	0	0	0	0.03501
3				YS2				0	0	0	0	0	0	0	0	0	0	0	0	0	0	0	0	0	0	0	0	0	0	0	0	0	0	0	0	0	0	0	0	0	0	0	0	0	0	0	0	0.001888	0
2			Chloroplast					0.176671	0.039684	0.649452	0	0.353575	0.403339	0.008854	0	0.019672	0.001951	0.001848	0	0	0.06835	0.011622	0.001961	0	1.70599	1.77571	1.50601	0.742015	1.05185	0.015904	0.051524	0.005301	0.007359	0.005816	0.081698	0.780643	0.125936	0.001979	0.005799	0.026668	0.050803	0.135011	0.021951	0.00798	0.003972	0.005859	0.00582	0.026427	0
3				Chlorophyta				0	0	0	0	0	0	0	0	0	0	0	0	0	0	0	0	0	0	0	0	0	0	0	0	0	0	0	0	0	0	0	0	0.001905	0	0	0	0	0	0	0	0	0
3				Stramenopiles				0	0	0.595476	0	0	0	0	0	0	0	0	0	0	0	0	0	0	0	0	0	0	0	0	0	0	0	0	0	0	0	0	0	0	0	0	0	0	0	0	0	0	0
3				Streptophyta				0.176671	0.039684	0.053976	0	0.353575	0.403339	0.008854	0	0.019672	0.001951	0.001848	0	0	0.06835	0.011622	0.001961	0	1.70599	1.77571	1.50601	0.742015	1.05185	0.015904	0.049683	0.005301	0.007359	0.003877	0.081698	0.780643	0.125936	0.001979	0.005799	0.024763	0.050803	0.135011	0.021951	0.00798	0.003972	0.005859	0.00582	0.026427	0
2			ML635J-21					0	0	0.001741	0	0	0	0	0	0	0	0	0	0	0	0	0	0	0	0	0	0	0	0.003976	0	0.001767	0	0.007755	0	0	0	0	0	0	0	0	0	0	0	0	0	0	0
2			Nostocophycideae					0	0	0	0	0	0	0	0	0	0	0	0	0	0	0	0	0	0.001993	0	0.00958	0	0	0	0	0	0	0	0	0	0	0	0	0	0	0	0	0	0	0	0	0	0
3				Stigonematales				0	0	0	0	0	0	0	0	0	0	0	0	0	0	0	0	0	0.001993	0	0.00958	0	0	0	0	0	0	0	0	0	0	0	0	0	0	0	0	0	0	0	0	0	0
4					Rivulariaceae			0	0	0	0	0	0	0	0	0	0	0	0	0	0	0	0	0	0.001993	0	0.00958	0	0	0	0	0	0	0	0	0	0	0	0	0	0	0	0	0	0	0	0	0	0
5						Calothrix		0	0	0	0	0	0	0	0	0	0	0	0	0	0	0	0	0	0.001993	0	0.00958	0	0	0	0	0	0	0	0	0	0	0	0	0	0	0	0	0	0	0	0	0	0
2			Oscillatoriophycideae					0	0	0	0	0	0	0	0	0	0	0	0	0	0	0	0	0	0.021923	0	0.040237	0	0	0	0	0	0	0	0	0	0	0	0	0	0	0	0	0	0	0	0	0	0
3				Chroococcales				0	0	0	0	0	0	0	0	0	0	0	0	0	0	0	0	0	0.021923	0	0.040237	0	0	0	0	0	0	0	0	0	0	0	0	0	0	0	0	0	0	0	0	0	0
4					Xenococcaceae			0	0	0	0	0	0	0	0	0	0	0	0	0	0	0	0	0	0.021923	0	0.040237	0	0	0	0	0	0	0	0	0	0	0	0	0	0	0	0	0	0	0	0	0	0
5						Chroococcidiopsis		0	0	0	0	0	0	0	0	0	0	0	0	0	0	0	0	0	0	0	0.040237	0	0	0	0	0	0	0	0	0	0	0	0	0	0	0	0	0	0	0	0	0	0
1		FBP						0	0	0	0	0	0	0	0	0	0	0	0	0	0	0	0	0	0	0	0	0	0	0.003976	0.00368	0.003534	0	0.009693	0.007781	0.00185	0.033233	0	0	0	0	0	0	0	0.043695	0.01953	0.019401	0.00755	0
1		Fibrobacteres						0	0.00189	0	0	0	0	0	0	0	0	0	0	0	0	0	0	0	0	0	0	0	0	0	0	0	0	0	0	0	0	0	0	0	0	0	0	0	0	0	0	0	0
2			Fibrobacteria					0	0.00189	0	0	0	0	0	0	0	0	0	0	0	0	0	0	0	0	0	0	0	0	0	0	0	0	0	0	0	0	0	0	0	0	0	0	0	0	0	0	0	0
3				Fibrobacterales				0	0.00189	0	0	0	0	0	0	0	0	0	0	0	0	0	0	0	0	0	0	0	0	0	0	0	0	0	0	0	0	0	0	0	0	0	0	0	0	0	0	0	0
1		Firmicutes						29.5657	19.2562	30.0837	29.9224	26.6304	24.8353	10.2867	16.9477	24.5215	22.7445	37.5621	18.6635	39.826	0.505432	0.571418	1.66095	0.270406	52.5889	15.3133	19.5762	12.9795	16.0831	8.60619	7.13234	10.2133	9.84216	4.78074	3.82034	1.89981	1.44301	6.0726	1.20223	1.22481	2.88074	2.37799	1.18172	1.75953	1.53528	1.72841	0.853656	0.403949	1.31196
2			AHT28					0	0	0	0	0	0	0	0	0	0	0	0	0	0	0	0	0	0	0	0	0	0	0.033797	0	0.014136	0.012878	0.003877	0	0	0	0	0	0	0	0	0	0	0	0	0.00194	0	0
2			Bacilli					29.0079	18.4701	30.0803	27.3274	26.6266	24.6296	10.1769	16.9421	24.5195	22.6801	37.5492	18.6484	39.8203	0.498237	0.424205	0.805961	0.263243	52.4693	15.1751	19.5072	12.8964	15.9508	3.79118	6.57846	4.31149	6.40384	2.72188	3.07534	1.82767	1.21388	6.04291	1.18677	1.12576	2.85628	2.34919	1.15977	1.72961	1.34263	1.66592	0.655763	0.319006	0.757324
3				Bacillales				0.266	0.272119	0.689499	0.322252	0.374153	0.1218	9.85816	15.9892	9.73777	18.4676	35.6331	16.8235	39.6329	0.363335	0.315732	0.670654	0.157587	0.077726	0.054937	0.044069	0.03285	0.066105	1.03179	0.242897	1.7405	0.914309	0.546702	2.20389	1.3467	0.897292	3.95273	0.983822	0.076193	0.079028	0.082807	0.032927	0.057853	0.89972	1.24212	0.389966	0.183098	0.235858
4					Alicyclobacillaceae			0	0	0	0	0	0	0	0	0	0	0	0	0	0	0	0	0	0	0	0.003832	0.001932	0	0.00994	0.012881	0.005301	0.00184	0.007755	0.095314	0	0.062968	0	0	0	0.003763	0.0036	0	0.001995	0.534271	0.675742	0.069845	0.001888	0.049751
5						Alicyclobacillus		0	0	0	0	0	0	0	0	0	0	0	0	0	0	0	0	0	0	0	0.003832	0.001932	0	0.00994	0.011041	0.005301	0.00184	0.007755	0.095314	0	0.062968	0	0	0	0.001882	0	0	0.001995	0.534271	0.675742	0.069845	0.001888	0.049751
4					Bacillaceae			0.001985	0.003779	0.010447	0.003769	0.014966	0.001997	1.18822	1.06927	1.34362	0.439007	0.65409	3.8531	0.026769	0.003597	0.001937	0	0.005372	0.009965	0.01595	0.017244	0.005797	0.005833	0.194827	0.014721	0.242079	0.165569	0.05816	0.57772	0.558659	0.218638	0.033649	0.011597	0.00381	0.022579	0.009001	0.021951	0.025934	0.099307	0.171865	0.106707	0.04719	0.046066
5						Anoxybacillus		0	0	0	0	0	0	0	0	0	0	0.005543	0	0	0	0	0	0	0	0	0.001916	0	0	0.001988	0	0.003534	0.007359	0.019387	0	0	0	0	0	0	0	0	0.001829	0	0	0	0.017461	0	0
5						Bacillus		0	0.00189	0.006965	0	0.005612	0	0.003542	0.012927	0.295084	0.138531	0.014782	3.60664	0.024857	0.001799	0.001937	0	0.005372	0.009965	0.012405	0.011496	0.001932	0.003889	0.15109	0.014721	0.150195	0.084624	0.019387	0.155615	0.00555	0.192402	0.007917	0	0	0.022579	0	0	0	0.055612	0.044919	0.050443	0.020764	0.020269
6							acidicola	0	0	0	0	0	0	0	0	0	0	0	0	0.001912	0	0	0	0	0	0	0	0	0	0	0	0	0	0	0	0	0.024488	0	0	0	0	0	0	0	0	0	0.00194	0	0
6							asahii	0	0	0	0	0	0	0	0	0	0	0	0	0	0	0	0	0	0	0	0	0	0	0.001988	0	0	0	0	0	0	0	0	0	0	0	0	0	0	0	0	0	0	0
6							clausii	0	0	0	0	0	0	0	0	0	0	0	0	0	0	0	0	0	0	0	0	0	0	0.001988	0	0	0	0	0	0	0	0	0	0	0	0	0	0	0	0	0	0	0
6							firmus	0	0	0	0	0	0	0	0	0	0	0	0	0	0	0	0	0	0	0	0	0	0.001944	0	0	0	0	0	0	0	0	0	0	0	0	0	0	0	0	0.009765	0.009701	0	0
6							flexus	0	0	0	0	0	0	0	0	0	0	0	0	0	0	0	0	0	0	0	0	0	0	0	0	0	0	0	0.044739	0	0	0.007917	0	0	0	0	0	0	0	0	0	0	0
6							fumarioli	0	0	0	0	0	0	0	0	0	0	0	0	0	0	0	0	0	0	0.001772	0	0	0	0	0	0	0.00184	0	0	0	0.003498	0	0	0	0	0	0	0	0	0	0	0	0
6							humi	0	0	0	0	0	0	0	0	0	0	0	0	0	0	0	0	0	0	0	0	0	0	0	0	0.001767	0	0	0	0	0	0	0	0	0	0	0	0	0	0.003906	0	0	0
6							longiquaesitum	0	0	0	0	0	0	0	0	0	0	0	0	0.015296	0	0	0	0	0.001993	0	0.00958	0	0	0	0	0	0	0	0.068081	0	0.066466	0	0	0	0.015053	0	0	0	0	0	0	0	0
6							muralis	0	0	0	0	0	0	0	0	0	0	0	0	0	0	0	0	0	0	0	0	0	0	0	0	0	0	0	0	0	0.048975	0	0	0	0	0	0	0	0	0	0	0	0
6							oleronius	0	0	0	0	0	0	0	0	0	0	0	0	0	0	0	0	0	0	0	0	0.001932	0	0	0.00552	0	0.00184	0	0.035013	0	0	0	0	0	0	0	0	0	0	0	0.013581	0	0
6							trypoxylicola	0	0	0	0	0	0	0	0	0	0	0	0	0	0	0	0	0	0	0	0	0	0	0.001988	0	0	0	0	0	0	0	0	0	0	0	0	0	0	0	0	0	0	0
5						Geobacillus		0	0	0	0	0	0	0	0	0	0	0	0	0	0	0	0	0	0	0	0	0	0	0	0	0	0	0	0.001945	0	0	0	0	0	0	0	0	0	0	0	0	0	0
5						Oceanobacillus		0	0	0	0	0	0	0	0	0	0	0	0	0	0	0	0	0	0	0.003544	0.003832	0.003865	0.001944	0.023856	0	0.054777	0.029434	0.011632	0.36764	0.456917	0.017491	0.001979	0.001933	0.001905	0	0.0018	0	0	0.003972	0.054684	0.015521	0.00755	0.007371
6							oncorhynchi	0	0	0	0	0	0	0	0	0	0	0	0	0	0	0	0	0	0	0.001772	0	0.001932	0	0.001988	0	0.014136	0.011038	0.003877	0.019452	0.049946	0	0	0	0	0	0	0	0	0	0.003906	0.00388	0	0.003685
5						Terribacillus		0	0	0	0	0	0	0	0	0	0	0	0	0	0	0	0	0	0	0	0	0	0	0	0	0	0	0	0.001945	0	0	0	0	0	0	0	0	0	0	0	0	0	0
5						Virgibacillus		0	0	0	0	0	0	0	0	0	0	0	0	0	0	0	0	0	0	0	0	0	0	0.005964	0	0.028272	0.016557	0.001939	0.013616	0.038847	0.005247	0.003959	0	0	0	0.0018	0.020122	0.025934	0.011917	0.007812	0.019401	0.001888	0.009213
6							marismortui	0	0	0	0	0	0	0	0	0	0	0	0	0	0	0	0	0	0	0	0	0	0	0	0	0.001767	0	0	0	0	0	0	0	0	0	0	0	0	0	0	0	0	0
6							picturae	0	0	0	0	0	0	0	0	0	0	0	0	0	0	0	0	0	0	0	0	0	0	0.005964	0	0.024738	0.016557	0	0	0.029598	0.001749	0	0	0	0	0.0018	0.020122	0.025934	0.011917	0.003906	0.019401	0.001888	0.005528
4					Paenibacillaceae			0.001985	0	0	0	0	0	0.001771	0	0.049181	0.130727	0	0	0	0	0	0	0	0.001993	0.001772	0	0.001932	0.001944	0.071569	0.018401	0.074214	0.095662	0.060098	0.001945	0	0.155671	0.003959	0	0	0	0	0	0	0.190669	0.175771	0.087306	0.030202	0.075548
5						Ammoniphilus		0	0	0	0	0	0	0	0	0	0	0	0	0	0	0	0	0	0	0	0	0	0	0	0.00184	0.001767	0	0	0	0	0	0	0	0	0	0	0	0	0	0	0	0	0
5						Brevibacillus		0.001985	0	0	0	0	0	0	0	0	0.011707	0	0	0	0	0	0	0	0	0	0	0	0	0	0	0.003534	0.003679	0	0.001945	0	0.003498	0	0	0	0	0	0	0	0.001986	0.021483	0	0	0
6							invocatus	0.001985	0	0	0	0	0	0	0	0	0.011707	0	0	0	0	0	0	0	0	0	0	0	0	0	0	0.003534	0	0	0	0	0	0	0	0	0	0	0	0	0	0.021483	0	0	0
6							reuszeri	0	0	0	0	0	0	0	0	0	0	0	0	0	0	0	0	0	0	0	0	0	0	0	0	0	0.003679	0	0.001945	0	0.003498	0	0	0	0	0	0	0	0.001986	0	0	0	0
5						Cohnella		0	0	0	0	0	0	0	0	0	0	0	0	0	0	0	0	0	0	0	0	0	0	0	0	0	0	0	0	0	0	0	0	0	0	0	0	0	0.011917	0	0	0	0
5						Paenibacillus		0	0	0	0	0	0	0.001771	0	0.049181	0.11902	0	0	0	0	0	0	0	0.001993	0	0	0.001932	0	0.055665	0.014721	0.068913	0.091983	0.060098	0	0	0.089205	0.001979	0	0	0	0	0	0	0.125127	0.097651	0.079545	0.030202	0.058964
6							amylolyticus	0	0	0	0	0	0	0	0	0	0	0	0	0	0	0	0	0	0	0	0	0	0	0	0	0	0	0	0	0	0	0	0	0	0	0	0	0	0.003972	0.001953	0.00388	0.001888	0
6							curdlanolyticus	0	0	0	0	0	0	0	0	0	0	0	0	0	0	0	0	0	0	0	0	0	0	0	0	0	0	0.003877	0	0	0	0	0	0	0	0	0	0	0	0	0	0	0
6							edaphicus	0	0	0	0	0	0	0	0	0.049181	0.015609	0	0	0	0	0	0	0	0	0	0	0	0	0	0	0.007068	0	0	0	0	0	0	0	0	0	0	0	0	0	0.001953	0.00194	0	0
6							larvae	0	0	0	0	0	0	0	0	0	0	0	0	0	0	0	0	0	0	0	0	0	0	0.00994	0	0.001767	0.027595	0.007755	0	0	0	0	0	0	0	0	0	0	0.003972	0	0.00388	0	0
6							mucilaginosus	0	0	0	0	0	0	0	0	0	0	0	0	0	0	0	0	0	0	0	0	0	0	0	0	0	0	0	0	0	0	0	0	0	0	0	0	0	0.02582	0.001953	0.00582	0	0
6							stellifer	0	0	0	0	0	0	0	0	0	0	0	0	0	0	0	0	0	0	0	0	0	0	0	0	0.01767	0	0	0	0	0	0	0	0	0	0	0	0	0.001986	0	0	0	0
4					Planococcaceae			0	0	0	0	0.001871	0	0.044271	0	0.001967	0.029267	0	0.020695	0	0	0	0	0	0.025909	0.019494	0.011496	0.009662	0.023331	0.703763	0.165612	1.32172	0.47831	0.389671	0.023342	0.025898	0.190653	0.011876	0	0.001905	0.005645	0.0018	0.003659	0.001995	0.049653	0.029295	0.069845	0.04719	0.022112
5						Kurthia		0	0	0	0	0	0	0	0	0	0	0	0.005644	0	0	0	0	0	0.021923	0.010633	0.011496	0.005797	0.015554	0.003976	0.00552	0.021204	0.005519	0.007755	0	0	0.001749	0.001979	0	0.001905	0.003763	0	0.001829	0.001995	0	0	0	0	0
6							gibsonii	0	0	0	0	0	0	0	0	0	0	0	0	0	0	0	0	0	0.001993	0	0	0	0	0	0.00184	0.005301	0	0	0	0	0	0	0	0	0	0	0	0	0	0	0	0	0
5						Lysinibacillus		0	0	0	0	0	0	0.008854	0	0	0.015609	0	0	0	0	0	0	0	0.003986	0.005317	0	0.003865	0.007777	0.640146	0.152731	1.00189	0.443357	0.339266	0	0.00185	0.008746	0.007917	0	0	0	0.0018	0.001829	0	0.043695	0.021483	0.062084	0.026427	0.014741
6							boronitolerans	0	0	0	0	0	0	0.007083	0	0	0	0	0	0	0	0	0	0	0.001993	0.001772	0	0.003865	0.005833	0.439355	0.073605	0.632587	0.288826	0.236517	0	0.00185	0.003498	0	0	0	0	0.0018	0.001829	0	0.023834	0.007812	0.019401	0.00755	0.001843
5						Rummeliibacillus		0	0	0	0	0	0	0	0	0	0	0	0	0	0	0	0	0	0	0	0	0	0	0.011928	0	0.007068	0.003679	0.013571	0	0	0	0	0	0	0	0	0	0	0.005958	0.003906	0.00388	0.001888	0
5						Solibacillus		0	0	0	0	0	0	0	0	0	0	0	0	0	0	0	0	0	0	0	0	0	0	0.011928	0.00368	0.015903	0	0.007755	0	0	0	0	0	0	0	0	0	0	0	0	0	0.003775	0
5						Sporosarcina		0	0	0	0	0	0	0	0	0	0	0	0	0	0	0	0	0	0	0	0	0	0	0.003976	0	0.028272	0.00184	0	0	0	0.13818	0	0	0	0	0	0	0	0	0	0	0.005663	0
6							aquimarina	0	0	0	0	0	0	0	0	0	0	0	0	0	0	0	0	0	0	0	0	0	0	0	0	0.003534	0	0	0	0	0	0	0	0	0	0	0	0	0	0	0	0	0
6							ginsengi	0	0	0	0	0	0	0	0	0	0	0	0	0	0	0	0	0	0	0	0	0	0	0	0	0.003534	0	0	0	0	0.132932	0	0	0	0	0	0	0	0	0	0	0	0
4					Sporolactobacillaceae			0	0	0	0	0	0	0	0	0	0	0	0	0	0	0	0	0	0	0.001772	0.001916	0	0	0.015904	0.007361	0.03534	0.139814	0.005816	0.001945	0	0.001749	0.001979	0	0.032382	0.024461	0.014401	0.001829	0.019949	0.011917	0.056637	0.021341	0.005663	0
5						Sporolactobacillus		0	0	0	0	0	0	0	0	0	0	0	0	0	0	0	0	0	0	0.001772	0.001916	0	0	0.015904	0.007361	0.03534	0.139814	0.005816	0.001945	0	0.001749	0.001979	0	0.032382	0.024461	0.014401	0.001829	0.019949	0.011917	0.056637	0.021341	0.005663	0
4					Staphylococcaceae			0.248134	0.26645	0.656417	0.310945	0.34235	0.107823	8.62213	14.8959	8.3312	17.8608	34.9772	12.8951	39.6023	0.359738	0.313795	0.670654	0.152215	0.033881	0.01595	0.00958	0.013526	0.031108	0.033797	0.023922	0.058311	0.022076	0.019387	1.49974	0.752895	0.248373	3.89335	0.970292	0.036192	0.022579	0.054004	0.005488	0.005985	0.013903	0.132805	0.032982	0.041527	0.040538
5						Macrococcus		0.001985	0	0	0	0	0	0	0.001847	0.001967	0	0.001848	0	0	0	0	0	0	0.001993	0.001772	0	0	0	0	0.00184	0	0	0	0.001945	0.00185	0.003498	0	0	0	0	0	0	0	0	0	0	0	0
5						Salinicoccus		0	0	0	0	0	0	0	0	0	0	0	0	0	0	0	0	0	0	0	0	0	0	0	0	0	0	0.001939	0	0	0	0	0	0	0	0	0	0	0	0	0	0	0
5						Staphylococcus		0.228283	0.247553	0.644229	0.288331	0.332997	0.089853	8.61858	14.8867	8.32333	17.8413	34.9698	12.8894	39.5908	0.357939	0.313795	0.670654	0.150424	0.021923	0.012405	0.007664	0.007729	0.029164	0.02982	0.016561	0.056544	0.020236	0.015509	1.49001	0.749195	0.244875	3.88544	0.966426	0.028573	0.016934	0.052204	0.005488	0.00399	0.011917	0.128899	0.031042	0.041527	0.036853
6							aureus	0	0	0	0	0	0	0	0	0	0	0	0	0	0	0	0	0	0	0	0	0	0	0	0	0	0	0	0	0	0	0	0	0	0.001882	0	0	0	0	0	0	0	0
6							epidermidis	0	0	0.012188	0	0	0.003993	0	0	0	0	0	0	0	0	0	0.001961	0	0	0	0	0	0	0	0	0	0	0	0	0.00185	0	0	0	0	0	0	0	0	0	0	0	0	0
6							equorum	0.001985	0.00189	0.003482	0	0.001871	0	0	0.001847	0	0.003902	0	0	0.003824	0.001799	0	0	0	0	0	0	0	0	0	0	0	0	0	0	0	0	0	0	0	0	0	0	0	0	0	0	0	0
6							haemolyticus	0	0	0.048752	0	0	0.01198	0	0	0	0.083899	0.001848	0.011288	0	0	0.172394	0.035298	0.010745	0	0	0	0	0	0	0	0	0	0	0.001945	0.00185	0.01924	0	0	0	0.001882	0	0	0	0	0	0	0	0
6							lugdunensis	0	0	0	0	0	0	0	0	0	0.001951	0.005543	0	0	0	0	0	0	0	0	0	0	0	0.001988	0	0	0	0	0.001945	0	0	0	0	0.001905	0	0	0	0.00399	0	0	0	0	0
6							sciuri	0.027791	0.028346	0.022635	0.065958	0.014966	0.017971	0.614475	0.247465	3.89708	0.692656	4.54167	3.97351	21.348	0.291388	0.015496	0.007844	0.021489	0.009965	0.010633	0.003832	0.003865	0.007777	0.001988	0.00184	0.010602	0.003679	0.005816	0.534926	0.390322	0.008746	3.60833	0.896844	0.00381	0.001882	0.0018	0.003659	0	0.003972	0.001953	0.007761	0	0.012898
6							succinus	0	0.00189	0.005223	0	0.005612	0.001997	0	0	0	0	0.001848	0.001881	0	0	0	0	0	0	0	0	0	0	0	0	0	0.00184	0	0	0	0	0	0	0	0	0	0	0	0	0	0	0	0
4					Thermoactinomycetaceae			0	0	0	0	0	0	0	0	0	0	0	0.02634	0	0	0	0	0	0	0	0	0	0	0	0	0	0	0	0	0	0.008746	0	0	0	0	0	0	0	0	0	0	0	0
3				Gemellales				0	0	0.001741	0.001885	0	0	0	0.001847	0.001967	0.005853	0.009239	0.005644	0.007648	0	0	0.001961	0	0	0.001772	0	0	0	0	0	0	0	0	0.025287	0.011099	0.008746	0	0	0	0	0.0018	0	0	0	0	0.00194	0	0
4					Gemellaceae			0	0	0	0	0	0	0	0	0	0	0	0	0	0	0	0	0	0	0	0	0	0	0	0	0	0	0	0.021397	0.007399	0.005247	0	0	0	0	0	0	0	0	0	0	0	0
5						Gemella		0	0	0	0	0	0	0	0	0	0	0	0	0	0	0	0	0	0	0	0	0	0	0	0	0	0	0	0.001945	0.00185	0	0	0	0	0	0	0	0	0	0	0	0	0
3				Haloplasmatales				0	0	0	0	0	0	0	0	0	0	0	0	0	0	0	0	0	0	0	0	0	0	0.001988	0	0.001767	0	0	0	0	0	0	0	0	0	0	0	0	0	0	0	0	0
4					Haloplasmataceae			0	0	0	0	0	0	0	0	0	0	0	0	0	0	0	0	0	0	0	0	0	0	0.001988	0	0.001767	0	0	0	0	0	0	0	0	0	0	0	0	0	0	0	0	0
3				Lactobacillales				28.7399	18.198	29.3786	26.9976	26.2506	24.5018	0.30281	0.917838	14.7798	4.14618	1.82184	1.80802	0.141491	0.134902	0.108472	0.129424	0.103864	52.3238	15.0971	19.4478	12.8442	15.875	2.74945	6.32637	2.56215	5.48401	2.16742	0.818923	0.442118	0.299097	2.0882	0.20295	1.04956	2.77349	2.25918	1.12501	1.66976	0.440922	0.414038	0.263857	0.135908	0.521467
4					Aerococcaceae			0	0.020787	0.005223	0	0	0	0	0	0	0	0	0	0	0	0	0.003922	0	0	0.014177	0	0.001932	0	0	0	0	0	0	0.001945	0.038847	0.008746	0	0	0	0	0	0	0	0.003972	0	0.00194	0	0
5						Abiotrophia		0	0	0	0	0	0	0	0	0	0	0	0	0	0	0	0	0	0	0	0	0	0	0	0	0	0	0	0.001945	0	0.001749	0	0	0	0	0	0	0	0	0	0	0	0
5						Aerococcus		0	0	0	0	0	0	0	0	0	0	0	0	0	0	0	0	0	0	0.014177	0	0.001932	0	0	0	0	0	0	0	0	0	0	0	0	0	0	0	0	0	0	0.00194	0	0
5						Facklamia		0	0	0	0	0	0	0	0	0	0	0	0	0	0	0	0	0	0	0	0	0	0	0	0	0	0	0	0	0	0	0	0	0	0	0	0	0	0.003972	0	0	0	0
4					Carnobacteriaceae			0	0	0	0	0	0	0	0	0	0	0	0	0	0	0	0.003922	0	0	0	0	0	0	0	0	0	0	0	0	0.00185	0	0	0	0	0	0	0	0	0	0	0.00388	0	0
5						Granulicatella		0	0	0	0	0	0	0	0	0	0	0	0	0	0	0	0.003922	0	0	0	0	0	0	0	0	0	0	0	0	0.00185	0	0	0	0	0	0	0	0	0	0	0.00388	0	0
4					Enterococcaceae			0	0.00189	0.001741	0	0	0	0.001771	0	0.001967	0	0.001848	0.694235	0	0.007195	0.001937	0	0	0.029895	0.04076	0.015328	0.003865	0.005833	0.117294	0.012881	0.125457	0.044152	0.104688	0.068081	0.105442	0.01924	1.96152	0.131434	0.001905	0.001882	0.0036	0	0	0.009931	0.003906	0.00194	0.009438	0.106873
5						Enterococcus		0	0.00189	0.001741	0	0	0	0.001771	0	0.001967	0	0.001848	0.68671	0	0.001799	0.001937	0	0	0.007972	0.007089	0.005748	0	0	0.11133	0.012881	0.109554	0.044152	0.104688	0.050575	0.103592	0.01924	1.90412	0.129501	0.001905	0.001882	0.0018	0	0	0.009931	0.003906	0.00194	0.009438	0.090289
6							asini	0	0	0	0	0	0	0	0	0	0	0	0	0	0	0	0	0	0	0	0	0	0	0.001988	0	0	0	0	0	0	0.001749	0	0	0	0	0	0	0	0	0	0	0	0.001843
6							casseliflavus	0	0.00189	0	0	0	0	0	0	0.001967	0	0.001848	0.489163	0	0	0.001937	0	0	0.007972	0	0.001916	0	0	0.071569	0.012881	0.068913	0.042312	0.083362	0.046684	0.068445	0.017491	1.81109	0.129501	0.001905	0.001882	0.0018	0	0	0.005958	0.001953	0	0.009438	0
6							haemoperoxidus	0	0	0	0	0	0	0	0	0	0	0	0	0	0	0	0	0	0	0.005317	0	0	0	0	0	0	0	0	0.001945	0	0	0	0	0	0	0	0	0	0	0	0	0	0
6							sulfureus	0	0	0	0	0	0	0	0	0	0	0	0	0	0	0	0	0	0	0	0	0	0	0	0	0.001767	0	0	0	0	0	0.013855	0	0	0	0	0	0	0	0	0	0	0
5						Vagococcus		0	0	0	0	0	0	0	0	0	0	0	0	0	0.005396	0	0	0	0.015944	0.033671	0.005748	0.003865	0.001944	0	0	0	0	0	0.013616	0	0	0	0	0	0	0	0	0	0	0	0	0	0.001843
6							salmoninarum	0	0	0	0	0	0	0	0	0	0	0	0	0	0	0	0	0	0	0	0	0	0	0	0	0	0	0	0	0	0	0	0	0	0	0	0	0	0	0	0	0	0.001843
4					Lactobacillaceae			28.462	17.7973	29.0582	26.9071	26.2244	24.4319	0.262081	0.62605	14.7188	3.79107	1.76641	0.571945	0.141491	0.115116	0.106535	0.088244	0.103864	45.3982	12.8465	16.2384	9.89739	13.1803	1.49102	3.79803	1.39947	2.74109	1.03524	0.079753	0.186836	0.134681	0.077194	0.044456	0.502876	1.09133	0.921676	0.429883	0.556586	0.164849	0.074214	0.050443	0.030202	0.001843
5						Lactobacillus		28.2615	17.6329	28.757	26.8412	25.7998	24.3501	0.233748	0.578035	11.2073	3.54133	1.66479	0.504214	0.137667	0.113318	0.098787	0.088244	0.100283	45.2706	12.8004	16.1771	9.88773	13.1491	1.45325	3.79435	1.33232	2.65094	0.967392	0.062246	0.184986	0.129434	0.073235	0.042523	0.29144	0.235201	0.192616	0.151831	0.1576	0.135057	0.044919	0.032982	0.00755	0
6							agilis	0	0	0	0	0	0	0	0	0	0	0	0	0	0	0	0	0	0.007972	0.001772	0.001916	0	0.001944	0.001988	0	0.001767	0	0.001939	0	0	0	0	0	0.001905	0	0	0	0	0	0.001953	0	0	0
6							brevis	28.2039	17.5951	28.7152	26.7903	25.7754	24.3221	0.214269	0.55218	11.1876	3.51986	1.63153	0.445891	0.114723	0.093532	0.081354	0.062751	0.082375	0.003986	0.001772	0	0	0	0.027832	0	0.028272	0.031274	0.003877	0	0.031448	0.029735	0	0	0.175245	0.15241	0.111609	0.047562	0.057853	0.029792	0.001953	0.00582	0	0
6							hamsteri	0	0	0	0	0	0	0	0	0	0	0	0	0	0	0	0	0	0	0	0	0	0	0	0	0	0	0	0	0.0037	0	0	0	0	0	0	0	0	0	0	0	0	0
6							helveticus	0	0	0	0	0	0	0	0	0	0	0	0.022577	0	0	0	0	0	0	0	0	0	0	0	0	0	0	0	0	0.073995	0	0	0	0	0	0	0	0	0	0	0	0	0
6							manihotivorans	0	0	0	0	0	0	0	0	0	0	0	0	0	0	0	0	0	0	0	0	0	0	0	0	0.015903	0	0.001939	0	0	0	0	0	0	0	0	0	0	0	0	0	0	0
6							pontis	0	0	0.001741	0.001885	0	0	0	0	0	0	0	0	0	0	0	0	0	0.001993	0	0	0	0	0	0	0	0.003679	0.001939	0	0	0	0	0.001933	0.00381	0.001882	0.0036	0	0.00399	0	0	0	0	0
6							ruminis	0	0	0	0	0	0	0	0	0	0	0	0	0	0	0	0	0	0.478316	0.285319	0.31423	0.23188	0.313029	0.057653	0.092006	0.051243	0.069907	0.046528	0.021397	0.031448	0.036731	0.015835	0.007731	0.00381	0.01129	0.012601	0.02561	0.005985	0.055612	0.015624	0	0	0
6							zeae	0	0	0	0	0	0	0	0	0	0	0	0	0	0	0	0	0	0.001993	0	0	0	0	0.035785	0.012881	0.060078	0.147172	0.009693	0.00389	0	0	0	0	0	0	0	0	0	0	0.001953	0.027162	0.003775	0
5						Pediococcus		0	0.011338	0	0.011307	0	0	0	0	0.001967	0	0.001848	0	0	0	0	0	0	0	0	0	0	0	0	0	0.001767	0.00184	0	0.005836	0	0	0	0	0.005715	0.01129	0.007201	0	0.00399	0	0.001953	0	0	0
6							acidilactici	0	0	0	0	0	0	0	0	0	0	0	0	0	0	0	0	0	0	0	0	0	0	0	0	0	0	0	0.005836	0	0	0	0	0	0	0	0	0	0	0	0	0	0
4					Leuconostocaceae			0	0	0.036564	0	0	0	0.038958	0.00554	0.049181	0.355108	0.001848	0.523028	0	0	0	0.001961	0	6.69643	2.13015	3.13656	2.90622	2.65977	1.10336	0.340424	1.01779	2.69142	1.01974	0.445447	0.057346	0.075212	0.017814	0.025127	0.502876	1.67463	1.32851	0.689643	1.04534	0.258198	0.328106	0.195953	0.096268	0.403538
5						Fructobacillus		0	0	0	0	0	0	0	0	0	0	0	0	0	0	0	0	0	0.001993	0	0.170527	0.003865	0.031108	0.017892	0	0.061845	0.007359	0.013571	0.00389	0	0.003498	0	0.001933	0	0	0	0	0	0.037737	0.025389	0.046563	0	0.018426
5						Leuconostoc		0	0	0.006965	0	0	0	0	0	0	0	0	0	0	0	0	0	0	6.46524	2.03091	2.64222	2.88497	2.32341	0.457247	0.160091	0.349867	0.759778	0.372223	0.357914	0.046247	0.017491	0.015835	0.009664	0.053335	0.06962	0.12061	0.107928	0.333154	0.077459	0.03906	0.019401	0.024539	0.147411
6							mesenteroides	0	0	0.006965	0	0	0	0	0	0	0	0	0	0	0	0	0	0	0.454401	0.132913	0.182024	0.214489	0.21387	0.045725	0.014721	0.049476	0.060709	0.032957	0.064191	0.007399	0.003498	0.001979	0.001933	0.009524	0.01129	0.018001	0.009146	0.025934	0.011917	0.003906	0.00194	0	0.012898
5						Weissella		0	0	0	0	0	0	0	0	0	0.001951	0	0.001881	0	0	0	0	0	0.009965	0	0.005748	0.003865	0.01361	0.011928	0	0.007068	0.007359	0.005816	0.005836	0.00185	0.001749	0	0.003866	0.005715	0.005645	0.009001	0	0.001995	0.003972	0	0.00388	0	0
6							viridescens	0	0	0	0	0	0	0	0	0	0	0	0.001881	0	0	0	0	0	0	0	0	0	0	0	0	0.001767	0.00184	0.003877	0.001945	0	0	0	0	0.001905	0	0	0	0	0	0	0.00194	0	0
4					Streptococcaceae			0.27394	0.270229	0.215904	0.088572	0.02432	0.069885	0	0.2844	0.009836	0	0.051736	0.018814	0	0.012591	0	0.031376	0	0.075733	0.053165	0.042153	0.02512	0.015554	0.023856	2.16583	0.015903	0.00184	0.001939	0.219806	0.044397	0.061219	0.013855	0	0.038097	0.005645	0.0036	0	0.065833	0.001986	0.003906	0.007761	0	0.009213
5						Lactococcus		0.254089	0	0.215904	0	0.022449	0.067889	0	0	0.009836	0	0.051736	0.016933	0	0.012591	0	0	0	0.067761	0.053165	0.017244	0.02512	0.015554	0.023856	2.15663	0.015903	0.00184	0	0.184793	0.0037	0.022738	0.011876	0	0.032382	0.005645	0.0036	0	0.065833	0.001986	0	0.00194	0	0.003685
5						Streptococcus		0.019851	0.270229	0	0.088572	0.001871	0	0	0.2844	0	0	0	0.001881	0	0	0	0.031376	0	0.003986	0	0.021076	0	0	0	0	0	0	0.001939	0.035013	0.040697	0.03848	0.001979	0	0.00381	0	0	0	0	0	0.001953	0.00582	0	0.001843
6							agalactiae	0.013896	0.086927	0	0	0	0	0	0	0	0	0	0	0	0	0	0	0	0	0	0	0	0	0	0	0	0	0	0	0	0	0	0	0	0	0	0	0	0	0	0	0	0
6							infantis	0.001985	0.00189	0	0.001885	0	0	0	0	0	0	0	0	0	0	0	0	0	0	0	0	0	0	0	0	0	0	0	0	0.00185	0.003498	0	0	0	0	0	0	0	0	0	0	0	0
2			Clostridia					0.55582	0.786122	0.003482	1.53777	0.001871	0.205663	0.10802	0.00554	0	0.064388	0.012934	0.015051	0.001912	0.007195	0.147213	0.854986	0.005372	0.119579	0.138229	0.068977	0.08309	0.132211	4.75935	0.553879	5.85585	3.41256	2.03947	0.745006	0.070295	0.229133	0.02969	0.015463	0.099051	0.024461	0.028802	0.020122	0.029924	0.192655	0.062496	0.195953	0.084943	0.554634
3				Clostridiales				0.55582	0.786122	0.003482	1.53777	0.001871	0.205663	0.10802	0.00554	0	0.064388	0.012934	0.015051	0.001912	0.007195	0.147213	0.854986	0.005372	0.119579	0.138229	0.068977	0.08309	0.132211	4.75537	0.552039	5.85231	3.41256	2.03947	0.743061	0.070295	0.216889	0.027711	0.015463	0.095242	0.024461	0.028802	0.020122	0.029924	0.192655	0.062496	0.195953	0.084943	0.554634
4					Christensenellaceae			0	0	0	0	0	0	0	0	0	0	0	0	0	0	0	0	0	0	0	0	0	0	0.055665	0.00552	0.038874	0.018397	0.015509	0	0	0	0	0	0	0	0	0	0	0	0	0	0	0
4					Clostridiaceae			0	0	0	0	0	0.001997	0.014167	0	0	0	0	0	0	0	0	0	0	0.003986	0.007089	0.005748	0.007729	0.001944	0.940339	0.154571	1.17152	1.46989	0.488543	0.009726	0.011099	0.054222	0.001979	0.001933	0.011429	0.009408	0	0.005488	0.009975	0.047667	0.01953	0.060144	0.009438	0.191634
5						02d06		0	0	0	0	0	0	0	0	0	0	0	0	0	0	0	0	0	0	0	0	0	0	0	0	0.005301	0.003679	0	0	0	0	0	0	0	0	0	0	0	0	0	0	0	0
5						Alkaliphilus		0	0	0	0	0	0	0	0	0	0	0	0	0	0	0	0	0	0	0	0	0	0	0.178923	0.025762	0.118389	0.1067	0.102749	0	0	0.001749	0	0.001933	0	0	0	0	0.001995	0.007945	0.001953	0	0.001888	0.07002
6							transvaalensis	0	0	0	0	0	0	0	0	0	0	0	0	0	0	0	0	0	0	0	0	0	0	0.139162	0.009201	0.040641	0.075426	0.044589	0	0	0	0	0.001933	0	0	0	0	0	0	0.001953	0	0	0
5						Caldanaerocella		0	0	0	0	0	0	0	0	0	0	0	0	0	0	0	0	0	0	0	0	0	0	0.003976	0	0	0	0	0	0	0	0	0	0	0	0	0	0	0	0	0	0	0
5						Caloramator		0	0	0	0	0	0	0	0	0	0	0	0	0	0	0	0	0	0	0	0	0	0	0	0	0.003534	0	0	0	0	0	0	0	0	0	0	0	0	0	0	0	0	0
5						Clostridium		0	0	0	0	0	0	0.014167	0	0	0	0	0	0	0	0	0	0	0.001993	0.007089	0.003832	0.005797	0.001944	0.500984	0.057044	0.685597	1.06516	0.199682	0.005836	0.011099	0.022738	0.001979	0	0.011429	0.007526	0	0.003659	0.00798	0.03575	0.003906	0.060144	0.00755	0.114244
6							acetobutylicum	0	0	0	0	0	0	0	0	0	0	0	0	0	0	0	0	0	0	0.001772	0.001916	0	0.001944	0.007952	0	0.010602	0.667795	0.011632	0	0	0	0	0	0	0.001882	0	0	0.001995	0	0	0	0	0
6							bowmanii	0	0	0	0	0	0	0	0	0	0	0	0	0	0	0	0	0	0	0	0	0	0	0	0	0.010602	0	0	0	0	0	0	0	0	0	0	0	0	0	0	0	0	0
6							butyricum	0	0	0	0	0	0	0	0	0	0	0	0	0	0	0	0	0	0	0	0	0	0	0.149102	0.022082	0.134292	0.091983	0.042651	0	0.011099	0.013993	0	0	0.00381	0.003763	0	0	0.001995	0.011917	0	0.00194	0.001888	0
6							intestinale	0	0	0	0	0	0	0.014167	0	0	0	0	0	0	0	0	0	0	0.001993	0.003544	0.001916	0	0	0.155066	0.018401	0.171399	0.126936	0.063976	0.005836	0	0.005247	0	0	0.001905	0.001882	0	0.001829	0	0.019861	0	0.054324	0.003775	0.071863
6							pasteurianum	0	0	0	0	0	0	0	0	0	0	0	0	0	0	0	0	0	0	0	0	0	0	0	0	0.001767	0	0	0	0	0	0	0	0	0	0	0	0	0	0	0	0	0
6							perfringens	0	0	0	0	0	0	0	0	0	0	0	0	0	0	0	0	0	0	0	0	0	0	0	0	0	0	0	0	0	0	0	0	0	0	0	0	0	0	0	0	0	0.042381
6							subterminale	0	0	0	0	0	0	0	0	0	0	0	0	0	0	0	0	0	0	0	0	0	0	0	0	0	0	0	0	0	0	0	0	0	0	0	0	0	0	0	0	0.001888	0
6							thermopalmarium	0	0	0	0	0	0	0	0	0	0	0	0	0	0	0	0	0	0	0	0	0	0	0	0	0	0.00184	0	0	0	0	0	0	0	0	0	0	0	0	0	0	0	0
5						Geosporobacter_Thermotalea		0	0	0	0	0	0	0	0	0	0	0	0	0	0	0	0	0	0	0	0	0	0	0.033797	0.033122	0.022971	0	0.003877	0	0	0	0	0	0	0	0	0	0	0	0	0	0	0
5						SMB53		0	0	0	0	0	0.001997	0	0	0	0	0	0	0	0	0	0	0	0.001993	0	0	0.001932	0	0.069581	0.016561	0.15903	0.062548	0.060098	0.001945	0	0.001749	0	0	0	0	0	0	0	0.001986	0.001953	0	0	0
5						Thermoanaerobacterium		0	0	0	0	0	0	0	0	0	0	0	0	0	0	0	0	0	0	0	0	0	0	0	0	0	0	0	0	0	0	0	0	0	0	0	0	0	0	0	0	0	0.003685
6							saccharolyticum	0	0	0	0	0	0	0	0	0	0	0	0	0	0	0	0	0	0	0	0	0	0	0	0	0	0	0	0	0	0	0	0	0	0	0	0	0	0	0	0	0	0.003685
4					EtOH8			0	0	0	0	0	0	0	0	0	0	0	0	0	0	0	0	0	0	0	0	0	0	0	0	0.001767	0	0	0	0	0	0	0	0	0	0	0	0	0	0	0	0	0
4					Gracilibacteraceae			0	0	0	0	0	0	0	0	0	0	0	0	0	0	0	0	0	0	0	0	0	0	0.003976	0	0.012369	0	0.021325	0	0	0	0	0	0	0	0	0	0	0	0	0	0	0
4					Lachnospiraceae			0.156821	0.26645	0.003482	0	0.001871	0.047921	0	0.001847	0	0.062437	0.003695	0.009407	0	0.001799	0	0.847142	0	0.001993	0.101014	0.024909	0.069564	0.124434	2.25443	0.200574	2.54802	1.1645	0.758016	0.221751	0.00555	0.106696	0.005938	0.011597	0.013334	0.001882	0.0054	0.007317	0.009975	0.077459	0.013671	0.046563	0.022651	0.263497
5						Anaerostipes		0	0	0	0	0	0	0	0	0	0	0	0	0	0	0	0	0	0	0	0	0	0	0	0	0.005301	0.00184	0	0	0	0	0	0	0	0	0	0	0	0	0	0	0	0
5						Blautia		0	0	0	0	0	0	0	0	0	0	0	0	0	0	0	0	0	0	0	0	0	0	0	0	0	0	0	0	0	0	0	0	0	0	0	0	0	0	0	0.00388	0.016989	0
6							producta	0	0	0	0	0	0	0	0	0	0	0	0	0	0	0	0	0	0	0	0	0	0	0	0	0	0	0	0	0	0	0	0	0	0	0	0	0	0	0	0	0.011326	0
5						Butyrivibrio		0	0	0	0	0	0	0	0	0	0	0	0	0	0	0	0	0	0	0	0	0	0.122489	0	0.00184	0	0	0.001939	0	0	0.001749	0	0	0	0	0	0	0	0	0	0	0	0
5						Coprococcus		0	0	0	0	0	0	0	0	0	0	0.001848	0	0	0	0	0	0	0.001993	0.051393	0.022992	0.063767	0	1.34987	0.068085	1.54436	0.404724	0.327634	0	0	0.005247	0.005938	0.005799	0.011429	0.001882	0	0.001829	0.00798	0.019861	0.003906	0.00582	0.003775	0
5						Dorea		0	0	0	0	0	0	0	0	0	0	0	0	0	0	0	0	0	0	0	0	0	0	0.035785	0.00184	0.010602	0.005519	0	0	0	0	0	0	0	0	0	0	0	0	0	0	0	0
5						Epulopiscium		0	0	0	0	0	0	0	0	0	0	0	0.007526	0	0	0	0	0	0	0.003544	0	0	0	0.133198	0.00552	0.079515	0.060709	0.083362	0	0	0	0	0.001933	0	0	0	0	0	0	0	0.00388	0	0
5						Roseburia		0	0	0	0	0	0	0	0	0	0	0	0	0	0	0	0	0	0	0	0	0	0	0.005964	0	0.015903	0.034953	0.007755	0	0	0	0	0	0	0	0	0	0	0	0	0	0	0.044223
4					Peptococcaceae			0	0	0	0	0	0	0	0	0	0	0	0	0	0	0	0	0	0	0	0	0	0	0.017892	0.00184	0.019437	0.012878	0.017448	0.00389	0	0	0	0	0	0	0	0	0	0.011917	0	0	0	0
5						Dehalobacter_Syntrophobotulus		0	0	0	0	0	0	0	0	0	0	0	0	0	0	0	0	0	0	0	0	0	0	0	0	0	0	0	0.00389	0	0	0	0	0	0	0	0	0	0	0	0	0	0
5						Desulfosporosinus		0	0	0	0	0	0	0	0	0	0	0	0	0	0	0	0	0	0	0	0	0	0	0.003976	0.00184	0.010602	0.005519	0.003877	0	0	0	0	0	0	0	0	0	0	0	0	0	0	0
6							meridiei	0	0	0	0	0	0	0	0	0	0	0	0	0	0	0	0	0	0	0	0	0	0	0.003976	0.00184	0.010602	0.005519	0.003877	0	0	0	0	0	0	0	0	0	0	0	0	0	0	0
5						Desulfotomaculum		0	0	0	0	0	0	0	0	0	0	0	0	0	0	0	0	0	0	0	0	0	0	0.001988	0	0.005301	0.003679	0.003877	0	0	0	0	0	0	0	0	0	0	0.001986	0	0	0	0
6							aeronauticum	0	0	0	0	0	0	0	0	0	0	0	0	0	0	0	0	0	0	0	0	0	0	0.001988	0	0.005301	0.003679	0.003877	0	0	0	0	0	0	0	0	0	0	0.001986	0	0	0	0
5						Peptococcus		0	0	0	0	0	0	0	0	0	0	0	0	0	0	0	0	0	0	0	0	0	0	0	0	0	0	0	0	0	0	0	0	0	0	0	0	0	0.009931	0	0	0	0
4					Peptostreptococcaceae			0	0	0	0	0	0.155745	0	0	0	0	0	0	0	0	0.081354	0	0	0	0	0	0	0	0	0	0	0	0	0.009726	0	0	0	0	0.001905	0	0	0	0	0	0	0.00194	0	0.086604
4					Ruminococcaceae			0.13697	0.245663	0	0	0	0	0.092083	0.001847	0	0	0.001848	0	0	0	0	0	0	0	0.003544	0.001916	0	0.001944	0.667979	0.049683	0.802219	0.316421	0.290799	0.15756	0.00185	0.010495	0.001979	0	0.045716	0.003763	0.0018	0.001829	0.00399	0	0.017577	0.015521	0.022651	0
5						Anaerotruncus		0	0	0	0	0	0	0	0	0	0	0	0	0	0	0	0	0	0	0	0	0	0	0.027832	0	0.037107	0.007359	0.009693	0	0	0	0.001979	0	0	0	0	0.001829	0	0	0	0	0	0
5						Faecalibacterium		0	0	0	0	0	0	0	0.001847	0	0	0	0	0	0	0	0	0	0	0	0	0	0	0	0	0	0	0	0	0	0	0	0	0	0	0	0	0	0	0	0	0	0
6							prausnitzii	0	0	0	0	0	0	0	0.001847	0	0	0	0	0	0	0	0	0	0	0	0	0	0	0	0	0	0	0	0	0	0	0	0	0	0	0	0	0	0	0	0	0	0
5						Oscillospira		0.13697	0	0	0	0	0	0	0	0	0	0.001848	0	0	0	0	0	0	0	0.001772	0	0	0	0.170971	0	0.219108	0.05519	0.036835	0.15756	0	0.008746	0	0	0	0.001882	0.0018	0	0.001995	0	0	0	0.022651	0
6							guilliermondii	0	0	0	0	0	0	0	0	0	0	0	0	0	0	0	0	0	0	0	0	0	0	0	0	0.001767	0	0.001939	0	0	0	0	0	0	0	0	0	0	0	0	0	0	0
5						Ruminococcus		0	0	0	0	0	0	0	0	0	0	0	0	0	0	0	0	0	0	0	0	0	0	0.057653	0.012881	0.098952	0.145333	0.001939	0	0	0	0	0	0	0.001882	0	0	0	0	0	0.009701	0	0
6							callidus	0	0	0	0	0	0	0	0	0	0	0	0	0	0	0	0	0	0	0	0	0	0	0	0	0	0	0	0	0	0	0	0	0	0	0	0	0	0	0	0	0	0
4					Veillonellaceae			0	0	0	0	0	0	0	0	0	0	0.005543	0.005644	0	0	0	0	0	0.003986	0	0.030657	0	0	0.033797	0	0.056544	0.044152	0.007755	0.001945	0.031448	0.010495	0	0	0.001905	0.001882	0	0	0	0	0	0.009701	0	0
5						Dialister		0	0	0	0	0	0	0	0	0	0	0	0	0	0	0	0	0	0	0	0	0	0	0	0	0	0	0	0	0.025898	0.008746	0	0	0	0	0	0	0	0	0	0	0	0
5						G07		0	0	0	0	0	0	0	0	0	0	0	0	0	0	0	0	0	0	0	0	0	0	0	0	0	0	0.001939	0	0	0	0	0	0	0	0	0	0	0	0	0	0	0
5						Phascolarctobacterium		0	0	0	0	0	0	0	0	0	0	0	0	0	0	0	0	0	0	0	0.030657	0	0	0	0	0	0	0	0	0	0	0	0	0	0	0	0	0	0	0	0.009701	0	0
5						Propionispora		0	0	0	0	0	0	0	0	0	0	0	0	0	0	0	0	0	0	0	0	0	0	0	0	0.001767	0	0	0	0	0	0	0	0	0	0	0	0	0	0	0	0	0
5						Selenomonas		0	0	0	0	0	0	0	0	0	0	0	0	0	0	0	0	0	0	0	0	0	0	0	0	0	0	0	0.001945	0	0	0	0	0	0	0	0	0	0	0	0	0	0
6							noxia	0	0	0	0	0	0	0	0	0	0	0	0	0	0	0	0	0	0	0	0	0	0	0	0	0	0	0	0.001945	0	0	0	0	0	0	0	0	0	0	0	0	0	0
5						Sporomusa		0	0	0	0	0	0	0	0	0	0	0	0	0	0	0	0	0	0	0	0	0	0	0.015904	0	0.022971	0.007359	0.001939	0	0	0	0	0	0	0	0	0	0	0	0	0	0	0
5						Veillonella		0	0	0	0	0	0	0	0	0	0	0	0.005644	0	0	0	0	0	0.003986	0	0	0	0	0	0	0	0	0	0	0.00555	0	0	0	0	0	0	0	0	0	0	0	0	0
6							dispar	0	0	0	0	0	0	0	0	0	0	0	0.005644	0	0	0	0	0	0	0	0	0	0	0	0	0	0	0	0	0	0	0	0	0	0	0	0	0	0	0	0	0	0
6							parvula	0	0	0	0	0	0	0	0	0	0	0	0	0	0	0	0	0	0	0	0	0	0	0	0	0	0	0	0	0.00555	0	0	0	0	0	0	0	0	0	0	0	0	0
2			Erysipelotrichi					0	0	0	1.05721	0	0	0.001771	0	0.001967	0	0	0	0.003824	0	0	0	0.001791	0	0	0	0	0	0.013916	0	0.024738	0.003679	0	0	0	0	0	0	0	0	0	0	0	0	0	0	0	0
3				Erysipelotrichales				0	0	0	1.05721	0	0	0.001771	0	0.001967	0	0	0	0.003824	0	0	0	0.001791	0	0	0	0	0	0.013916	0	0.024738	0.003679	0	0	0	0	0	0	0	0	0	0	0	0	0	0	0	0
4					Erysipelotrichaceae			0	0	0	1.05721	0	0	0.001771	0	0.001967	0	0	0	0.003824	0	0	0	0.001791	0	0	0	0	0	0.013916	0	0.024738	0.003679	0	0	0	0	0	0	0	0	0	0	0	0	0	0	0	0
5						Allobaculum		0	0	0	1.05721	0	0	0.001771	0	0.001967	0	0	0	0.003824	0	0	0	0.001791	0	0	0	0	0	0	0	0	0	0	0	0	0	0	0	0	0	0	0	0	0	0	0	0	0
5						Erysipelothrix		0	0	0	0	0	0	0	0	0	0	0	0	0	0	0	0	0	0	0	0	0	0	0	0	0.001767	0	0	0	0	0	0	0	0	0	0	0	0	0	0	0	0	0
1		Fusobacteria						0	0	0	0	0	0	0	0	0	0	0	0	0	0	0	0	0	0	0	0	0	0	0	0	0	0	0	0.110876	0	0	0	0	0	0	0	0	0	0	0.001953	0	0	0
2			Fusobacteriia					0	0	0	0	0	0	0	0	0	0	0	0	0	0	0	0	0	0	0	0	0	0	0	0	0	0	0	0.110876	0	0	0	0	0	0	0	0	0	0	0.001953	0	0	0
3				Fusobacteriales				0	0	0	0	0	0	0	0	0	0	0	0	0	0	0	0	0	0	0	0	0	0	0	0	0	0	0	0.110876	0	0	0	0	0	0	0	0	0	0	0.001953	0	0	0
4					Fusobacteriaceae			0	0	0	0	0	0	0	0	0	0	0	0	0	0	0	0	0	0	0	0	0	0	0	0	0	0	0	0.089478	0	0	0	0	0	0	0	0	0	0	0.001953	0	0	0
5						Cetobacterium		0	0	0	0	0	0	0	0	0	0	0	0	0	0	0	0	0	0	0	0	0	0	0	0	0	0	0	0.089478	0	0	0	0	0	0	0	0	0	0	0.001953	0	0	0
6							somerae	0	0	0	0	0	0	0	0	0	0	0	0	0	0	0	0	0	0	0	0	0	0	0	0	0	0	0	0.087533	0	0	0	0	0	0	0	0	0	0	0	0	0	0
4					Leptotrichiaceae			0	0	0	0	0	0	0	0	0	0	0	0	0	0	0	0	0	0	0	0	0	0	0	0	0	0	0	0.021397	0	0	0	0	0	0	0	0	0	0	0	0	0	0
5						Leptotrichia		0	0	0	0	0	0	0	0	0	0	0	0	0	0	0	0	0	0	0	0	0	0	0	0	0	0	0	0.021397	0	0	0	0	0	0	0	0	0	0	0	0	0	0
1		Gemmatimonadetes						0.001985	0.007559	0	0	0	0	0.083229	0.022161	0.169181	0.005853	0.32335	0.024458	0	0.001799	0	0	0	0.023916	0.005317	0.011496	0.005797	0.029164	0.469176	0.13985	0.222642	0.228117	0.207437	0.591336	0.011099	2.87378	0.003959	0.003866	0.001905	0.001882	0.0054	0.042074	0.207473	0.957318	0.308576	1.04185	0.198199	0.175051
2			Gemm-1					0	0	0	0	0	0	0	0	0	0	0	0	0	0	0	0	0	0	0	0	0	0	0.003976	0	0	0	0	0.217861	0	1.1684	0.001979	0.001933	0	0	0.0018	0	0	0.041709	0	0	0	0.001843
2			Gemm-2					0	0	0	0	0	0	0	0	0	0	0	0	0	0	0	0	0	0	0	0	0	0	0	0	0	0	0	0	0	0.108445	0	0	0	0	0	0	0	0	0	0	0	0
2			Gemm-3					0.001985	0	0	0	0	0	0.072604	0.022161	0.169181	0.005853	0.046193	0.024458	0	0	0	0	0	0.007972	0.001772	0.003832	0.003865	0.029164	0.369774	0.115928	0.192603	0.204202	0.180295	0.369585	0.007399	0.605191	0	0.001933	0.001905	0.001882	0.0036	0.040244	0.053863	0.81233	0.279281	0.876938	0.158559	0.163995
2			Gemm-5					0	0	0	0	0	0	0	0	0	0	0	0	0	0	0	0	0	0	0	0	0	0	0.043737	0	0.007068	0.007359	0.015509	0	0	0.040229	0.001979	0	0	0	0	0	0.15361	0.065543	0.005859	0.069845	0.024539	0.003685
2			Gemmatimonadetes					0	0.007559	0	0	0	0	0.010625	0	0	0	0.277157	0	0	0.001799	0	0	0	0.015944	0.003544	0.007664	0.001932	0	0.051689	0.023922	0.022971	0.016557	0.011632	0.00389	0.0037	0.951515	0	0	0	0	0	0.001829	0	0.037737	0.023436	0.093126	0.015101	0.005528
3				C114				0	0	0	0	0	0	0	0	0	0	0	0	0	0	0	0	0	0	0	0	0	0	0	0	0	0	0	0	0	0.043728	0	0	0	0	0	0	0	0	0	0	0	0
3				Gemmatimonadales				0	0.007559	0	0	0	0	0	0	0	0	0.035107	0	0	0	0	0	0	0	0	0.007664	0.001932	0	0.001988	0.00184	0.001767	0	0.007755	0	0	0.062968	0	0	0	0	0	0	0	0	0	0.015521	0	0
4					Gemmatimonadaceae			0	0	0	0	0	0	0	0	0	0	0	0	0	0	0	0	0	0	0	0	0	0	0.001988	0	0	0	0	0	0	0	0	0	0	0	0	0	0	0	0	0	0	0
5						Gemmatimonas		0	0	0	0	0	0	0	0	0	0	0	0	0	0	0	0	0	0	0	0	0	0	0.001988	0	0	0	0	0	0	0	0	0	0	0	0	0	0	0	0	0	0	0
3				KD8-87				0	0	0	0	0	0	0	0	0	0	0	0	0	0	0	0	0	0	0	0	0	0	0	0	0	0	0	0	0	0.071713	0	0	0	0	0	0	0	0	0	0	0	0
3				N1423WL				0	0	0	0	0	0	0	0	0	0	0.238355	0	0	0.001799	0	0	0	0	0.001772	0	0	0	0.003976	0.00184	0	0	0	0	0.00185	0.341076	0	0	0	0	0	0	0	0	0.001953	0	0.001888	0
1		Nitrospirae						0	0	0	0	0	0	0	0	0	0	0	0	0	0	0	0	0	0	0	0	0	0	0	0	0	0	0.001939	0	0	0.348072	0	0	0	0	0	0	0	0	0	0.009701	0	0.001843
2			Nitrospira					0	0	0	0	0	0	0	0	0	0	0	0	0	0	0	0	0	0	0	0	0	0	0	0	0	0	0.001939	0	0	0.348072	0	0	0	0	0	0	0	0	0	0.009701	0	0.001843
3				Nitrospirales				0	0	0	0	0	0	0	0	0	0	0	0	0	0	0	0	0	0	0	0	0	0	0	0	0	0	0.001939	0	0	0.348072	0	0	0	0	0	0	0	0	0	0.009701	0	0.001843
4					0319-6A21			0	0	0	0	0	0	0	0	0	0	0	0	0	0	0	0	0	0	0	0	0	0	0	0	0	0	0.001939	0	0	0.174911	0	0	0	0	0	0	0	0	0	0	0	0
4					Nitrospiraceae			0	0	0	0	0	0	0	0	0	0	0	0	0	0	0	0	0	0	0	0	0	0	0	0	0	0	0	0	0	0.173162	0	0	0	0	0	0	0	0	0	0.009701	0	0
5						Nitrospira		0	0	0	0	0	0	0	0	0	0	0	0	0	0	0	0	0	0	0	0	0	0	0	0	0	0	0	0	0	0.012244	0	0	0	0	0	0	0	0	0	0.009701	0	0
1		OD1						0.206448	0	0	0	0	0	0.074374	0	0	0	0	0	0	0	0	0	0	0	0	0	0	0	0	0	0	0	0	0	0	0.066466	0	0	0	0	0	0	0	0	0	0	0	0
2			Mb-NB09					0	0	0	0	0	0	0	0	0	0	0	0	0	0	0	0	0	0	0	0	0	0	0	0	0	0	0	0	0	0	0	0	0	0	0	0	0	0	0	0	0	0
2			SM2F11					0	0	0	0	0	0	0.074374	0	0	0	0	0	0	0	0	0	0	0	0	0	0	0	0	0	0	0	0	0	0	0	0	0	0	0	0	0	0	0	0	0	0	0
2			ZB2					0.206448	0	0	0	0	0	0	0	0	0	0	0	0	0	0	0	0	0	0	0	0	0	0	0	0	0	0	0	0	0.066466	0	0	0	0	0	0	0	0	0	0	0	0
1		OP11						0	0	0	0	0	0	0	0	0	0	0	0	0	0	0	0	0	0	0.005317	0	0	0	0	0	0	0	0.001939	0	0	0	0	0	0	0	0	0	0	0.005958	0	0.007761	0.009438	0
1		Planctomycetes						0.301731	0.00189	0	0.001885	0	0.003993	0.757911	0.592809	0.755415	0.165847	0.33074	0.359347	0.003824	0	0.172394	0.001961	0	0.155453	0.182533	0.30465	0.311105	0.779655	2.43136	1.30833	1.34822	2.19287	3.49153	2.46649	0.732547	8.49542	0.100946	0.019329	0.529544	0.109133	0.054004	0.195734	0.099747	14.4611	2.8885	5.2267	1.75925	6.14704
2			028H05-P-BN-P5					0	0	0	0	0	0	0	0	0	0	0	0	0	0	0	0	0	0	0	0	0	0	0	0	0	0	0	0	0	0.092703	0	0	0	0	0	0	0	0	0	0	0	0
2			BD7-11					0	0	0	0	0	0	0	0	0	0	0	0	0	0	0	0	0	0	0	0	0	0	0	0	0	0	0	0	0	0	0	0	0	0	0	0	0	0.001986	0	0	0	0.001843
2			C6					0	0	0	0	0	0	0	0	0	0	0	0	0	0	0	0	0	0	0	0	0	0	0	0	0.001767	0	0	0	0	0.082208	0	0	0	0	0	0	0	0	0	0	0	0
3				d113				0	0	0	0	0	0	0	0	0	0	0	0	0	0	0	0	0	0	0	0	0	0	0	0	0.001767	0	0	0	0	0.082208	0	0	0	0	0	0	0	0	0	0	0	0
2			OM190					0	0	0	0	0	0	0	0	0	0	0	0	0	0	0	0	0	0	0	0	0	0	0	0	0	0	0	0	0	0.01924	0	0	0	0	0	0	0	0	0	0	0	0
3				CL500-15				0	0	0	0	0	0	0	0	0	0	0	0	0	0	0	0	0	0	0	0	0	0	0	0	0	0	0	0	0	0	0	0	0	0	0	0	0	0	0	0	0	0
3				agg27				0	0	0	0	0	0	0	0	0	0	0	0	0	0	0	0	0	0	0	0	0	0	0	0	0	0	0	0	0	0.01924	0	0	0	0	0	0	0	0	0	0	0	0
2			Phycisphaerae					0	0	0	0	0	0	0.378956	0.190216	0.206559	0.048779	0.018477	0.218242	0.001912	0	0	0	0	0.077726	0.003544	0.218428	0	0.221648	0.568577	0.180333	0.266817	0.244674	0.461401	0.507693	0.064745	2.29833	0	0	0.001905	0	0.0036	0.005488	0.019949	2.40322	0.439427	1.14274	0.319006	0.711259
3				Phycisphaerales				0	0	0	0	0	0	0.003542	0.108959	0.135739	0	0.003695	0.024458	0	0	0	0	0	0	0.003544	0	0	0	0.097414	0.093847	0.03534	0.044152	0.065914	0.159505	0.053646	0.134681	0	0	0.001905	0	0.0018	0	0.001995	0.603786	0.150382	0.15133	0.066066	0.151096
4					Phycisphaeraceae			0	0	0	0	0	0	0	0	0.135739	0	0.003695	0	0	0	0	0	0	0	0.001772	0	0	0	0.051689	0.007361	0.001767	0.00184	0.032957	0	0.051796	0.061219	0	0	0	0	0	0	0.001995	0.242309	0.033201	0.054324	0.022651	0.068178
3				WD2101				0	0	0	0	0	0	0.375414	0	0.07082	0.048779	0.014782	0.193784	0.001912	0	0	0	0	0.077726	0	0.218428	0	0.007777	0.278324	0.084646	0.182001	0.088303	0.261719	0.268435	0.009249	2.11992	0	0	0	0	0.0018	0.003659	0.00399	1.42605	0.251938	0.783812	0.181211	0.375898
2			Planctomycetia					0.301731	0.00189	0	0.001885	0	0.003993	0.378956	0.402593	0.548856	0.117069	0.312263	0.141105	0.001912	0	0.172394	0.001961	0	0.077726	0.178989	0.086222	0.311105	0.558008	1.86279	1.128	1.07964	1.94819	3.03013	1.9588	0.667801	5.84552	0.100946	0.019329	0.527639	0.109133	0.050404	0.190246	0.079797	12.0558	2.44908	4.08397	1.44025	5.43394
3				Gemmatales				0.00397	0	0	0	0	0.001997	0.061979	0.312102	0.281313	0.027316	0.001848	0	0.001912	0	0.170457	0.001961	0	0.003986	0.125824	0.011496	0.170045	0.130267	0.238564	0.246577	0.197904	0.390007	0.279167	0.464899	0.012949	1.49899	0.047504	0.001933	0.386681	0.062093	0	0.12988	0.00399	1.32475	0.189442	0.329822	0.08683	1.10743
4					Gemmataceae			0	0	0	0	0	0	0.017708	0	0.023607	0.011707	0	0	0	0	0.170457	0	0	0.003986	0.125824	0.00958	0.170045	0	0.017892	0.057044	0.005301	0.00184	0.001939	0.21397	0.009249	1.09319	0.043545	0.001933	0.386681	0.05833	0	0.122562	0	0.077459	0.01953	0.00194	0.011326	0.302193
5						Gemmata		0	0	0	0	0	0	0.017708	0	0.023607	0.011707	0	0	0	0	0.001937	0	0	0.003986	0.125824	0.00958	0.170045	0	0.013916	0.057044	0.005301	0.00184	0	0.212025	0	0.444273	0.043545	0	0.386681	0.056448	0	0.122562	0	0.077459	0.017577	0.00194	0.011326	0.302193
6							obscuriglobus	0	0	0	0	0	0	0	0	0	0	0	0	0	0	0	0	0	0	0	0	0.001932	0	0	0	0	0	0	0	0	0.005247	0	0	0.001905	0.007526	0	0	0	0	0	0	0	0
4					Isosphaeraceae			0.00397	0	0	0	0	0.001997	0.044271	0.312102	0.257707	0.015609	0.001848	0	0.001912	0	0	0.001961	0	0	0	0.001916	0	0.130267	0.220672	0.189533	0.192603	0.388167	0.277228	0.250929	0.0037	0.405793	0.003959	0	0	0.003763	0	0.007317	0.00399	1.24729	0.169912	0.327882	0.075504	0.805233
3				Pirellulales				0.297761	0	0	0.001885	0	0.001997	0.145207	0	0.009836	0.019511	0.022173	0	0	0	0	0	0	0.067761	0.019494	0.005748	0.003865	0.237202	0.52484	0.471073	0.38344	0.447036	0.841379	0.459064	0.468016	2.46974	0.051463	0.003866	0.020953	0.015053	0.021602	0.020122	0.009975	3.92063	0.886667	1.52882	0.909829	2.20195
4					Pirellulaceae			0.297761	0	0	0.001885	0	0.001997	0.145207	0	0.009836	0.019511	0.022173	0	0	0	0	0	0	0.067761	0.019494	0.005748	0.003865	0.237202	0.52484	0.471073	0.38344	0.447036	0.841379	0.459064	0.468016	2.46974	0.051463	0.003866	0.020953	0.015053	0.021602	0.020122	0.009975	3.92063	0.886667	1.52882	0.909829	2.20195
5						A17		0	0	0	0	0	0	0	0	0	0	0	0	0	0	0	0	0	0.049825	0	0	0	0	0	0	0	0	0.001939	0	0	0	0	0	0	0	0	0	0	0	0	0	0	0
5						Pirellula		0	0	0	0	0	0	0	0	0	0	0	0	0	0	0	0	0	0	0.001772	0	0	0	0	0	0	0	0	0	0	0.363814	0	0	0	0.001882	0	0	0.001995	0.003972	0	0.00194	0	0
3				Planctomycetales				0	0.00189	0	0	0	0	0.17177	0.090491	0.257707	0.070241	0.288243	0.141105	0	0	0.001937	0	0	0.005979	0.033671	0.068977	0.137195	0.190539	1.09938	0.410349	0.498295	1.11115	1.90958	1.03484	0.186836	1.87679	0.001979	0.01353	0.120005	0.031987	0.028802	0.040244	0.065833	6.81046	1.37297	2.22339	0.443589	2.12456
4					Planctomycetaceae			0	0.00189	0	0	0	0	0.17177	0.090491	0.257707	0.070241	0.288243	0.141105	0	0	0.001937	0	0	0.005979	0.033671	0.068977	0.137195	0.190539	1.09938	0.410349	0.498295	1.11115	1.90958	1.03484	0.186836	1.87679	0.001979	0.01353	0.120005	0.031987	0.028802	0.040244	0.065833	6.81046	1.37297	2.22339	0.443589	2.12456
5						Planctomyces		0	0.00189	0	0	0	0	0.17177	0.090491	0.257707	0.070241	0.288243	0.141105	0	0	0.001937	0	0	0.005979	0.033671	0.068977	0.137195	0.190539	1.09938	0.410349	0.498295	1.11115	1.90958	1.03484	0.186836	1.87679	0.001979	0.01353	0.120005	0.031987	0.028802	0.040244	0.065833	6.81046	1.37297	2.22339	0.443589	2.12456
2			vadinHA49					0	0	0	0	0	0	0	0	0	0	0	0	0	0	0	0	0	0	0	0	0	0	0	0	0	0	0	0	0	0.15742	0	0	0	0	0	0	0	0	0	0	0	0
3				p04_C01				0	0	0	0	0	0	0	0	0	0	0	0	0	0	0	0	0	0	0	0	0	0	0	0	0	0	0	0	0	0.15742	0	0	0	0	0	0	0	0	0	0	0	0
1		Proteobacteria						67.4667	80.1901	66.723	59.9974	70.2436	72.6349	21.1578	23.9007	11.7896	22.9552	16.8973	58.2311	57.7916	98.579	97.846	96.1212	98.8199	44.306	78.2838	76.8926	83.9617	78.0977	27.1724	75.6036	39.1533	39.5747	49.0559	30.1776	35.0216	23.8368	78.8864	94.3464	91.7787	94.8632	95.334	96.7622	96.6645	22.5883	64.1837	29.7422	80.4425	12.5465
2			Alphaproteobacteria					62.6131	72.8712	63.4374	49.6118	60.9814	61.4672	3.98966	3.42758	9.38957	11.3576	2.3817	25.2389	0.839388	0.737463	0.749622	1.66683	0.453064	31.7742	45.6458	52.6547	65.5697	45.8849	13.781	63.7752	11.9078	9.74466	13.433	10.9183	14.8008	12.9294	6.46649	5.18584	76.4848	79.9929	87.0965	86.2218	89.7042	11.4441	7.45464	8.93623	12.3941	8.80781
3				BD7-3				0	0	0	0	0	0	0	0	0	0	0	0	0	0	0	0	0	0	0	0.001916	0	0.001944	0.079521	0.011041	0.033573	0.014717	0.118258	0.035013	0	0.069964	0	0	0.001905	0	0.0036	0	0	0.037737	0.03906	0.077605	0.011326	0.082919
3				Caulobacterales				0.001985	0.171964	0.174116	0.220488	0.026191	0	0.014167	0	0.104263	0.052681	0	0.001881	0.097514	0.201453	0.102661	0.18041	0.001791	0.410555	6.54817	1.92945	18.9272	5.2651	0.7475	0.522597	0.664393	0.849921	0.407119	0.546597	0.714048	0.446023	0.213768	0.160427	9.59465	11.2972	3.94052	19.6722	2.11263	0.264156	0.222643	0.213414	0.024539	0.316934
4					Caulobacteraceae			0.001985	0.171964	0.174116	0.220488	0.026191	0	0.014167	0	0.104263	0.052681	0	0.001881	0.097514	0.201453	0.102661	0.18041	0.001791	0.408562	6.54462	1.92753	18.9098	5.25927	0.739548	0.511556	0.646723	0.842562	0.395487	0.538816	0.701099	0.435528	0.211789	0.158494	9.58513	11.2878	3.93692	19.6594	2.10465	0.244295	0.218737	0.211474	0.024539	0.316934
5						Arthrospira		0	0	0	0	0	0	0	0	0	0	0	0	0	0.001799	0.001937	0	0	0.001993	0.023038	0.005748	0.067632	0.015554	0.011928	0.007361	0.008835	0.009198	0.019387	0.00389	0.009249	0.013993	0.001979	0.001933	0.040002	0.018816	0.014401	0.060367	0.001995	0.005958	0	0.00582	0	0
6							fusiformis	0	0	0	0	0	0	0	0	0	0	0	0	0	0	0	0	0	0.001993	0.001772	0.003832	0.011594	0.005833	0	0.00184	0.001767	0	0.003877	0	0.007399	0.001749	0.001979	0	0.00381	0.001882	0.0018	0.007317	0	0.001986	0	0.00194	0	0
5						Asticcacaulis		0	0	0	0	0	0	0	0	0.001967	0	0	0	0	0.010792	0	0.009805	0	0	0.056709	0.003832	0	0	0	0	0	0	0	0	0	0.003498	0	0	0	0	0	0	0	0.001986	0	0	0	0.011056
6							biprosthecium	0	0	0	0	0	0	0	0	0	0	0	0	0	0	0	0	0	0	0	0.003832	0	0	0	0	0	0	0	0	0	0	0	0	0	0	0	0	0	0	0	0	0	0.011056
5						Brevundimonas		0.001985	0.035905	0.001741	0	0.02432	0	0	0	0	0.001951	0	0	0	0	0	0	0	0.045839	0.104558	0.042153	0.39806	0.066105	0.5149	0.316502	0.425848	0.608926	0.213253	0.149779	0.588257	0.076961	0.096987	0.021261	0.116195	0.186279	0.066605	0.109757	0.127676	0.075473	0.066402	0.128048	0.013213	0.152939
6							diminuta	0.001985	0.035905	0.001741	0	0	0	0	0	0	0.001951	0	0	0	0	0	0	0	0.017937	0.062026	0.015328	0.237677	0.019443	0.481104	0.261298	0.395809	0.572133	0.184173	0.145889	0.564209	0.064717	0.085111	0	0.045716	0.033869	0.009001	0.018293	0.055858	0.065543	0.052731	0.124168	0.013213	0.151096
5						Caulobacter		0	0.058581	0	0	0.001871	0	0	0	0.023607	0	0	0	0	0	0	0	0	0.149474	0.884313	0.11113	2.71879	2.29036	0.027832	0.053364	0.040641	0.045991	0.036835	0.035013	0.036997	0.033233	0.047504	0.044456	2.33152	1.46201	1.02608	8.60315	0.265326	0.045681	0.054684	0	0	0
6							henricii	0	0	0	0	0	0	0	0	0	0	0	0	0	0	0	0	0	0.001993	0	0.011496	0.005797	0.003889	0.001988	0	0.003534	0.007359	0.003877	0.00389	0	0.001749	0.003959	0.007731	0.009524	0.001882	0.0018	0.020122	0	0.007945	0.007812	0	0	0
5						Mycoplana		0	0	0	0	0	0	0	0	0	0	0	0	0	0	0	0	0	0.151467	4.21954	1.1822	4.83276	1.35322	0.017892	0.016561	0.019437	0.038633	0.021325	0.013616	0.020349	0.034982	0.015835	0.028993	4.31064	6.65337	1.62373	6.33483	0.538632	0.02582	0.017577	0.00388	0	0
5						Phenylobacterium		0	0	0	0	0	0	0	0	0	0	0	0	0	0	0	0	0	0.001993	0.086836	0	0.003865	0	0	0	0	0	0.001939	0.00389	0	0.118939	0	0	0.099051	0.062093	0.0036	0.05122	0.001995	0	0	0	0	0.012898
3				Ellin329				0	0	0.003482	0	0	0	0.001771	0.001847	0	0.501444	0	0	0	0.001799	0	0	0	0	0.005317	0	0	0.001944	0	0	0	0	0.001939	0.21008	0	0	0.001979	0	0	0	0	0.001829	0	0	0	0	0	0
3				Rhizobiales				0.214388	0.043463	0.04527	0.358058	0.568713	0.241604	0.198332	0.238232	1.8905	1.03215	0.341827	0.555012	0.061185	0.143895	0.034866	0.402	0.012535	0.924745	3.15092	1.027	13.1959	1.36294	6.99589	6.65575	6.38948	4.3747	9.65841	7.12521	12.4977	6.85126	5.28087	3.76326	7.71267	3.99277	1.50132	11.755	3.53303	6.62575	4.71457	6.28213	11.5201	5.22572
4					Aurantimonadaceae			0	0	0	0	0.003742	0.013977	0	0.001847	0	0	0.053584	0.14863	0	0	0.001937	0	0	0.003986	0.007089	0.005748	0.001932	0.003889	0.067593	0.00552	0.079515	0.011038	0.044589	0.001945	0.0037	0.005247	0.001979	0.001933	0.00381	0.005645	0.0018	0.001829	0	0.041709	0.015624	0.023282	0.003775	0.016584
5						Aurantimonas		0	0	0	0	0	0	0	0	0	0	0	0.001881	0	0	0	0	0	0	0	0	0	0	0.005964	0	0.005301	0	0	0	0	0	0	0	0	0	0	0	0	0	0.001953	0	0	0.001843
5						Fulvimarina		0	0	0	0	0	0	0	0	0	0	0	0	0	0	0	0	0	0	0	0	0	0	0	0	0	0	0	0	0	0	0	0	0	0	0	0	0	0	0	0	0	0.001843
5						Martelella		0	0	0	0	0	0	0	0	0	0	0	0	0	0	0.001937	0	0	0	0	0	0	0	0	0.00368	0	0.00184	0	0	0.00185	0	0	0	0	0.001882	0	0	0	0.003972	0.001953	0.00194	0	0
4					Bartonellaceae			0	0	0	0	0	0	0	0	0	0	0	0	0	0	0	0	0	0	0	0	0	0	0	0	0	0	0.007755	0.027233	0.00185	0.031484	0	0	0	0	0	0	0	0	0	0	0	0
5						Bartonella		0	0	0	0	0	0	0	0	0	0	0	0	0	0	0	0	0	0	0	0	0	0	0	0	0	0	0.001939	0	0	0	0	0	0	0	0	0	0	0	0	0	0	0
6							washoensis	0	0	0	0	0	0	0	0	0	0	0	0	0	0	0	0	0	0	0	0	0	0	0	0	0	0	0.001939	0	0	0	0	0	0	0	0	0	0	0	0	0	0	0
4					Beijerinckiaceae			0	0	0	0	0	0	0	0	0	0	0	0	0	0	0	0	0	0	0	0	0	0	0	0	0	0.003679	0	0	0	0.03848	0	0	0	0.003763	0	0	0	0	0	0	0	0.055279
5						Chelatococcus		0	0	0	0	0	0	0	0	0	0	0	0	0	0	0	0	0	0	0	0	0	0	0	0	0	0	0	0	0	0	0	0	0	0	0	0	0	0	0	0	0	0
4					Bradyrhizobiaceae			0	0	0	0.001885	0	0	0.005312	0	0	0	0.001848	0.052679	0.007648	0	0	0.10001	0	0.005979	0.178989	0.034489	0.357481	0.005833	0.007952	0.027602	0.012369	0.011038	0.005816	0.001945	0	0.543973	0.009897	0	0.247628	0.1637	0.010801	0.272564	0.051868	0.013903	0.007812	0.011641	0	0.007371
5						Afipia		0	0	0	0	0	0	0	0	0	0	0	0	0	0	0	0.001961	0	0	0	0	0	0	0	0	0	0	0	0	0	0	0	0	0	0	0	0	0.00399	0	0	0	0	0
5						Balneimonas		0	0	0	0	0	0	0	0	0	0	0	0	0	0	0	0	0	0	0	0	0	0	0	0	0.007068	0	0	0	0	0.090954	0	0	0	0	0	0	0	0	0	0.009701	0	0.001843
5						Bosea		0	0	0	0.001885	0	0	0	0	0	0	0.001848	0	0	0	0	0.056868	0	0.003986	0.076203	0.024909	0.030917	0.001944	0.005964	0.00184	0.001767	0.005519	0.003877	0.001945	0	0.055971	0.003959	0	0.060955	0.003763	0.0054	0.056708	0.01197	0	0.005859	0	0	0.003685
6							genosp.	0	0	0	0	0	0	0	0	0	0	0	0	0	0	0	0.056868	0	0	0.060254	0.013412	0.023188	0.001944	0	0.00184	0	0	0	0	0	0.036731	0	0	0.057145	0.001882	0.0018	0.049391	0.01197	0	0	0	0	0.003685
5						Bradyrhizobium		0	0	0	0	0	0	0.003542	0	0	0	0	0.052679	0.007648	0	0	0.03922	0	0.001993	0.086836	0.00958	0.311105	0.003889	0	0.014721	0.001767	0.003679	0	0	0	0.253621	0.001979	0	0.179054	0.148647	0.0054	0.208539	0.031919	0.013903	0	0	0	0.001843
5						Nitrobacter		0	0	0	0	0	0	0.001771	0	0	0	0	0	0	0	0	0	0	0	0	0	0	0	0	0.007361	0	0	0	0	0	0.003498	0	0	0	0	0	0	0	0	0.001953	0	0	0
4					Brucellaceae			0	0	0.012188	0	0.076701	0	0.008854	0	0.001967	0.046827	0	0	0	0.02698	0	0	0.001791	0.03986	0.056709	0.059397	0.069564	0.064161	0.204767	3.6913	0.226176	0.294345	2.60168	5.09638	9.5231	1.31358	5.06908	3.25686	0.066669	0.073383	0.082807	0.062196	0.059848	0.558104	0.400367	0.477271	9.70044	0.226645
5						Ochrobactrum		0	0	0.012188	0	0.076701	0	0.007083	0	0.001967	0.046827	0	0	0	0.02698	0	0	0.001791	0.01993	0.035443	0.034489	0.056038	0.034997	0.188863	3.60113	0.208506	0.285147	2.41945	4.98162	9.20678	1.2786	4.86125	3.14668	0.032382	0.035751	0.036003	0.031098	0.027929	0.542215	0.386696	0.46175	6.98227	0.200848
6							intermedium	0	0	0	0	0	0	0	0	0	0	0	0	0	0	0	0	0	0	0.001772	0.001916	0.001932	0.001944	0	0.034962	0.001767	0.00184	0.040712	0.064191	0.035147	0.006996	0.013855	0.123703	0	0.001882	0.0018	0	0	0	0.001953	0.009701	0	0.03501
5						Pseudochrobactrum		0	0	0	0	0	0	0.001771	0	0	0	0	0	0	0	0	0	0	0	0	0	0	0	0	0.00184	0	0.00184	0.001939	0.001945	0.0037	0	0.025731	0.001933	0	0	0	0	0	0	0	0	0.08683	0
4					Cohaesibacteraceae			0	0	0	0	0	0	0	0	0	0	0	0	0	0	0	0	0	0	0	0	0	0	0	0	0	0	0	0	0	0	0	0	0	0	0	0	0	0	0	0.00194	0	0
4					Hyphomicrobiaceae			0.00397	0	0	0	0	0	0.058437	0.027701	0.222297	0.30633	0.138578	0.048916	0.001912	0	0	0	0	0.033881	0.1719	0.021076	0.125601	0.019443	2.13117	0.263139	1.50195	1.09644	1.95999	0.427941	0.234933	1.79633	0.005938	0.239674	0.386681	0.067738	0.052204	0.069513	0.00798	1.57699	0.830029	1.52494	0.524756	1.30459
5						Devosia		0.00397	0	0	0	0	0	0.058437	0.025855	0.210493	0.30633	0.138578	0.048916	0.001912	0	0	0	0	0.033881	0.063798	0.005748	0.123669	0.01361	2.10533	0.257618	1.45954	1.0762	1.92897	0.418215	0.234933	0.90254	0.003959	0.235808	0.274296	0.04704	0.027002	0.036586	0.005985	1.55316	0.814405	1.49002	0.515318	1.26774
5						Hyphomicrobium		0	0	0	0	0	0	0	0	0	0	0	0	0	0	0	0	0	0	0.012405	0	0	0.001944	0	0	0.007068	0	0	0	0	0.026237	0	0.001933	0.100956	0.016934	0.012601	0.003659	0	0	0	0.00194	0.003775	0
6							sulfonivorans	0	0	0	0	0	0	0	0	0	0	0	0	0	0	0	0	0	0	0	0	0	0	0	0	0.001767	0	0	0	0	0.001749	0	0.001933	0.007619	0	0	0	0	0	0	0	0	0
6							zavarzinii	0	0	0	0	0	0	0	0	0	0	0	0	0	0	0	0	0	0	0.012405	0	0	0	0	0	0.001767	0	0	0	0	0.022738	0	0	0.064764	0.016934	0.012601	0.003659	0	0	0	0.00194	0.003775	0
5						Rhodobium		0	0	0	0	0	0	0	0	0	0	0	0	0	0	0	0	0	0	0	0	0	0	0	0	0	0	0	0	0	0.001749	0	0	0	0	0	0	0	0	0	0.00194	0	0
6							orientis	0	0	0	0	0	0	0	0	0	0	0	0	0	0	0	0	0	0	0	0	0	0	0	0	0	0	0	0	0	0.001749	0	0	0	0	0	0	0	0	0	0.00194	0	0
5						Rhodoplanes		0	0	0	0	0	0	0	0.001847	0	0	0	0	0	0	0	0	0	0	0.093925	0.015328	0	0.001944	0.001988	0.00184	0.003534	0.007359	0	0.001945	0	0.514238	0.001979	0	0.007619	0.001882	0.009001	0.029269	0	0.003972	0.001953	0.00582	0.001888	0.029482
4					Methylobacteriaceae			0.131015	0.005669	0.022635	0.316599	0.181464	0	0	0.003694	0	0	0	0.039509	0.036329	0.113318	0	0.041181	0.001791	0	0.007089	0.007664	0.005797	0.003889	0.005964	0.00184	0	0	0	0.141998	0.048096	0.006996	0	0.001933	0.005715	0.003763	0.0018	0.009146	0.005985	0	0	0	0.005663	0.003685
5						Methylobacterium		0.063522	0.003779	0	0	0.001871	0	0	0.001847	0	0	0	0.037628	0.034417	0.113318	0	0.041181	0	0	0	0.003832	0.005797	0.003889	0.005964	0	0	0	0	0.033068	0	0.005247	0	0	0.005715	0.001882	0.0018	0.003659	0.001995	0	0	0	0	0.003685
6							adhaesivum	0.001985	0.003779	0	0	0.001871	0	0	0.001847	0	0	0	0.037628	0	0.113318	0	0.037259	0	0	0	0	0	0	0.001988	0	0	0	0	0.007781	0	0.005247	0	0	0.001905	0	0	0	0	0	0	0	0	0.003685
6							komagatae	0.061537	0	0	0	0	0	0	0	0	0	0	0	0	0	0	0	0	0	0	0	0	0.003889	0.003976	0	0	0	0	0.025287	0	0	0	0	0	0	0.0018	0	0	0	0	0	0	0
6							organophilum	0	0	0	0	0	0	0	0	0	0	0	0	0	0	0	0.003922	0	0	0	0	0.005797	0	0	0	0	0	0	0	0	0	0	0	0.00381	0.001882	0	0.001829	0	0	0	0	0	0
4					Methylocystaceae			0	0.026456	0	0	0.190818	0.21964	0	0	0.033443	0.023414	0.005543	0	0.007648	0	0	0	0.001791	0.015944	0	0.001916	0	0	0.310133	0.034962	0.302158	0.101181	0.197743	0.013616	0.024048	0.057721	0.001979	0.003866	0.001905	0.001882	0.0036	0.001829	0	1.07053	0.144523	0.180432	0.07928	0.023954
5						Methylosinus		0	0	0	0	0	0	0	0	0	0	0	0	0	0	0	0	0	0	0	0	0	0	0	0	0.005301	0	0.005816	0	0	0	0	0	0	0	0	0	0	0.007945	0	0	0	0
6							sporium	0	0	0	0	0	0	0	0	0	0	0	0	0	0	0	0	0	0	0	0	0	0	0	0	0	0	0	0	0	0	0	0	0	0	0	0	0	0.003972	0	0	0	0
5						Pleomorphomonas		0	0.026456	0	0	0.190818	0.21964	0	0	0.009836	0.023414	0.005543	0	0.007648	0	0	0	0	0.015944	0	0.001916	0	0	0.296217	0.033122	0.270351	0.079105	0.18805	0.013616	0.024048	0.048975	0.001979	0.003866	0.001905	0.001882	0.0018	0.001829	0	1.0308	0.074214	0.14939	0.073617	0.020269
4					Phyllobacteriaceae			0	0	0	0.009423	0.001871	0	0.10802	0.134813	0.723939	0.548271	0.127492	0.146749	0.001912	0	0	0.001961	0.007163	0.065768	0.233926	0.067061	1.6077	0.093325	1.89062	1.30833	2.54448	1.63729	2.76453	0.818923	0.260831	1.17715	0.023752	0.028993	1.20195	0.517443	0.208817	2.03783	0.379037	2.12517	0.98627	2.4368	0.849425	2.1393
5						Aminobacter		0	0	0	0	0	0	0	0	0	0.039023	0	0	0	0	0	0	0	0	0.001772	0.001916	0.003865	0.001944	0.186875	0.042323	0.077748	0.084624	0.232639	0.149779	0.00185	0	0	0	0.001905	0	0.0018	0	0	0.075473	0.027342	0.081485	0.022651	0.149254
5						Chelativorans		0	0	0	0	0	0	0.001771	0	0.001967	0	0	0.073374	0	0	0	0	0.001791	0	0	0	0	0	0.003976	0	0.014136	0.009198	0.001939	0	0	0.104946	0	0	0	0	0	0	0	0.027806	0.013671	0.00582	0	0.009213
5						Mesorhizobium		0	0	0	0.005654	0	0	0.038958	0.110805	0.273444	0.34145	0.009239	0.016933	0	0	0	0.001961	0.001791	0.023916	0.152407	0.022992	1.41447	0.064161	1.05564	0.187693	0.692665	0.895912	0.758016	0.457118	0.229383	0.743371	0.013855	0.011597	1.0648	0.466639	0.142212	1.6427	0.259341	1.26914	0.412085	1.00111	0.543632	1.01714
6							huakuii	0	0	0	0	0	0	0	0	0	0	0	0	0	0	0	0	0	0.001993	0.010633	0.003832	0.046376	0	0.005964	0.00184	0.005301	0.00184	0.003877	0.005836	0.0037	0.005247	0	0.001933	0.038097	0.013171	0.007201	0.027439	0.005985	0.003972	0.001953	0.00388	0.001888	0.011056
5						Phyllobacterium		0	0	0	0	0	0	0	0	0	0	0	0	0	0	0	0	0	0.01993	0.069115	0.007664	0.171977	0.001944	0.007952	0.00184	0.001767	0.005519	0.003877	0.009726	0.00185	0.001749	0	0.003866	0.1181	0.018816	0.050404	0.367687	0.021944	0.013903	0.003906	0.00388	0.003775	0
5						Pseudaminobacter		0	0	0	0	0.001871	0	0.028333	0	0.005902	0.101459	0	0	0	0	0	0	0.001791	0.017937	0.003544	0.024909	0.001932	0.011666	0.24254	1.00103	1.43304	0.312741	1.37839	0.079753	0.011099	0.122438	0.001979	0.005799	0.009524	0.015053	0.010801	0.009146	0.053863	0.23635	0.273421	0.781871	0.137796	0.552792
4					Rhizobiaceae			0.021836	0.011338	0.006965	0.028268	0.108505	0	0.014167	0.06833	0.902957	0.105362	0.012934	0.111002	0.005736	0.003597	0.029055	0	0	0.703524	1.88913	0.77408	9.47808	1.10435	2.19479	1.22921	1.52846	1.10011	1.94835	0.47268	2.24019	0.984748	0.132615	0.181688	5.00971	2.30309	0.999082	6.72264	2.62533	1.00896	2.19128	1.44152	0.266153	1.1148
5						Agrobacterium		0.021836	0.011338	0.006965	0.001885	0.106634	0	0.001771	0.06833	0.214428	0.105362	0.012934	0.109121	0.003824	0.003597	0.029055	0	0	0.677615	1.75445	0.7645	9.23074	1.07519	2.00592	1.10408	1.37296	0.901431	1.75836	0.435721	2.13104	0.895543	0.11876	0.160427	4.47446	2.06789	0.939677	6.36044	2.56548	0.957318	2.15027	1.37361	0.177435	1.02266
6							undicola	0	0	0	0	0	0	0	0	0	0	0	0	0	0	0	0	0	0.033881	0.053165	0.057481	0.046376	0.036941	0.025844	0.051524	0.038874	0.040472	0.02908	0.029178	0.040697	0.034982	0.035628	0.038657	0.064764	0.063975	0.079206	0.065854	0.083787	0.031778	0.052731	0.019401	0.001888	0.001843
5						Kaistia		0	0	0	0	0	0	0	0	0	0	0	0	0	0	0	0	0	0	0	0	0	0	0	0	0.003534	0	0	0	0	0	0	0	0	0	0.010801	0	0	0	0	0	0	0
5						Rhizobium		0	0	0	0	0	0	0	0	0	0	0	0	0	0	0	0	0	0	0	0	0.001932	0	0	0	0	0	0	0.015561	0	0	0	0	0.001905	0	0	0	0	0	0	0	0	0
6							multihospitium	0	0	0	0	0	0	0	0	0	0	0	0	0	0	0	0	0	0	0	0	0.001932	0	0	0	0	0	0	0	0	0	0	0	0.001905	0	0	0	0	0	0	0	0	0
5						Shinella		0	0	0	0	0	0	0.012396	0	0.07082	0	0	0	0	0	0	0	0	0.003986	0.085064	0.001916	0.034782	0.011666	0.071569	0.066245	0.095418	0.066228	0.091117	0.001945	0.048096	0.064717	0	0.003866	0.39811	0.137357	0.023402	0.20671	0.013965	0.041709	0.007812	0.034922	0	0.064492
6							granuli	0	0	0	0	0	0	0.012396	0	0.055082	0	0	0	0	0	0	0	0	0.001993	0.070887	0	0.02512	0.007777	0.051689	0.033122	0.061845	0.040472	0.085301	0.001945	0.036997	0.033233	0	0.003866	0.377157	0.129831	0.014401	0.182929	0.009975	0.037737	0.005859	0.021341	0	0.047909
5						Sinorhizobium		0	0	0	0	0	0	0	0	0	0	0	0	0	0	0	0	0	0	0	0	0	0	0	0	0	0	0	0	0	0	0	0	0	0	0	0	0	0	0	0	0	0.001843
4					Rhodobiaceae			0	0	0	0	0	0	0	0	0	0	0	0	0	0	0	0	0	0	0	0	0	0	0.003976	0	0.001767	0	0	0	0	0.006996	0	0	0	0	0	0	0	0	0.001953	0.00194	0	0.232172
5						Afifella		0	0	0	0	0	0	0	0	0	0	0	0	0	0	0	0	0	0	0	0	0	0	0	0	0.001767	0	0	0	0	0.005247	0	0	0	0	0	0	0	0	0	0	0	0.23033
4					Xanthobacteraceae			0	0	0	0	0	0	0	0	0	0	0	0	0	0	0	0	0	0	0.005317	0	0.003865	0	0.001988	0	0.001767	0	0	0.001945	0	0.33408	0	0	0.001905	0.001882	0.016201	0.036586	0	0.003972	0.005859	0.00194	0.003775	0
5						Ancylobacter		0	0	0	0	0	0	0	0	0	0	0	0	0	0	0	0	0	0	0	0	0	0	0	0	0	0	0	0	0	0	0	0	0	0	0.0018	0	0	0	0	0	0	0
5						Azorhizobium		0	0	0	0	0	0	0	0	0	0	0	0	0	0	0	0	0	0	0	0	0	0	0	0	0	0	0	0	0	0	0	0	0	0	0	0.010976	0	0	0	0	0	0
5						Labrys		0	0	0	0	0	0	0	0	0	0	0	0	0	0	0	0	0	0	0.001772	0	0.003865	0	0	0	0	0	0	0.001945	0	0.31309	0	0	0	0.001882	0	0	0	0	0.001953	0	0.003775	0
3				Rhodobacterales				0	0	0.003482	0	0.009354	0	0.097395	0.433988	0.424921	0.600952	0.279004	0.186258	0	0	0.029055	0.007844	0.001791	0.01993	0.072659	0.011496	0.036714	0.252756	2.25642	0.518917	1.77761	1.4055	1.37257	0.439612	0.320027	0.855314	0.017814	0.003866	0.144767	0.065856	0.012601	0.038415	0.025934	2.27015	0.66793	1.13885	0.320894	1.60494
4					Hyphomonadaceae			0	0	0	0	0	0	0	0	0	0	0	0	0	0	0	0	0	0	0.02481	0	0	0	0.043737	0.00184	0.007068	0.011038	0.001939	0.017507	0	0.010495	0	0	0	0.001882	0	0	0.001995	0.015889	0.009765	0.00582	0	0.038695
5						Hyphomonas		0	0	0	0	0	0	0	0	0	0	0	0	0	0	0	0	0	0	0	0	0	0	0.041749	0.00184	0.007068	0.011038	0.001939	0.017507	0	0.010495	0	0	0	0.001882	0	0	0	0.015889	0.009765	0.00582	0	0.038695
4					Rhodobacteraceae			0	0	0.003482	0	0.009354	0	0.097395	0.433988	0.424921	0.600952	0.279004	0.186258	0	0	0.029055	0.007844	0.001791	0.01993	0.046076	0.00958	0.036714	0.252756	2.21268	0.517076	1.77054	1.39446	1.37063	0.422105	0.320027	0.844819	0.017814	0.003866	0.144767	0.063975	0.012601	0.038415	0.023939	2.25427	0.658165	1.13304	0.320894	1.56624
5						Amaricoccus		0	0	0	0	0	0	0.074374	0.049862	0.151476	0.319988	0.103472	0.028221	0	0	0.001937	0	0	0	0.003544	0	0.007729	0.147765	0.332001	0.184013	0.323362	0.301704	0.209375	0.194518	0.022198	0.15742	0.001979	0.001933	0.00381	0.007526	0.0018	0.001829	0.001995	0.711037	0.224596	0.331762	0.07928	0.554634
5						Anaerospora		0	0	0	0	0	0	0	0.016621	0.072787	0.005853	0	0.047035	0	0	0	0	0	0	0	0	0	0	0.027832	0.00552	0.01767	0.009198	0.031019	0.023342	0.00185	0.036731	0.001979	0	0.001905	0	0	0	0	0.045681	0.005859	0.021341	0.015101	0.020269
5						Jannaschia		0	0	0	0	0	0	0	0	0	0	0	0	0	0	0	0	0	0	0	0	0	0	0	0	0	0	0.001939	0	0	0	0	0	0	0	0	0	0	0	0	0	0	0
5						Nautella		0	0	0	0	0	0	0	0	0	0	0	0	0	0	0	0	0	0	0	0	0	0	0	0	0	0	0	0	0	0	0	0	0	0	0	0	0	0	0	0.00194	0	0
6							italica	0	0	0	0	0	0	0	0	0	0	0	0	0	0	0	0	0	0	0	0	0	0	0	0	0	0	0	0	0	0	0	0	0	0	0	0	0	0	0	0.00194	0	0
5						Paracoccus		0	0	0.003482	0	0.009354	0	0.017708	0.367504	0.200657	0.22243	0.175533	0.079019	0	0	0.027118	0.007844	0.001791	0.005979	0.031899	0.005748	0.009662	0.101102	1.78128	0.299941	1.33762	1.04309	1.09728	0.196464	0.292279	0.536976	0.009897	0.001933	0.041906	0.033869	0.009001	0.029269	0.00399	1.45187	0.380837	0.713967	0.203862	0.755482
6							aminovorans	0	0	0	0	0	0	0	0.001847	0	0	0.001848	0.001881	0	0	0	0	0	0	0.001772	0	0	0.001944	0.023856	0.007361	0.022971	0.023916	0.036835	0	0.00185	0.003498	0	0	0	0	0	0.003659	0	0.047667	0.007812	0.007761	0	0.011056
6							marcusii	0	0	0	0	0	0	0	0	0	0	0	0	0	0	0	0	0	0	0	0	0	0	0.011928	0.016561	0.021204	0	0.023264	0	0	0.012244	0	0	0	0	0	0	0	0.031778	0.009765	0	0.001888	0
6							zeaxanthinifaciens	0	0	0	0	0	0	0	0.001847	0	0	0	0	0	0	0.001937	0	0	0	0.001772	0	0	0	0.051689	0.011041	0.030039	0.036793	0.046528	0.00389	0.00185	0.017491	0	0	0.001905	0.003763	0	0.001829	0	0.017875	0.011718	0.013581	0	0.038695
5						Phaeobacter		0	0	0	0	0	0	0	0	0	0	0	0	0	0	0	0	0	0	0	0	0	0	0	0	0	0	0	0	0	0	0	0	0	0	0	0	0.001995	0	0	0	0	0
6							gallaeciensis	0	0	0	0	0	0	0	0	0	0	0	0	0	0	0	0	0	0	0	0	0	0	0	0	0	0	0	0	0	0	0	0	0	0	0	0	0.001995	0	0	0	0	0
5						Rhodobaca		0	0	0	0	0	0	0	0	0	0	0	0	0	0	0	0	0	0	0	0	0	0	0	0	0	0	0	0	0	0	0	0	0	0	0	0	0	0	0	0	0	0.001843
5						Rhodobacter		0	0	0	0	0	0	0.005312	0	0	0	0	0	0	0	0	0	0	0	0	0	0.017391	0	0.039761	0.014721	0.022971	0.033114	0.021325	0	0	0.108445	0.001979	0	0.091432	0.022579	0	0.003659	0	0.015889	0	0.00388	0.001888	0
6							sphaeroides	0	0	0	0	0	0	0	0	0	0	0	0	0	0	0	0	0	0	0	0	0	0	0	0	0	0.00184	0	0	0	0.001749	0	0	0	0	0	0	0	0	0	0	0	0
5						Rhodovulum		0	0	0	0	0	0	0	0	0	0	0	0	0	0	0	0	0	0	0	0	0	0	0	0	0.005301	0	0	0	0	0	0	0	0	0	0	0	0	0.009931	0.001953	0	0	0
6							marinum	0	0	0	0	0	0	0	0	0	0	0	0	0	0	0	0	0	0	0	0	0	0	0	0	0.005301	0	0	0	0	0	0	0	0	0	0	0	0	0	0.001953	0	0	0
5						Rubellimicrobium		0	0	0	0	0	0	0	0	0	0	0	0	0	0	0	0	0	0.009965	0	0	0	0	0	0.00184	0	0	0	0	0	0.001749	0	0	0	0	0	0	0.009975	0.001986	0	0	0	0
3				Rhodospirillales				62.2022	72.6464	63.2006	48.5131	60.2275	61.2136	3.25654	2.52267	6.06693	8.07578	1.52436	23.7206	0.34608	0.383121	0.528803	0.494166	0.435156	29.8848	34.5325	49.1196	31.5936	38.1234	2.98602	55.4321	2.4526	2.57184	1.35319	1.06985	1.02113	2.37004	0.896639	1.22543	57.0498	63.8016	81.2677	52.1988	83.6017	1.2612	1.38078	0.649943	0.181211	0.731528
4					Acetobacteraceae			62.2022	72.6464	63.2006	48.5131	60.2256	61.2136	3.22466	2.52267	6.06496	8.07578	1.52436	23.7188	0.34608	0.383121	0.526866	0.411805	0.435156	29.8828	34.5254	49.1157	31.5878	38.1195	2.89855	55.41	2.39252	2.53505	1.30472	0.741115	0.830589	0.984748	0.890701	1.21576	57.0365	63.7941	81.2551	52.1897	83.5418	1.11621	1.33977	0.570398	0.16611	0.416436
5						Acetobacter		56.8505	68.3624	58.6126	41.5084	55.4458	54.7382	3.083	2.45249	4.86495	7.53141	1.46339	23.3575	0.231358	0.250018	0.400961	0.258849	0.273987	25.3986	28.1775	42.7162	24.9599	32.0495	1.93833	40.4847	1.52139	2.04754	0.971269	0.663308	0.669651	0.760862	0.764024	1.03794	55.3469	62.1759	78.4468	50.4152	81.3175	0.780552	1.14251	0.492792	0.124582	0.364842
6							aceti	0.031761	0.015118	0.027859	0.018845	0.028062	0.025957	0.023021	0.018468	0.025574	0.025365	0.020325	0.033865	0.005736	0.003597	0	0.001961	0.003582	0.546078	0.597221	0.496254	0.693706	0.437462	0.395618	0.723171	0.411712	0.402885	0.426505	0.348188	0.338525	0.442524	0.330549	0.371108	1.0229	1.12896	1.12869	0.632935	0.4329	0.361477	0.38279	0.027162	0.005663	0.009213
5						Gluconobacter		5.17707	4.08935	4.38946	6.88037	4.64886	6.33361	0.046041	0.025855	1.13509	0.501444	0.033259	0.25587	0.028681	0.025182	0.013559	0.029415	0.039397	1.65816	2.14964	1.73018	1.30432	1.89567	0.039761	0.899823	0.033573	0.023916	0.025203	0.011671	0.011099	0.05947	0.017814	0.032858	0.400015	0.389493	0.273622	0.314638	0.221438	0.031778	0.048825	0.017461	0.024539	0.029482
5						Roseomonas		0	0	0	0	0	0	0	0	0	0	0	0	0	0	0.005811	0	0	0	0.019494	0	0	0	0	0	0	0	0	0.001945	0	0	0	0	0	0	0.0018	0	0	0	0	0	0	0
6							mucosa	0	0	0	0	0	0	0	0	0	0	0	0	0	0	0.005811	0	0	0	0	0	0	0	0	0	0	0	0	0.001945	0	0	0	0	0	0	0.0018	0	0	0	0	0	0	0
5						Swaminathania		0	0	0.001741	0	0	0	0	0	0	0	0	0	0	0	0	0	0	0.221221	0.31013	0.224177	0.303376	0.06805	0.031809	0.833579	0.021204	0	0.034896	0	0.00185	0	0	0	0.00381	0.013171	0.019802	0.003659	0.041894	0.003972	0.001953	0.009701	0.003775	0.012898
4					Rhodospirillaceae			0	0	0	0	0	0	0.008854	0	0	0	0	0	0	0	0.001937	0.082361	0	0.001993	0.003544	0.003832	0.003865	0.001944	0.071569	0.011041	0.045942	0.025755	0.040712	0.217861	0.00185	0.687399	0.001979	0.001933	0.009524	0.003763	0.0018	0	0.057853	0.11321	0.037107	0.071785	0.015101	0.26534
5						Azospirillum		0	0	0	0	0	0	0	0	0	0	0	0	0	0	0	0	0	0	0	0	0	0	0.001988	0	0.003534	0	0	0	0	0	0	0	0	0	0	0	0	0.003972	0	0.009701	0	0
6							brasilense	0	0	0	0	0	0	0	0	0	0	0	0	0	0	0	0	0	0	0	0	0	0	0.001988	0	0	0	0	0	0	0	0	0	0	0	0	0	0	0.001986	0	0.007761	0	0
5						Inquilinus		0	0	0	0	0	0	0	0	0	0	0	0	0	0	0	0	0	0	0	0	0	0	0	0.00184	0	0	0	0	0	0.153922	0	0	0	0	0	0	0	0	0	0	0	0
6							limosus	0	0	0	0	0	0	0	0	0	0	0	0	0	0	0	0	0	0	0	0	0	0	0	0.00184	0	0	0	0	0	0.153922	0	0	0	0	0	0	0	0	0	0	0	0
5						Magnetospirillum		0	0	0	0	0	0	0	0	0	0	0	0	0	0	0	0	0	0	0	0	0	0	0	0	0	0	0	0	0	0	0	0	0	0	0	0	0	0	0	0	0	0
5						Novispirillum		0	0	0	0	0	0	0	0	0	0	0	0	0	0	0	0	0	0	0	0	0	0	0	0	0	0	0	0	0	0	0	0	0	0	0	0	0	0	0	0	0	0
5						Skermanella		0	0	0	0	0	0	0	0	0	0	0	0	0	0	0.001937	0	0	0	0	0	0.001932	0	0.003976	0	0.001767	0	0	0.021397	0	0.108445	0	0.001933	0	0	0	0	0	0	0	0.00582	0	0
3				Rickettsiales				0	0.00189	0.003482	0.028268	0	0.001997	0.038958	0	0	0.165847	0	0	0	0	0.036803	0.045102	0.001791	0.221221	0.249876	0.2031	0.175842	0.361636	0.037773	0.263139	0.026505	0.112219	0.042651	0.762512	0.114692	1.10544	0.017814	0.001933	0.146672	0.075264	0.025202	0.056708	0.065833	0.172794	0.044919	0.077605	0.113257	0.259812
4					Holosporaceae			0	0	0	0	0	0	0	0	0	0	0	0	0	0	0	0	0	0.001993	0.003544	0.001916	0	0	0.005964	0.00368	0.003534	0.00184	0.005816	0.719718	0.00185	1.00749	0.015835	0	0.139053	0.067738	0.018001	0.05122	0.045883	0.037737	0.033201	0.013581	0.101931	0.257969
4					Rickettsiaceae			0	0	0	0	0	0	0.038958	0	0	0	0	0	0	0	0	0.043141	0	0	0	0	0	0	0.00994	0	0	0.005519	0.013571	0	0	0	0.001979	0	0	0	0	0	0	0.007945	0	0.007761	0	0
5						Rickettsia		0	0	0	0	0	0	0	0	0	0	0	0	0	0	0	0.043141	0	0	0	0	0	0	0	0	0	0	0	0	0	0	0	0	0	0	0	0	0	0	0	0	0	0
4					mitochondria			0	0.00189	0.003482	0.028268	0	0.001997	0	0	0	0.001951	0	0	0	0	0.036803	0	0	0.219228	0.232154	0.199268	0.17391	0.266366	0.003976	0.00184	0	0.003679	0	0.033068	0.107292	0	0	0	0	0.005645	0.0036	0.003659	0.019949	0.005958	0	0	0	0
3				Sphingomonadales				0.194537	0.007559	0.006965	0.327906	0.149661	0.009984	0.382497	0.230845	0.902957	0.926793	0.236507	0.771373	0.334608	0.007195	0.017433	0.537308	0	0.296955	1.0509	0.339139	1.58258	0.491902	0.540745	0.309142	0.45412	0.329298	0.364468	0.715828	0.120241	0.848317	0.027711	0.021261	1.78293	0.705603	0.315026	2.42198	0.315199	0.444895	0.292952	0.384145	0.162335	0.447761
4					Erythrobacteraceae			0.001985	0.003779	0.001741	0	0.067348	0.00599	0.382497	0.228998	0.511479	0.868259	0.234659	0.150512	0	0.003597	0.015496	0.003922	0	0.001993	0	0.003832	0.001932	0.003889	0.38369	0.230016	0.378139	0.294345	0.33345	0.186738	0.077694	0.335829	0.009897	0.005799	0.001905	0.01129	0.0036	0.005488	0	0.347574	0.234361	0.314301	0.143458	0.344573
5						Citromicrobium		0	0.00189	0	0	0	0	0.005312	0.001847	0.003934	0	0	0	0	0	0	0	0	0.001993	0	0.001916	0	0	0.01988	0.00552	0.008835	0.005519	0.013571	0.005836	0	0.005247	0.001979	0.003866	0	0.003763	0	0	0	0.003972	0.003906	0.00194	0.001888	0.003685
5						Erythrobacter		0.001985	0.00189	0.001741	0	0.067348	0.003993	0.377185	0.227151	0.505577	0.864357	0.232812	0.127935	0	0.003597	0.013559	0.003922	0	0	0	0	0.001932	0.001944	0.34393	0.222656	0.323362	0.263071	0.269474	0.175067	0.024048	0.216889	0.003959	0.001933	0	0.005645	0.0036	0.005488	0	0.264156	0.199207	0.250276	0.130245	0.331675
5						Erythromicrobium		0	0	0	0	0	0	0	0	0	0	0	0	0	0	0	0	0	0	0	0	0	0	0	0	0.001767	0	0.001939	0	0	0	0	0	0	0	0	0	0	0	0	0.00388	0	0.001843
6							ramosum	0	0	0	0	0	0	0	0	0	0	0	0	0	0	0	0	0	0	0	0	0	0	0	0	0.001767	0	0.001939	0	0	0	0	0	0	0	0	0	0	0	0	0.00388	0	0.001843
5						Lutibacterium		0	0	0	0	0	0	0	0	0.001967	0	0	0	0	0	0	0	0	0	0	0	0	0	0.003976	0	0	0.00184	0.02908	0	0	0.008746	0	0	0	0.001882	0	0	0	0	0	0.00582	0.003775	0
4					Sphingomonadaceae			0.192552	0.003779	0.005223	0.327906	0.082314	0.003993	0	0.001847	0.391478	0.056583	0.001848	0.620861	0.334608	0.003597	0.001937	0.533386	0	0.294962	1.04913	0.335307	1.58065	0.488014	0.153078	0.079126	0.074214	0.034953	0.031019	0.52909	0.042547	0.51074	0.017814	0.015463	1.77912	0.692432	0.311426	2.411	0.315199	0.095335	0.056637	0.067904	0.018876	0.103188
5						Blastomonas		0	0	0	0	0	0	0	0	0	0	0	0.001881	0	0	0	0	0	0.003986	0.053165	0.026825	0.050241	0.005833	0.001988	0.00184	0.001767	0.00184	0	0.00389	0.0037	0.001749	0	0	0.182864	0.10537	0.034203	0.576227	0.005985	0.001986	0.001953	0.00194	0	0
6							natatoria	0	0	0	0	0	0	0	0	0	0	0	0.001881	0	0	0	0	0	0.003986	0	0.003832	0.003865	0	0	0.00184	0.001767	0.00184	0	0.001945	0.0037	0.001749	0	0	0.009524	0.003763	0	0.014634	0.001995	0	0	0.00194	0	0
5						Kaistobacter		0.14491	0	0	0	0	0.001997	0	0	0.001967	0	0	0	0	0	0	0	0	0.001993	0	0	0	0	0.001988	0.023922	0.003534	0	0	0.2626	0.018499	0.125936	0	0	0.001905	0.001882	0	0.001829	0.001995	0.007945	0	0	0	0
5						Novosphingobium		0	0	0	0	0.001871	0	0	0	0.03541	0.056583	0	0	0	0	0	0	0	0.001993	0	0	0.001932	0.001944	0.075545	0.020241	0.03534	0.016557	0.015509	0.001945	0	0.003498	0.001979	0	0	0	0.010801	0.020122	0	0.039723	0.031248	0.017461	0.001888	0.001843
6							resinovorum	0	0	0	0	0	0	0	0	0	0	0	0	0	0	0	0	0	0.001993	0	0	0	0	0	0.007361	0.001767	0.00184	0	0.001945	0	0.001749	0.001979	0	0	0	0	0.001829	0	0.011917	0.003906	0.00194	0	0
6							stygium	0	0	0	0	0	0	0	0	0.03541	0	0	0	0	0	0	0	0	0	0	0	0	0	0.005964	0	0.003534	0	0.007755	0	0	0	0	0	0	0	0	0	0	0.02582	0.003906	0.007761	0.001888	0
5						Sphingobium		0	0	0.001741	0	0	0	0	0	0.310822	0	0	0	0	0	0	0.035298	0	0.26706	0.496208	0.293154	1.17486	0.451072	0.011928	0.009201	0.007068	0.003679	0.005816	0.011671	0.00555	0.020989	0.001979	0.003866	0.870509	0.451586	0.24122	1.75612	0.273306	0.013903	0.009765	0.00388	0.001888	0.001843
6							xenophagum	0	0	0	0	0	0	0	0	0	0	0	0	0	0	0	0	0	0	0	0	0	0	0	0	0	0	0	0	0	0	0	0	0	0	0.0018	0.001829	0	0	0	0	0	0
6							yanoikuyae	0	0	0	0	0	0	0	0	0	0	0	0	0	0	0	0.035298	0	0.263074	0.451903	0.293154	0.742015	0.451072	0.007952	0.009201	0.007068	0.003679	0.003877	0.011671	0.00555	0.001749	0.001979	0.001933	0.735266	0.250254	0.228619	1.4488	0.233407	0.009931	0.003906	0	0	0
5						Sphingomonas		0.043672	0	0.003482	0.327906	0.026191	0	0	0.001847	0	0	0.001848	0.583233	0.334608	0.003597	0	0.213746	0	0.01993	0.404055	0.007664	0.343955	0.019443	0.01988	0.011041	0.003534	0.005519	0.005816	0.229532	0.011099	0.122438	0.013855	0.005799	0.601928	0.048922	0.014401	0.014634	0.029924	0.007945	0.009765	0.011641	0.003775	0.066335
6							asaccharolytica	0.001985	0	0	0.003769	0	0	0	0	0	0	0	0	0	0.001799	0	0.001961	0	0	0.010633	0	0.009662	0.001944	0	0.00552	0.001767	0.003679	0.001939	0.005836	0	0.005247	0.003959	0	0.017144	0.001882	0.0036	0	0.00399	0.003972	0.001953	0.00194	0	0
6							azotifigens	0	0	0	0	0	0	0	0	0	0	0	0	0.022945	0	0	0	0	0	0	0	0	0	0	0	0	0	0	0	0	0	0	0	0	0	0	0	0	0	0	0	0	0
6							wittichii	0	0	0	0	0	0	0	0	0	0	0	0	0	0	0	0	0	0	0.007089	0	0	0	0.001988	0.00368	0	0	0	0	0	0	0	0	0	0.001882	0	0	0	0	0.003906	0.00582	0.001888	0.060807
6							yabuuchiae	0	0	0.003482	0	0.022449	0	0	0	0	0	0.001848	0.577589	0	0.001799	0	0.005883	0	0	0	0	0	0.001944	0	0	0	0	0	0	0	0	0	0	0	0	0	0	0	0	0	0	0	0.003685
5						Sphingopyxis		0	0.003779	0	0	0	0.001997	0	0	0.043279	0	0	0	0	0	0	0	0	0	0.090381	0	0.005797	0.001944	0.007952	0.007361	0.007068	0.00184	0.001939	0	0.00185	0.066466	0	0	0.108576	0.077146	0.007201	0.036586	0.001995	0.015889	0.003906	0.007761	0.001888	0.016584
6							alaskensis	0	0.003779	0	0	0	0	0	0	0	0	0	0	0	0	0	0	0	0	0	0	0	0	0	0	0	0	0	0	0	0	0	0	0	0	0	0	0	0	0	0	0	0
2			Betaproteobacteria					0.224313	0.939189	0.163669	0.114956	0.003742	1.11417	0.122187	0.799645	0.265576	0.081948	0.035107	0.084663	0.202677	0.019786	0.015496	0.009805	0.227427	2.22417	15.7688	0.892874	9.35634	3.33444	0.528817	0.607243	0.515965	0.441517	0.777403	1.87905	1.02483	2.17414	0.294921	0.264801	8.67081	8.13608	2.04137	5.73848	1.09123	0.440922	1.3964	0.403547	5.92333	0.19532
3				A21b				0	0	0	0	0	0	0	0	0	0	0	0	0	0	0	0	0	0	0	0	0	0	0	0	0	0	0	0	0	0.034982	0	0	0	0	0	0	0	0	0	0	0	0
4					UD5			0	0	0	0	0	0	0	0	0	0	0	0	0	0	0	0	0	0	0	0	0	0	0	0	0	0	0	0	0	0.034982	0	0	0	0	0	0	0	0	0	0	0	0
3				Burkholderiales				0.047642	0.566915	0.053976	0.001885	0.003742	1.11417	0.06375	0.6833	0.121968	0.01756	0.018477	0.084663	0.16826	0	0.005811	0	0.218474	2.05078	13.0414	0.766416	8.87712	3.03502	0.427427	0.489474	0.422314	0.356893	0.717304	1.63979	0.987828	1.02848	0.265231	0.239674	7.13361	4.39544	1.81815	4.6153	0.75209	0.4012	1.35344	0.370564	5.88746	0.186107
4					Alcaligenaceae			0.027791	0	0.024376	0	0	0	0	0	0.009836	0	0	0	0	0	0	0	0	0.007972	0.021266	0.015328	0.017391	0.017498	0.097414	0.228176	0.201438	0.044152	0.544764	0.976483	0.752895	0.393549	0.132615	0.019329	0.009524	0.005645	0.007201	0.010976	0.009975	0.079445	1.2011	0.207594	5.81196	0.058964
5						Achromobacter		0	0	0.024376	0	0	0	0	0	0	0	0	0	0	0	0	0	0	0.001993	0.010633	0.00958	0.013526	0.005833	0.089461	0.217135	0.130758	0.020236	0.502113	0.774184	0.453217	0.342825	0.047504	0.011597	0.00381	0	0.0018	0.009146	0.001995	0.031778	0.056637	0.065964	0.670102	0.023954
5						Pigmentiphaga		0	0	0	0	0	0	0	0	0	0	0	0	0	0	0	0	0	0	0	0.001916	0	0	0	0	0	0	0.001939	0	0	0	0	0	0	0	0.0018	0	0	0.003972	0	0	0	0
5						Sutterella		0.027791	0	0	0	0	0	0	0	0	0	0	0	0	0	0	0	0	0.003986	0	0	0	0	0	0	0.001767	0	0	0	0	0	0	0	0	0	0	0	0	0	0	0	0	0
5						Tetrathiobacter		0	0	0	0	0	0	0	0	0	0	0	0	0	0	0	0	0	0	0.001772	0	0	0.001944	0	0.00368	0.001767	0	0	0.081698	0.092493	0.003498	0	0.003866	0.00381	0.001882	0.0018	0	0.00798	0.001986	1.12493	0	0.003775	0
6							kashmirensis	0	0	0	0	0	0	0	0	0	0	0	0	0	0	0	0	0	0	0.001772	0	0	0.001944	0	0.00368	0.001767	0	0	0.081698	0.092493	0.003498	0	0.003866	0.00381	0.001882	0.0018	0	0.00798	0.001986	1.12493	0	0.003775	0
4					Burkholderiaceae			0	0	0	0	0	0	0	0	0.003934	0.013658	0	0	0	0	0	0	0.218474	0	0.001772	0.003832	0	0	0.047713	0.00368	0.033573	0.022076	0.011632	0.10893	0.040697	0.075212	0	0	0	0	0.0018	0	0.001995	0.055612	0.013671	0.071785	0.033977	0.079233
5						Burkholderia		0	0	0	0	0	0	0	0	0	0	0	0	0	0	0	0	0.218474	0	0	0	0	0	0.001988	0	0	0	0	0	0	0.012244	0	0	0	0	0	0	0	0	0	0.00388	0	0
6							graminis	0	0	0	0	0	0	0	0	0	0	0	0	0	0	0	0	0	0	0	0	0	0	0.001988	0	0	0	0	0	0	0	0	0	0	0	0	0	0	0	0	0.00388	0	0
5						Lautropia		0	0	0	0	0	0	0	0	0	0	0	0	0	0	0	0	0	0	0.001772	0	0	0	0	0	0	0	0	0.013616	0	0	0	0	0	0	0	0	0	0	0	0	0	0
5						Pandoraea		0	0	0	0	0	0	0	0	0	0	0	0	0	0	0	0	0	0	0	0	0	0	0	0.00184	0.001767	0.00184	0	0.085588	0.040697	0.015742	0	0	0	0	0.0018	0	0.001995	0	0	0	0	0
4					Comamonadaceae			0.013896	0.559356	0.0296	0.001885	0.001871	0.001997	0.008854	0.014774	0	0	0.016629	0.084663	0.166348	0	0.003874	0	0	2.0169	12.951	0.743423	8.82882	2.99808	0.214707	0.110408	0.144894	0.246514	0.137645	0.278161	0.194236	0.374309	0.130636	0.218412	7.10503	4.27313	1.79115	4.58237	0.734135	0.170808	0.105463	0.007761	0	0.001843
5						Acidovorax		0	0	0	0	0	0	0	0	0	0	0	0	0	0	0	0	0	0	0.005317	0	0.003865	0	0	0	0	0	0	0	0	0.001749	0	0	0	0	0	0.001829	0	0	0.003906	0	0	0
6							facilis	0	0	0	0	0	0	0	0	0	0	0	0	0	0	0	0	0	0	0.005317	0	0	0	0	0	0	0	0	0	0	0	0	0	0	0	0	0.001829	0	0	0	0	0	0
5						Alicycliphilus		0	0	0	0	0.001871	0	0	0	0	0	0	0	0	0	0	0	0	0	0	0	0	0	0	0	0	0	0	0	0	0	0	0	0	0	0	0	0	0	0	0	0	0
5						Aquabacterium		0	0	0	0	0	0	0	0	0	0	0	0	0	0	0	0	0	0	0.001772	0	0.001932	0	0	0	0	0	0	0	0	0	0	0	0	0	0	0.001829	0	0	0	0	0	0
5						Azohydromonas		0	0	0	0	0	0	0	0	0	0	0	0	0	0	0	0	0	0	0	0	0.007729	0	0	0	0	0	0	0	0	0	0	0	0.00381	0.005645	0	0.010976	0	0	0	0	0	0
5						Comamonas		0	0.047243	0	0	0	0	0.005312	0	0	0	0	0	0	0	0	0	0	0.488281	2.81243	0.176276	0.171977	1.92872	0.085485	0.044163	0.040641	0.134295	0.013571	0.175067	0.007399	0.003498	0.023752	0.086978	0.592404	0.214503	0.527443	0.25793	0.261336	0.085404	0.001953	0.00582	0	0
6							terrigena	0	0	0	0	0	0	0.005312	0	0	0	0	0	0	0	0	0	0	0	0.003544	0.001916	0	0.009721	0.059641	0.020241	0.026505	0.060709	0.007755	0	0.00185	0	0	0.001933	0	0	0.0018	0	0	0	0.001953	0	0	0
5						Curvibacter		0	0	0	0	0	0	0	0	0	0	0	0	0	0	0	0	0	0	0	0	0	0	0	0	0	0	0	0	0	0	0	0	0.001905	0	0	0	0	0	0	0	0	0
5						Delftia		0	0	0.024376	0	0	0	0	0	0	0	0	0	0	0	0	0	0	1.35722	4.97094	0.423445	1.8048	0.594949	0.00994	0.012881	0.019437	0.012878	0.019387	0.007781	0.016649	0.013993	0.007917	0.019329	1.67625	1.10074	0.295224	2.14942	0.249367	0.007945	0.015624	0	0	0
5						Diaphorobacter		0	0	0	0.001885	0	0	0	0	0	0	0	0.084663	0	0	0	0	0	0	0.001772	0	0	0	0	0	0	0	0	0	0	0	0	0	0	0	0	0	0	0	0	0	0	0
5						Giesbergeria		0	0	0	0	0	0	0	0	0	0	0	0	0	0	0	0	0	0	0	0	0	0	0	0	0	0	0	0	0	0	0	0	0	0	0	0	0	0.001986	0	0	0	0
5						Hydrogenophaga		0	0	0	0	0	0	0	0	0	0	0	0	0	0	0	0	0	0.005979	0.083292	0	0	0.001944	0	0	0.001767	0	0	0	0.00185	0.010495	0	0	0.045716	0.033869	0.0054	0	0	0	0	0	0	0
6							palleronii	0	0	0	0	0	0	0	0	0	0	0	0	0	0	0	0	0	0	0.083292	0	0	0.001944	0	0	0.001767	0	0	0	0.00185	0	0	0	0.045716	0.033869	0.0054	0	0	0	0	0	0	0
5						Lampropedia		0	0	0	0	0	0	0	0	0	0	0	0	0	0	0	0	0	0	0.003544	0	0	0	0.003976	0	0.001767	0.005519	0.003877	0	0.103592	0	0	0	0	0	0	0	0	0	0	0	0	0
5						Limnobacter		0	0	0	0	0	0	0	0	0	0	0	0	0	0	0	0	0	0.005979	0	0	0	0.001944	0	0	0	0	0	0	0	0	0	0	0	0.001882	0	0	0	0	0	0	0	0
5						Methylibium		0	0	0	0	0	0	0	0	0	0	0	0	0	0	0	0	0	0	0.003544	0	0.009662	0	0	0.011041	0	0	0	0	0	0.1959	0	0	0.032382	0	0	0.003659	0	0.009931	0	0	0	0
5						Mitsuaria		0	0	0	0	0	0	0	0	0	0	0	0	0	0	0	0	0	0.007972	0.010633	0.007664	0.007729	0.01361	0.011928	0.007361	0.019437	0.012878	0.036835	0.017507	0.018499	0.017491	0.021773	0.02706	0.009524	0.003763	0.0018	0.007317	0.00399	0.011917	0.031248	0	0	0
6							chitosanitabida	0	0	0	0	0	0	0	0	0	0	0	0	0	0	0	0	0	0.007972	0.010633	0.007664	0.007729	0.01361	0.011928	0.007361	0.019437	0.012878	0.036835	0.017507	0.018499	0.017491	0.021773	0.02706	0.009524	0.003763	0.0018	0.007317	0.00399	0.011917	0.031248	0	0	0
5						Pelomonas		0	0	0	0	0	0	0	0	0	0	0	0	0	0	0	0	0	0	0	0	0	0	0	0	0	0	0	0	0	0	0	0	0	0.001882	0	0	0	0	0	0	0	0
6							puraquae	0	0	0	0	0	0	0	0	0	0	0	0	0	0	0	0	0	0	0	0	0	0	0	0	0	0	0	0	0	0	0	0	0	0.001882	0	0	0	0	0	0	0	0
5						Ramlibacter		0	0	0	0	0	0	0	0	0	0	0	0	0	0	0	0	0	0	0.003544	0	0	0	0	0	0	0	0	0	0	0.017491	0	0.001933	0.085718	0	0	0	0	0	0	0	0	0
5						Roseateles		0	0	0	0	0	0	0	0	0	0	0	0	0	0	0	0	0	0.007972	0.843553	0.013412	0.357481	0.147765	0.005964	0.014721	0.005301	0.00184	0.011632	0.005836	0.009249	0.008746	0.003959	0.007731	1.05528	0.3274	0.037803	1.10123	0.033914	0.003972	0.005859	0	0	0
6							depolymerans	0	0	0	0	0	0	0	0	0	0	0	0	0	0	0	0	0	0.003986	0.815198	0.00958	0.345887	0.145821	0.001988	0.00552	0.005301	0.00184	0.009693	0.00389	0.0037	0.001749	0.003959	0.005799	1.01909	0.306702	0.028802	1.06648	0.025934	0.003972	0.003906	0	0	0
5						Rubrivivax		0	0	0	0	0	0	0	0	0	0	0	0	0	0	0	0	0	0	0	0	0	0	0	0	0	0	0	0	0	0	0	0	0	0	0	0	0	0.001986	0	0	0	0
6							gelatinosus	0	0	0	0	0	0	0	0	0	0	0	0	0	0	0	0	0	0	0	0	0	0	0	0	0	0	0	0	0	0	0	0	0	0	0	0	0	0.001986	0	0	0	0
5						Schlegelella		0	0.304244	0.001741	0	0	0.001997	0	0.001847	0	0	0	0	0	0	0	0	0	0	0	0	0	0	0	0	0	0	0	0	0	0	0	0	0	0	0	0	0	0	0	0	0	0
5						Tepidimonas		0	0.207869	0	0	0	0	0	0	0	0	0	0	0	0	0.001937	0	0	0	0	0	0	0	0	0	0	0	0	0	0	0	0	0	0	0	0.0018	0	0	0	0	0	0	0
5						Variovorax		0	0	0.003482	0	0	0	0	0	0	0	0	0	0	0	0	0	0	0	0.054937	0.003832	0.001932	0	0	0	0	0	0.001939	0	0	0.003498	0.001979	0.001933	0.108576	0.030106	0.007201	0.02561	0.041894	0	0	0	0	0
6							paradoxus	0	0	0	0	0	0	0	0	0	0	0	0	0	0	0	0	0	0	0.053165	0.003832	0.001932	0	0	0	0	0	0	0	0	0.003498	0.001979	0.001933	0.083813	0.024461	0.007201	0.02561	0.039899	0	0	0	0	0
5						Xenophilus		0	0	0	0	0	0	0	0	0	0	0	0	0	0	0	0	0	0.005979	0.012405	0.017244	0.011594	0.017498	0.017892	0.007361	0.010602	0.014717	0.007755	0.009726	0.009249	0.015742	0.009897	0.015463	0.017144	0.013171	0.0054	0.014634	0.005985	0.011917	0.013671	0.00194	0	0
4					Oxalobacteraceae			0.001985	0	0	0	0.001871	1.11018	0	0.668526	0.001967	0.001951	0.001848	0	0	0	0.001937	0	0	0.025909	0.063798	0	0.011594	0.011666	0.007952	0.119608	0.008835	0	0.007755	0.066136	0	0.160918	0	0.001933	0.019048	0.109133	0.018001	0.016464	0.005985	0.001986	0.003906	0.00582	0.00755	0.046066
5						Collimonas		0	0	0	0	0	0	0	0	0	0	0	0	0	0	0	0	0	0	0.001772	0	0.007729	0	0	0	0	0	0	0	0	0	0	0	0	0	0	0	0.001995	0	0	0	0	0
5						Cupriavidus		0	0	0	0	0	0	0	0	0	0	0	0	0	0	0	0	0	0	0	0	0	0	0	0.00184	0	0	0	0	0	0	0	0	0	0	0	0.005488	0	0	0	0	0	0.033167
5						Herbaspirillum		0	0	0	0	0	0	0	0	0	0	0	0	0	0	0	0	0	0.015944	0.010633	0	0	0	0	0	0	0	0	0	0	0	0	0	0.007619	0.016934	0.016201	0.003659	0	0	0	0	0	0
5						Janthinobacterium		0	0	0	0	0	0	0	0.048016	0	0	0.001848	0	0	0	0	0	0	0	0	0	0	0.003889	0	0	0	0	0	0.031123	0	0	0	0	0	0	0	0	0	0	0	0	0	0
6							lividum	0	0	0	0	0	0	0	0	0	0	0	0	0	0	0	0	0	0	0	0	0	0.003889	0	0	0	0	0	0	0	0	0	0	0	0	0	0	0	0	0	0	0	0
5						Oxalobacter		0	0	0	0	0	0	0	0	0	0	0	0	0	0	0	0	0	0	0	0	0.001932	0	0	0.00368	0	0	0	0.009726	0	0	0	0	0	0	0	0	0	0	0	0	0	0
6							formigenes	0	0	0	0	0	0	0	0	0	0	0	0	0	0	0	0	0	0	0	0	0	0	0	0.00368	0	0	0	0.005836	0	0	0	0	0	0	0	0	0	0	0	0	0	0
5						Ralstonia		0	0	0	0	0	1.10818	0	0.001847	0.001967	0.001951	0	0	0	0	0	0	0	0.001993	0.001772	0	0	0	0	0	0	0	0	0.007781	0	0	0	0	0	0.080909	0	0	0	0	0	0	0	0
3				Ellin6067				0	0.272119	0	0	0	0	0	0	0	0	0	0	0	0	0	0	0	0	0.003544	0	0	0	0	0	0	0	0.001939	0	0	0.337578	0	0	0	0	0	0	0.001995	0	0	0	0	0
3				Hydrogenophilales				0	0	0	0	0	0	0	0	0	0	0	0	0	0	0	0	0	0	0.003544	0	0	0	0	0	0	0	0	0	0	0	0	0	0.001905	0.003763	0	0.001829	0	0	0	0	0	0
4					Hydrogenophilaceae			0	0	0	0	0	0	0	0	0	0	0	0	0	0	0	0	0	0	0.003544	0	0	0	0	0	0	0	0	0	0	0	0	0	0.001905	0.003763	0	0.001829	0	0	0	0	0	0
3				IS-44				0	0	0	0	0	0	0	0	0	0	0	0	0	0	0	0	0	0	0	0	0	0	0	0	0	0	0	0	0	0	0	0	0	0	0	0	0	0	0	0	0	0
3				MKC10				0	0	0	0	0	0	0	0	0	0	0	0	0	0	0	0	0	0.001993	0.001772	0.003832	0	0	0	0	0.005301	0	0	0	0	0	0	0	0	0	0	0	0	0	0	0	0.001888	0
3				MND1				0	0	0	0	0	0	0	0	0	0	0	0	0	0	0	0	0	0	0	0.001916	0	0	0	0.00184	0	0	0	0	0	0.437277	0.001979	0.001933	0.001905	0	0	0	0	0	0	0.00388	0	0
3				Methylophilales				0.01191	0	0	0.111186	0	0	0	0	0	0	0	0	0	0.001799	0	0	0.001791	0.05979	0.412916	0.040237	0.046376	0.180818	0.045725	0.079126	0.028272	0.042312	0.021325	0.001945	0	0	0	0.001933	0.611452	0.122305	0.113409	0.069513	0.075807	0.007945	0.001953	0	0	0
4					Methylophilaceae			0.01191	0	0	0.111186	0	0	0	0	0	0	0	0	0	0.001799	0	0	0.001791	0.05979	0.412916	0.040237	0.046376	0.180818	0.045725	0.079126	0.028272	0.042312	0.021325	0.001945	0	0	0	0.001933	0.611452	0.122305	0.113409	0.069513	0.075807	0.007945	0.001953	0	0	0
5						Methylobacillus		0	0	0	0	0	0	0	0	0	0	0	0	0	0	0	0	0	0	0	0	0	0.001944	0.045725	0.079126	0.028272	0.040472	0.021325	0	0	0	0	0	0	0	0	0	0	0	0	0	0	0
5						Methylotenera		0.01191	0	0	0.111186	0	0	0	0	0	0	0	0	0	0.001799	0	0	0.001791	0.05979	0.411143	0.040237	0.046376	0.178873	0	0	0	0.00184	0	0.001945	0	0	0	0.001933	0.611452	0.120423	0.113409	0.069513	0.075807	0.007945	0.001953	0	0	0
6							mobilis	0.01191	0	0	0.111186	0	0	0	0	0	0	0	0	0	0.001799	0	0	0.001791	0.05979	0.411143	0.040237	0.046376	0.178873	0	0	0	0.00184	0	0.001945	0	0	0	0.001933	0.611452	0.120423	0.113409	0.069513	0.075807	0.007945	0.001953	0	0	0
3				Neisseriales				0	0.052912	0	0	0	0	0	0	0	0	0	0	0	0	0	0	0	0.001993	0	0	0	0	0	0	0	0	0	0.017507	0.0037	0.003498	0	0	0	0	0	0	0	0	0	0	0	0
4					Neisseriaceae			0	0.052912	0	0	0	0	0	0	0	0	0	0	0	0	0	0	0	0.001993	0	0	0	0	0	0	0	0	0	0.017507	0.0037	0.003498	0	0	0	0	0	0	0	0	0	0	0	0
5						Neisseria		0	0.052912	0	0	0	0	0	0	0	0	0	0	0	0	0	0	0	0.001993	0	0	0	0	0	0	0	0	0	0.017507	0.0037	0.003498	0	0	0	0	0	0	0	0	0	0	0	0
6							subflava	0	0.052912	0	0	0	0	0	0	0	0	0	0	0	0	0	0	0	0	0	0	0	0	0	0	0	0	0	0	0.00185	0	0	0	0	0	0	0	0	0	0	0	0	0
3				Nitrosomonadales				0	0	0.001741	0	0	0	0.056666	0.092338	0	0.062437	0	0	0	0	0	0	0	0	0.001772	0	0.001932	0	0.011928	0	0.001767	0	0	0.15756	0	0.005247	0.001979	0.003866	0	0	0	0	0	0	0	0.021341	0	0
4					Nitrosomonadaceae			0	0	0.001741	0	0	0	0.056666	0.092338	0	0.062437	0	0	0	0	0	0	0	0	0.001772	0	0.001932	0	0.011928	0	0.001767	0	0	0.15756	0	0.003498	0.001979	0.003866	0	0	0	0	0	0	0	0.021341	0	0
5						Nitrosospira		0	0	0	0	0	0	0	0	0	0	0	0	0	0	0	0	0	0	0	0	0	0	0	0	0	0	0	0.005836	0	0	0	0	0	0	0	0	0	0	0	0	0	0
5						Nitrosovibrio		0	0	0.001741	0	0	0	0.056666	0.092338	0	0.062437	0	0	0	0	0	0	0	0	0.001772	0	0.001932	0	0.011928	0	0.001767	0	0	0.151724	0	0.001749	0	0.001933	0	0	0	0	0	0	0	0.021341	0	0
6							tenuis	0	0	0.001741	0	0	0	0.056666	0.090491	0	0.062437	0	0	0	0	0	0	0	0	0.001772	0	0	0	0.011928	0	0.001767	0	0	0.138108	0	0	0	0.001933	0	0	0	0	0	0	0	0.017461	0	0
3				Procabacteriales				0	0	0	0	0	0	0	0	0	0	0	0	0	0	0	0	0	0	0	0	0	0	0	0	0.005301	0.003679	0	0	0	0	0	0	0	0	0	0	0	0	0	0	0	0
4					Procabacteriaceae			0	0	0	0	0	0	0	0	0	0	0	0	0	0	0	0	0	0	0	0	0	0	0	0	0.005301	0.003679	0	0	0	0	0	0	0	0	0	0	0	0	0	0	0	0
5						Procabacter		0	0	0	0	0	0	0	0	0	0	0	0	0	0	0	0	0	0	0	0	0	0	0	0	0.005301	0.003679	0	0	0	0	0	0	0	0	0	0	0	0	0	0	0	0
3				Rhodocyclales				0.162776	0.047243	0.106211	0.001885	0	0	0	0.022161	0.143607	0	0.014782	0	0.034417	0.016188	0.009685	0.007844	0.005372	0.077726	2.29319	0.01916	0.421248	0.106935	0.02982	0.027602	0.040641	0.027595	0.032957	0.054465	0.020349	0.071713	0.019793	0.015463	0.916225	3.60704	0.102608	1.04452	0.259341	0.027806	0.035154	0.00194	0.003775	0.005528
4					Rhodocyclaceae			0.162776	0.047243	0.106211	0.001885	0	0	0	0.022161	0.143607	0	0.014782	0	0.034417	0.016188	0.009685	0.007844	0.005372	0.077726	2.29319	0.01916	0.421248	0.106935	0.02982	0.027602	0.040641	0.027595	0.032957	0.054465	0.020349	0.071713	0.019793	0.015463	0.916225	3.60704	0.102608	1.04452	0.259341	0.027806	0.035154	0.00194	0.003775	0.005528
5						Azoarcus		0	0	0	0	0	0	0	0	0	0	0	0	0	0	0	0	0	0	0.001772	0	0	0	0.011928	0.00368	0.028272	0.009198	0.019387	0.035013	0	0.003498	0	0	0	0	0	0	0	0.017875	0.01953	0.00194	0.001888	0
5						Dechloromonas		0.107194	0.047243	0.10447	0.001885	0	0	0	0.001847	0.14164	0	0.014782	0	0.034417	0.01439	0	0	0.005372	0	0.001772	0	0	0	0	0.00368	0	0	0	0	0	0.045477	0	0	0	0.001882	0	0	0	0	0	0	0	0.005528
5						KD1-23		0	0	0	0	0	0	0	0	0	0	0	0	0	0	0	0	0	0	0	0	0	0	0	0	0	0	0	0	0	0.001749	0	0	0	0	0	0	0	0	0	0	0	0
5						Methyloversatilis		0.051612	0	0	0	0	0	0	0.018468	0	0	0	0	0	0	0.009685	0.005883	0	0.07374	2.27901	0.013412	0.421248	0.106935	0.011928	0.014721	0.012369	0.014717	0.005816	0.009726	0.016649	0.008746	0.013855	0.007731	0.910511	3.59387	0.100808	1.04087	0.257346	0.007945	0.007812	0	0.001888	0
5						Z-35		0	0	0	0	0	0	0	0.001847	0	0	0	0	0	0	0	0	0	0	0	0	0	0	0	0	0	0	0	0	0	0.003498	0	0	0	0	0	0	0	0	0	0	0	0
3				SC-I-84				0	0	0	0	0	0	0	0	0	0	0	0	0	0	0	0	0	0	0	0.055565	0	0	0	0.00368	0	0.00184	0	0	0	0.181907	0	0	0	0	0	0	0	0	0	0.00194	0	0
3				Tremblayales				0.001985	0	0	0	0	0	0	0	0	0	0	0	0	0.001799	0	0	0	0	0	0	0	0	0	0	0	0	0	0	0	0	0	0	0	0	0	0	0	0	0	0	0	0
4					Tremblayaceae			0.001985	0	0	0	0	0	0	0	0	0	0	0	0	0.001799	0	0	0	0	0	0	0	0	0	0	0	0	0	0	0	0	0	0	0	0	0	0	0	0	0	0	0	0
2			Deltaproteobacteria					0.023821	0.192751	0.003482	0.442861	0	0.273551	0.152291	0.022161	0.031476	0.011707	0.190314	0.001881	0.001912	0.001799	0	0.143151	0	0.105628	0.044304	0.153283	0.003865	0.007777	0.590446	0.132489	0.452353	0.272269	0.345082	0.457118	0.022198	1.21563	0.021773	0.003866	0.026668	0.01129	0.007201	0.003659	0.005985	0.885817	0.433568	0.925441	0.177435	0.783121
3				Bdellovibrionales				0	0	0	0.026383	0	0	0.014167	0	0	0	0.005543	0	0.001912	0	0	0.143151	0	0.001993	0.003544	0	0	0	0.049701	0.011041	0.098952	0.018397	0.019387	0.005836	0.00555	0.124187	0	0	0.015239	0.001882	0	0.001829	0	0.031778	0.009765	0.058204	0.026427	0.112401
4					Bacteriovoracaceae			0	0	0	0	0	0	0	0	0	0	0.005543	0	0.001912	0	0	0.143151	0	0.001993	0	0	0	0	0.025844	0.009201	0.083049	0.016557	0.015509	0.005836	0	0.001749	0	0	0.013334	0	0	0	0	0.007945	0.005859	0.042683	0.018876	0.112401
5						Bacteriovorax		0	0	0	0	0	0	0	0	0	0	0	0	0	0	0	0	0	0	0	0	0	0	0	0	0.003534	0	0	0	0	0	0	0	0	0	0	0	0	0	0	0	0	0
4					Bdellovibrionaceae			0	0	0	0.026383	0	0	0.014167	0	0	0	0	0	0	0	0	0	0	0	0.003544	0	0	0	0.023856	0.00184	0.015903	0.00184	0.003877	0	0.00555	0.122438	0	0	0.001905	0.001882	0	0.001829	0	0.023834	0.003906	0.015521	0.00755	0
5						Bdellovibrio		0	0	0	0.026383	0	0	0.014167	0	0	0	0	0	0	0	0	0	0	0	0.003544	0	0	0	0.023856	0.00184	0.015903	0.00184	0.003877	0	0.00555	0.122438	0	0	0.001905	0.001882	0	0.001829	0	0.023834	0.003906	0.015521	0.00755	0
6							bacteriovorus	0	0	0	0	0	0	0	0	0	0	0	0	0	0	0	0	0	0	0	0	0	0	0	0	0	0	0	0	0	0.11719	0	0	0	0.001882	0	0	0	0.005958	0	0	0	0
3				Desulfovibrionales				0	0	0	0.416478	0	0.173715	0	0	0.001967	0	0.003695	0	0	0	0	0	0	0	0	0	0	0	0	0.00184	0	0	0	0.293723	0	0	0.007917	0	0	0	0	0	0.001995	0.001986	0	0.00388	0	0.003685
4					Desulfovibrionaceae			0	0	0	0.416478	0	0.173715	0	0	0.001967	0	0.003695	0	0	0	0	0	0	0	0	0	0	0	0	0	0	0	0	0.293723	0	0	0.007917	0	0	0	0	0	0.001995	0.001986	0	0.00388	0	0.003685
5						Desulfovibrio		0	0	0	0	0	0	0	0	0	0	0	0	0	0	0	0	0	0	0	0	0	0	0	0	0	0	0	0.097259	0	0	0.005938	0	0	0	0	0	0	0.001986	0	0.00388	0	0
3				FAC87				0	0	0	0	0	0	0	0	0	0	0	0	0	0	0	0	0	0	0	0	0	0	0	0	0	0	0	0	0	0	0	0	0	0	0.0036	0	0	0	0	0	0	0
3				GMD14H09				0	0	0	0	0	0	0	0	0	0	0	0	0	0	0	0	0	0	0	0	0	0	0	0	0.005301	0	0	0	0	0	0	0	0	0	0	0	0	0	0	0	0	0
3				MIZ46				0	0	0	0	0	0	0	0	0	0	0	0	0	0	0	0	0	0	0	0	0	0	0	0	0.003534	0	0	0	0	0	0	0	0	0	0	0	0	0.005958	0	0.00194	0	0
3				Myxococcales				0.023821	0.192751	0.003482	0	0	0.099836	0.077916	0.022161	0.023607	0	0	0.001881	0	0.001799	0	0	0	0.103635	0.04076	0.153283	0.001932	0.007777	0.467188	0.084646	0.288021	0.191324	0.199682	0.141998	0.011099	0.92178	0.011876	0.001933	0.011429	0.005645	0.0036	0	0.00399	0.536257	0.365213	0.795452	0.122695	0.407223
4					0319-6G20			0	0	0	0	0	0	0	0	0	0	0	0	0	0	0	0	0	0	0	0	0	0	0.00994	0	0	0	0	0	0	0	0.001979	0	0	0	0	0	0	0.001986	0.003906	0	0	0
4					Cystobacteraceae			0	0	0	0	0	0	0	0	0	0	0	0	0	0.001799	0	0	0	0	0	0	0	0	0.065605	0.007361	0.044175	0.033114	0.027141	0.001945	0.00185	0.033233	0	0	0	0	0	0	0	0.077459	0.083979	0.062084	0.005663	0.060807
5						Cystobacter		0	0	0	0	0	0	0	0	0	0	0	0	0	0.001799	0	0	0	0	0	0	0	0	0.00994	0	0.003534	0.005519	0	0	0	0	0	0	0	0	0	0	0	0.003972	0.003906	0.00194	0	0.003685
4					Cystobacterineae			0	0	0	0	0	0	0	0	0	0	0	0	0	0	0	0	0	0	0	0	0	0	0	0	0	0	0	0	0	0	0	0	0.005715	0	0	0	0	0	0	0	0	0
4					Haliangiaceae			0	0	0	0	0	0	0	0	0	0	0	0	0	0	0	0	0	0.001993	0	0	0	0	0	0	0	0	0	0.050575	0	0.174911	0	0	0	0	0	0	0	0	0	0	0	0
5						Haliangium		0	0	0	0	0	0	0	0	0	0	0	0	0	0	0	0	0	0.001993	0	0	0	0	0	0	0	0	0	0	0	0.048975	0	0	0	0	0	0	0	0	0	0	0	0
4					Myxococcaceae			0	0.083148	0.001741	0	0	0	0.060208	0.022161	0.015738	0	0	0	0	0	0	0	0	0.003986	0.010633	0.001916	0.001932	0.007777	0.270372	0.022082	0.100719	0.064388	0.124074	0.064191	0.00555	0.272861	0.007917	0	0.00381	0.001882	0.0018	0	0.00399	0.311823	0.12304	0.566517	0.073617	0.322462
5						Corallococcus		0	0	0	0	0	0	0.001771	0	0	0	0	0	0	0	0	0	0	0	0	0.001916	0	0.003889	0.003976	0.00184	0	0.00184	0.001939	0.001945	0	0.010495	0.001979	0	0.001905	0.001882	0.0018	0	0	0.007945	0.007812	0.023282	0	0.005528
6							exiguus	0	0	0	0	0	0	0.001771	0	0	0	0	0	0	0	0	0	0	0	0	0.001916	0	0.003889	0.003976	0.00184	0	0.00184	0.001939	0.001945	0	0.010495	0.001979	0	0.001905	0.001882	0.0018	0	0	0.007945	0.007812	0.023282	0	0.005528
5						Myxococcus		0	0	0	0	0	0	0	0	0	0	0	0	0	0	0	0	0	0	0	0	0	0	0	0	0.001767	0	0.001939	0	0	0	0	0	0	0	0	0	0	0	0	0.00388	0	0.001843
4					Nannocystaceae			0	0	0	0	0	0	0	0	0	0	0	0	0	0	0	0	0	0.061783	0	0	0	0	0	0	0	0.00184	0	0	0	0.155671	0	0	0	0	0	0	0	0	0.001953	0.007761	0	0
5						Nannocystis		0	0	0	0	0	0	0	0	0	0	0	0	0	0	0	0	0	0	0	0	0	0	0	0	0	0.00184	0	0	0	0.075212	0	0	0	0	0	0	0	0	0	0.007761	0	0
6							exedens	0	0	0	0	0	0	0	0	0	0	0	0	0	0	0	0	0	0	0	0	0	0	0	0	0	0.00184	0	0	0	0.073463	0	0	0	0	0	0	0	0	0	0.007761	0	0
5						Plesiocystis		0	0	0	0	0	0	0	0	0	0	0	0	0	0	0	0	0	0.061783	0	0	0	0	0	0	0	0	0	0	0	0.080459	0	0	0	0	0	0	0	0	0.001953	0	0	0
4					OM27			0	0	0	0	0	0	0	0	0	0	0	0	0	0	0	0	0	0	0	0	0	0	0	0	0.001767	0.007359	0	0	0	0.013993	0	0	0	0	0	0	0	0.001986	0.009765	0.029102	0	0
4					Polyangiaceae			0	0	0	0	0	0	0	0	0	0	0	0	0	0	0	0	0	0	0	0	0	0	0	0.044163	0	0	0.001939	0	0	0.047226	0	0	0	0	0	0	0	0	0	0	0	0
5						Chondromyces		0	0	0	0	0	0	0	0	0	0	0	0	0	0	0	0	0	0	0	0	0	0	0	0.044163	0	0	0	0	0	0.020989	0	0	0	0	0	0	0	0	0	0	0	0
3				NB1-j				0	0	0	0	0	0	0	0	0	0.001951	0.181076	0	0	0	0	0	0	0	0	0	0	0	0	0	0	0	0	0	0	0.026237	0	0	0	0	0	0	0	0	0	0	0	0
4					NB1-i			0	0	0	0	0	0	0	0	0	0.001951	0.181076	0	0	0	0	0	0	0	0	0	0	0	0	0	0	0	0	0	0	0	0	0	0	0	0	0	0	0	0	0	0	0
3				Spirobacillales				0	0	0	0	0	0	0.060208	0	0.001967	0.009756	0	0	0	0	0	0	0	0	0	0	0.001932	0	0.073557	0.034962	0.051243	0.062548	0.126013	0.013616	0.0037	0.005247	0	0	0	0.001882	0	0.001829	0	0.232378	0.048825	0.062084	0.026427	0.259812
3				Syntrophobacterales				0	0	0	0	0	0	0	0	0	0	0	0	0	0	0	0	0	0	0	0	0	0	0	0	0.001767	0	0	0	0	0.041979	0.001979	0	0	0	0	0	0	0	0	0	0	0
4					Syntrophobacteraceae			0	0	0	0	0	0	0	0	0	0	0	0	0	0	0	0	0	0	0	0	0	0	0	0	0.001767	0	0	0	0	0.041979	0.001979	0	0	0	0	0	0	0	0	0	0	0
2			Epsilonproteobacteria					0	0	0	0	0	0	0	0	0	0	0	0	0	0	0	0	0	0.001993	0	0.003832	0	0	0	0.00368	0.001767	0	0	0.151724	0	0.010495	0	0.001933	0	0	0.0036	0	0	0	0	0	0	0
3				Campylobacterales				0	0	0	0	0	0	0	0	0	0	0	0	0	0	0	0	0	0.001993	0	0.003832	0	0	0	0.00184	0.001767	0	0	0.151724	0	0.010495	0	0.001933	0	0	0.0036	0	0	0	0	0	0	0
4					Campylobacteraceae			0	0	0	0	0	0	0	0	0	0	0	0	0	0	0	0	0	0.001993	0	0	0	0	0	0.00184	0.001767	0	0	0	0	0	0	0	0	0	0	0	0	0	0	0	0	0
5						Arcobacter		0	0	0	0	0	0	0	0	0	0	0	0	0	0	0	0	0	0.001993	0	0	0	0	0	0.00184	0.001767	0	0	0	0	0	0	0	0	0	0	0	0	0	0	0	0	0
6							cryaerophilus	0	0	0	0	0	0	0	0	0	0	0	0	0	0	0	0	0	0.001993	0	0	0	0	0	0.00184	0.001767	0	0	0	0	0	0	0	0	0	0	0	0	0	0	0	0	0
4					Helicobacteraceae			0	0	0	0	0	0	0	0	0	0	0	0	0	0	0	0	0	0	0	0.003832	0	0	0	0	0	0	0	0.151724	0	0.010495	0	0.001933	0	0	0.0036	0	0	0	0	0	0	0
5						Flexispira		0	0	0	0	0	0	0	0	0	0	0	0	0	0	0	0	0	0	0	0.003832	0	0	0	0	0	0	0	0.151724	0	0.010495	0	0.001933	0	0	0.0036	0	0	0	0	0	0	0
6							rappini	0	0	0	0	0	0	0	0	0	0	0	0	0	0	0	0	0	0	0	0.001916	0	0	0	0	0	0	0	0.001945	0	0.001749	0	0.001933	0	0	0.0036	0	0	0	0	0	0	0
3				Nautiliales				0	0	0	0	0	0	0	0	0	0	0	0	0	0	0	0	0	0	0	0	0	0	0	0.00184	0	0	0	0	0	0	0	0	0	0	0	0	0	0	0	0	0	0
2			Gammaproteobacteria					4.59941	6.17937	3.10623	9.82587	9.24346	9.76598	16.883	19.6458	2.101	11.4981	14.2773	32.8925	56.7361	97.7966	97.0228	94.2347	98.0803	10.1941	16.8037	23.163	9.00079	28.8434	12.2582	11.0629	26.2418	29.096	34.4752	16.7617	19.1554	7.44071	72.0577	88.8126	6.57358	6.70229	6.15651	4.76347	5.84715	9.78768	54.8405	19.4226	61.9137	2.76027
3				Acidithiobacillales				0	0	0	0	0	0	0	0	0	0	0	0	0	0	0	0	0	0	0	0.001916	0	0	0.003976	0.00184	0.015903	0.007359	0	0.00389	0.007399	0.015742	0.001979	0.001933	0	0	0	0	0	0.013903	0	0.015521	0.001888	0.001843
3				Aeromonadales				0.001985	0	0	0	0	0.003993	1.2927	0.027701	0	0.001951	0.46008	0	0.001912	0.001799	0.003874	0.001961	0.001791	0	0	0	0	0	0	0	0	0	0	0	0	0	0	0	0	0	0	0	0	0	0	0	0	0
4					Aeromonadaceae			0.001985	0	0	0	0	0.003993	1.2927	0.027701	0	0.001951	0.46008	0	0.001912	0.001799	0.003874	0.001961	0.001791	0	0	0	0	0	0	0	0	0	0	0	0	0	0	0	0	0	0	0	0	0	0	0	0	0
3				Alteromonadales				0.001985	0	0.003482	0.229911	0.001871	0.003993	0.02125	0	0.009836	0.134629	0.031411	0.321719	0.001912	0	0	0.003922	0	0.003986	0.044304	0.024909	0.005797	0.005833	1.08745	0.069925	0.56014	0.631002	0.635881	0.04863	0.020349	0.153922	0.009897	0.009664	0.026668	0	0.0054	0.034757	0.005985	0.718982	0.203113	3.9792	0.258603	0.348259
4					211ds20			0	0	0	0	0	0	0	0	0	0	0	0	0	0	0	0	0	0	0	0	0	0	0	0	0	0	0	0	0	0.008746	0	0	0	0	0	0	0	0	0	0	0	0
4					Alteromonadaceae			0.001985	0	0.003482	0.229911	0.001871	0.003993	0.02125	0	0.009836	0.134629	0.031411	0.321719	0.001912	0	0	0.003922	0	0.003986	0.044304	0.024909	0.005797	0.005833	1.0795	0.069925	0.544237	0.631002	0.630065	0.04863	0.020349	0.132932	0.009897	0.009664	0.026668	0	0.0054	0.034757	0.005985	0.709051	0.20116	3.9501	0.258603	0.333518
5						Alteromonas		0	0	0	0	0	0	0	0	0.003934	0	0.016629	0	0	0	0	0	0	0	0	0	0	0	0	0	0	0	0.007755	0	0	0.008746	0	0	0	0	0	0	0	0.003972	0.003906	0	0	0
5						Cellvibrio		0	0	0.003482	0	0	0.001997	0.001771	0	0	0.132678	0.014782	0	0	0	0	0.001961	0	0	0.038988	0.024909	0.003865	0.005833	0.735572	0.057044	0.455887	0.601567	0.537009	0.035013	0.012949	0.115441	0.003959	0.005799	0.024763	0	0.0054	0.031098	0.005985	0.492562	0.152335	0.550996	0.122695	0.234015
5						Marinobacter		0.001985	0	0	0.228027	0.001871	0	0	0	0	0.001951	0	0	0	0	0	0	0	0.003986	0	0	0	0	0	0	0	0	0	0	0	0	0	0	0	0	0	0	0	0	0	0.00194	0	0.005528
6							bryozoorum	0.001985	0	0	0.228027	0.001871	0	0	0	0	0.001951	0	0	0	0	0	0	0	0.003986	0	0	0	0	0	0	0	0	0	0	0	0	0	0	0	0	0	0	0	0	0	0	0	0.005528
5						ND137		0	0	0	0	0	0	0	0	0	0	0	0	0	0	0	0	0	0	0	0	0	0	0	0	0.001767	0	0	0	0	0	0	0	0	0	0	0	0	0	0.005859	0.007761	0	0
4					HTCC2188			0	0	0	0	0	0	0	0	0	0	0	0	0	0	0	0	0	0	0	0	0	0	0.001988	0	0	0	0	0	0	0.010495	0	0	0	0	0	0	0	0.005958	0	0.009701	0	0.012898
5						HTCC		0	0	0	0	0	0	0	0	0	0	0	0	0	0	0	0	0	0	0	0	0	0	0.001988	0	0	0	0	0	0	0.010495	0	0	0	0	0	0	0	0.005958	0	0.009701	0	0.012898
4					Moritellaceae			0	0	0	0	0	0	0	0	0	0	0	0	0	0	0	0	0	0	0	0	0	0	0.001988	0	0	0	0	0	0	0	0	0	0	0	0	0	0	0	0	0	0	0
4					Shewanellaceae			0	0	0	0	0	0	0	0	0	0	0	0	0	0	0	0	0	0	0	0	0	0	0	0	0.007068	0	0	0	0	0	0	0	0	0	0	0	0	0	0	0.00388	0	0
5						Shewanella		0	0	0	0	0	0	0	0	0	0	0	0	0	0	0	0	0	0	0	0	0	0	0	0	0	0	0	0	0	0	0	0	0	0	0	0	0	0	0	0.00194	0	0
6							amazonensis	0	0	0	0	0	0	0	0	0	0	0	0	0	0	0	0	0	0	0	0	0	0	0	0	0	0	0	0	0	0	0	0	0	0	0	0	0	0	0	0.00194	0	0
3				Chromatiales				0	0	0	0	0	0	0	0	0	0	0	0	0	0	0	0	0	0	0	0	0	0	0.001988	0	0	0	0	0	0	0.271112	0	0	0	0.001882	0	0	0	0	0	0	0	0.09766
3				Enterobacteriales				3.92052	5.58222	2.86943	9.0551	7.33154	8.75364	12.9943	19.0401	0.356068	9.7206	11.72	23.9276	54.7706	97.6887	96.5289	93.2915	97.6881	3.68503	4.86106	3.92405	5.07816	3.45693	1.52085	9.06632	17.6435	21.5516	17.4441	10.9261	11.2083	1.92227	65.3735	84.2724	0.725742	1.90231	0.61025	0.506713	0.724161	1.70808	47.7335	8.60447	48.085	0.770223
4					Enterobacteriaceae			3.92052	5.58222	2.86943	9.0551	7.33154	8.75364	12.9943	19.0401	0.356068	9.7206	11.72	23.9276	54.7706	97.6887	96.5289	93.2915	97.6881	3.68503	4.86106	3.92405	5.07816	3.45693	1.52085	9.06632	17.6435	21.5516	17.4441	10.9261	11.2083	1.92227	65.3735	84.2724	0.725742	1.90231	0.61025	0.506713	0.724161	1.70808	47.7335	8.60447	48.085	0.770223
5						Arsenophonus		0	0	0	0	0	0	0	0	0	0	0	0	0	0	0	0	0	0	0	0	0	0.001944	0.007952	0	0.005301	0	0	0	0	0	0	0	0	0	0	0	0	0	0	0.00194	0	0
5						Brenneria		0.00397	0.00189	0	0.007538	0.005612	0.00599	0.008854	0.022161	0	0.007805	0.009239	0.028221	0.061185	0.073746	0.063921	0.037259	0.062677	0.003986	0.007089	0.001916	0.003865	0.005833	0	0.00368	0.056544	0.014717	0.009693	0.005836	0.009249	0.010495	0.023752	0.044456	0.001905	0	0	0	0.00399	0.003972	0.046872	0.032982	0.018876	0.005528
5						Citrobacter		0	0	0	0.516358	0	0	0.001771	0.046169	0.009836	0.282916	0	0.090307	0	0.001799	0.01937	0.188254	0	0.063776	0.076203	0.088138	0.158451	0.01361	0.015904	0.187693	0.01767	0.016557	0.102749	0.320955	0.286729	0.010495	0.126677	0.318921	0.028573	0.09408	0.079206	0.060367	0.083787	0.02582	1.67764	0.083425	0.775808	0.005528
5						Enterobacter		0	0	0	0	0	0	0	0	0	0	0	0	0	0	0.001937	0.001961	0	0.025909	0.04076	0.017244	0.013526	0.025276	0	0	0	0	0	0	0	0	0	0.001933	0	0	0	0	0	0	0.001953	0	0.615361	0
6							cowanii	0	0	0	0	0	0	0	0	0	0	0	0	0	0	0.001937	0	0	0.025909	0.04076	0.017244	0.013526	0.025276	0	0	0	0	0	0	0	0	0	0.001933	0	0	0	0	0	0	0.001953	0	0.611586	0
5						Erwinia		0.017866	0.024566	0.027859	0.02073	0.013095	0.029951	0.008854	0.001847	0.009836	0.007805	0	0.009407	0	0.001799	0.005811	0	0.001791	0.009965	0.031899	0.015328	0.02512	0.093325	0.013916	0.034962	0.030039	0.014717	0.015509	0.920072	0.586407	0.141678	0.168244	0.030926	0.015239	0.020698	0.016201	0.010976	0.021944	0.013903	0.009765	0.038803	4.09989	0.001843
6							oleae	0	0	0.005223	0.001885	0	0	0.005312	0.001847	0	0.003902	0	0	0	0	0.003874	0	0	0.001993	0.005317	0.003832	0.015459	0.005833	0.003976	0.00368	0.010602	0.009198	0.003877	0.007781	0.007399	0.013993	0.011876	0	0.011429	0.005645	0.0054	0.001829	0.00399	0.003972	0.003906	0.019401	0.018876	0.001843
6							soli	0	0	0	0	0	0	0	0	0.005902	0	0	0	0	0	0	0	0	0.005979	0.005317	0.001916	0.007729	0.001944	0.001988	0.00552	0.008835	0.00184	0.001939	0.906456	0.560509	0.11719	0.132615	0.02706	0.001905	0	0	0.001829	0	0.003972	0	0	4.05082	0
5						Gluconacetobacter		0.313641	0.565025	0.116658	0.614352	0.538781	0.153748	0.007083	0.003694	0.001967	0.895575	0	0.297261	0.001912	0.007195	0.001937	0.129424	0.005372	0	0	0	0	0	0	0	0	0	0	0	0	0	0	0	0	0	0	0	0	0	0	0	0	0
5						Klebsiella		0	0.015118	0	0.032037	0	0.001997	0.003542	0.009234	0.029508	0.243893	0.003695	0.150512	0.032505	0.010792	0.021307	0.266693	0.003582	0.498246	1.23697	0.839225	1.90528	0.639667	0.64611	4.04277	1.0655	0.798411	9.37536	3.85147	4.79485	1.05121	32.9698	70.1529	0.17715	1.35099	0.158413	0.12988	0.187524	0.83815	27.7503	4.67571	27.5837	0.307721
6							oxytoca	0	0	0	0	0	0	0.003542	0	0	0	0.001848	0	0.003824	0.003597	0.001937	0.003922	0.001791	0.043846	0.173673	0.134123	0.276323	0.091381	0.01988	0.327543	0.077748	0.029434	0.364468	0.297613	0.353324	0.101448	3.53113	5.05441	0.030477	0.052685	0.030603	0.029269	0.027929	0.045681	0.578091	0.085366	0.275591	0.033167
5						Morganella		0	0	0	0	0	0	0	0	0	0	0.011086	0.035747	0	0	0	0	0	0	0	0	0	0	0	0	0	0	0	0	0	0	0	0	0	0	0	0	0	0	0	0	0	0
6							morganii	0	0	0	0	0	0	0	0	0	0	0.011086	0.035747	0	0	0	0	0	0	0	0	0	0	0	0	0	0	0	0	0	0	0	0	0	0	0	0	0	0	0	0	0	0
5						Proteus		0.029776	0	0	0	0	0	0	0	0	0	0	0	0	0	0	0	0	0	0	0	0	0	0	0	0	0	0	0	0	0	0	0	0	0	0	0	0	0	0	0	0	0
5						Providencia		0	0	0	0.001885	0	0	0	0	0.001967	0	0.020325	0	0.116635	0	0	0	0	0	0	0	0	0	0	0	0	0	0	0	0	0	0	0	0	0	0	0	0	0	0	0	0.020764	0
5						Salmonella		0.029776	0.034015	0.033082	0.02073	0.02432	0.025957	0.06552	0.048016	0.027541	0.037072	0.027716	0.031984	0.007648	0.005396	0.007748	0.005883	0	0.976562	0.178989	0.325727	0.162316	0.099158	0.166995	1.99102	0.692665	0.3201	2.30895	1.07763	0.499464	0.188904	4.52872	0.18942	0.142863	0.167463	0.169214	0.133538	0.167574	0.135057	0.083979	1.33481	1.7517	0.250599
6							enterica	0	0	0	0	0	0	0	0	0	0	0	0	0	0	0	0	0	0.813138	0.010633	0.153283	0.001932	0.005833	0.017892	1.6598	0.196137	0.027595	1.93478	0.887004	0.355174	0.040229	4.02399	0.09471	0	0.013171	0.0036	0.001829	0.017954	0.013903	0.015624	0.847836	1.5535	0.07002
5						Serratia		0.166746	0	0.001741	0.182798	0	0.001997	0	0	0	0.003902	0	0.082781	0	0.016188	0	0.001961	0	0.316885	0.109875	0.00958	0.059902	0.178873	0.007952	0.009201	0.008835	0.00184	0.003877	0.301504	0.349624	0.029735	0.275128	0.003866	0.06286	0.003763	0.007201	0.009146	0.067828	0.017875	0.011718	0.00582	0.369972	0.025797
6							marcescens	0.166746	0	0.001741	0.182798	0	0.001997	0	0	0	0.001951	0	0.082781	0	0.016188	0	0.001961	0	0.314892	0.099242	0.007664	0.052173	0.178873	0.003976	0.00368	0.001767	0.00184	0	0.299558	0.349624	0.029735	0.271169	0.003866	0.053335	0.003763	0.007201	0.009146	0.067828	0.007945	0.009765	0.00194	0.001888	0
6							symbiotica	0	0	0	0	0	0	0	0	0	0.001951	0	0	0	0	0	0	0	0	0	0	0	0	0.003976	0	0.001767	0	0.003877	0	0	0	0	0	0	0	0	0	0	0.003972	0	0	0	0
5						Trabulsiella		0.206448	0.232435	0.311668	0.290216	0.241329	0.171718	12.5587	18.4971	0.17705	3.44572	11.3431	20.2363	53.5392	95.9727	94.5725	84.6083	95.8544	0.015944	0.008861	0.022992	0.019323	0.015554	0.10139	0.268659	0.113088	0.033114	1.47338	1.69037	1.4281	0.07871	0.568069	3.85604	0.017144	0.009408	0.019802	0.012805	0.013965	0.319768	12.3508	0.91186	0.434151	0.023954
6							farmeri	0.00397	0	0	0.003769	0.001871	0	0.003542	0.003694	0.001967	0.001951	0.001848	0.003763	0.005736	0.007195	0.054236	0.047063	0.026862	0	0	0	0	0	0	0	0	0	0	0	0.00185	0	0	0	0	0	0	0	0	0	0.007812	0	0	0
5						Yersinia		0.00794	0.257001	0.003482	0.001885	0.003742	0.429296	0.001771	0	0	0.372668	0.001848	0.09407	0	0.005396	0	0.072556	0	0	0	0	0	0	0	0	0	0	0	0	0	0	0	0	0	0	0	0	0	0	0	0	0.001888	0
3				Legionellales				0	0	0	0	0	0	0	0	0	0	0	0	0	0	0	0	0	0.003986	0	0	0	0	0	0	0.012369	0.003679	0.001939	0.036959	0.14059	0.005247	0	0	0.013334	0.022579	0	0	0	0.009931	0	0.015521	0.028314	0
4					Coxiellaceae			0	0	0	0	0	0	0	0	0	0	0	0	0	0	0	0	0	0.003986	0	0	0	0	0	0	0.003534	0.003679	0.001939	0	0.14059	0	0	0	0	0	0	0	0	0	0	0	0.028314	0
5						Aquicella		0	0	0	0	0	0	0	0	0	0	0	0	0	0	0	0	0	0.003986	0	0	0	0	0	0	0.003534	0.003679	0.001939	0	0.14059	0	0	0	0	0	0	0	0	0	0	0	0.028314	0
4					Legionellaceae			0	0	0	0	0	0	0	0	0	0	0	0	0	0	0	0	0	0	0	0	0	0	0	0	0.001767	0	0	0	0	0	0	0	0.013334	0.022579	0	0	0	0	0	0.00388	0	0
5						Legionella		0	0	0	0	0	0	0	0	0	0	0	0	0	0	0	0	0	0	0	0	0	0	0	0	0	0	0	0	0	0	0	0	0.013334	0.022579	0	0	0	0	0	0.00194	0	0
6							pneumophila	0	0	0	0	0	0	0	0	0	0	0	0	0	0	0	0	0	0	0	0	0	0	0	0	0	0	0	0	0	0	0	0	0.013334	0.022579	0	0	0	0	0	0	0	0
5						Tatlockia		0	0	0	0	0	0	0	0	0	0	0	0	0	0	0	0	0	0	0	0	0	0	0	0	0.001767	0	0	0	0	0	0	0	0	0	0	0	0	0	0	0.00194	0	0
3				Methylococcales				0	0	0	0	0	0	0	0	0	0	0	0	0	0	0	0	0	0	0	0	0	0	0	0	0	0	0	0	0	0.106696	0	0	0	0	0	0	0	0	0	0	0	0
4					Methylococcaceae			0	0	0	0	0	0	0	0	0	0	0	0	0	0	0	0	0	0	0	0	0	0	0	0	0	0	0	0	0	0.106696	0	0	0	0	0	0	0	0	0	0	0	0
5						Methylocaldum		0	0	0	0	0	0	0	0	0	0	0	0	0	0	0	0	0	0	0	0	0	0	0	0	0	0	0	0	0	0.106696	0	0	0	0	0	0	0	0	0	0	0	0
3				Oceanospirillales				0.00397	0	0.003482	0	0	0.001997	1.24312	0.003694	0.143607	0.325841	0.007391	0.348058	0.001912	0.001799	0	0.005883	0	0.007972	0.014177	0.005748	0.007729	0.005833	0.216695	0.011041	0.277419	0.362412	1.49277	0.05252	0.038847	0.045477	0.013855	0.019329	0.013334	0.01129	0.012601	0.010976	0.01197	0.14896	2.14245	0.081485	0.940031	0.003685
4					Alcanivoracaceae			0	0	0	0	0	0	0	0	0	0	0	0	0	0	0	0	0	0	0	0	0	0	0	0	0	0	0	0.044739	0	0.001749	0.007917	0	0	0	0	0	0	0.001986	0	0	0.022651	0
5						Alcanivorax		0	0	0	0	0	0	0	0	0	0	0	0	0	0	0	0	0	0	0	0	0	0	0	0	0	0	0	0.044739	0	0.001749	0.007917	0	0	0	0	0	0	0.001986	0	0	0.022651	0
4					Hahellaceae			0	0	0	0	0	0	0	0	0	0	0	0	0	0	0	0	0	0.003986	0	0	0	0	0	0	0	0	0	0	0	0	0	0	0	0	0	0	0	0.001986	0	0.00194	0	0
4					Halomonadaceae			0.00397	0	0.003482	0	0	0.001997	1.24312	0.003694	0.143607	0.325841	0.007391	0.348058	0.001912	0.001799	0	0.005883	0	0.003986	0.014177	0.005748	0.007729	0.005833	0.214707	0.011041	0.273885	0.362412	1.49083	0.007781	0.038847	0.043728	0.005938	0.017396	0.013334	0.01129	0.012601	0.010976	0.01197	0.143002	2.1405	0.077605	0.917379	0.003685
5						Haererehalobacter		0.00397	0	0.003482	0	0	0.001997	1.24312	0.003694	0.143607	0.325841	0.007391	0.348058	0.001912	0.001799	0	0.005883	0	0.003986	0.014177	0.005748	0.007729	0.005833	0.127234	0.011041	0.100719	0.355054	1.43073	0.005836	0.038847	0.043728	0.005938	0.015463	0.013334	0.01129	0.012601	0.007317	0.009975	0.135057	2.1405	0.077605	0.890953	0.001843
6							salaria	0.001985	0	0.003482	0	0	0.001997	1.24312	0.001847	0.143607	0.325841	0.007391	0.346177	0.001912	0.001799	0	0.001961	0	0.001993	0.008861	0.003832	0.005797	0.003889	0.12127	0.009201	0.095418	0.347695	1.41135	0.00389	0.038847	0.031484	0	0.005799	0.007619	0.003763	0.012601	0.003659	0.001995	0.131085	2.11902	0.065964	0.883402	0.001843
5						Halomonas		0	0	0	0	0	0	0	0	0	0	0	0	0	0	0	0	0	0	0	0	0	0	0.087473	0	0.164331	0.005519	0.05816	0.001945	0	0	0	0	0	0	0	0.003659	0	0.007945	0	0	0.024539	0.001843
4					Oceanospirillaceae			0	0	0	0	0	0	0	0	0	0	0	0	0	0	0	0	0	0	0	0	0	0	0.001988	0	0.001767	0	0	0	0	0	0	0	0	0	0	0	0	0	0	0.00194	0	0
3				Pasteurellales				0	0	0	0	0	0	0	0	0	0	0	0	0	0	0	0	0	0.001993	0	0	0.044444	0	0	0	0	0	0	0.05252	0.0037	0	0	0.001933	0.00381	0	0	0	0	0	0	0.00194	0	0
4					Pasteurellaceae			0	0	0	0	0	0	0	0	0	0	0	0	0	0	0	0	0	0	0	0	0	0	0	0	0	0	0	0.05252	0.0037	0	0	0.001933	0.00381	0	0	0	0	0	0	0.00194	0	0
5						Aggregatibacter		0	0	0	0	0	0	0	0	0	0	0	0	0	0	0	0	0	0	0	0	0	0	0	0	0	0	0	0	0	0	0	0	0.001905	0	0	0	0	0	0	0	0	0
6							segnis	0	0	0	0	0	0	0	0	0	0	0	0	0	0	0	0	0	0	0	0	0	0	0	0	0	0	0	0	0	0	0	0	0.001905	0	0	0	0	0	0	0	0	0
5						Haemophilus		0	0	0	0	0	0	0	0	0	0	0	0	0	0	0	0	0	0	0	0	0	0	0	0	0	0	0	0.05252	0.0037	0	0	0.001933	0.001905	0	0	0	0	0	0	0.00194	0	0
6							influenzae	0	0	0	0	0	0	0	0	0	0	0	0	0	0	0	0	0	0	0	0	0	0	0	0	0	0	0	0	0	0	0	0	0.001905	0	0	0	0	0	0	0	0	0
6							parainfluenzae	0	0	0	0	0	0	0	0	0	0	0	0	0	0	0	0	0	0	0	0	0	0	0	0	0	0	0	0.05252	0.0037	0	0	0.001933	0	0	0	0	0	0	0	0.00194	0	0
3				Pseudomonadales				0.661029	0.587702	0.193269	0.533318	1.87638	0.992373	0.780932	0.070177	0.299018	1.08679	1.0107	8.18219	0.133843	0.086337	0.311858	0.927542	0.051932	2.1305	10.9272	17.5203	3.32361	24.702	6.21459	1.03231	4.44048	4.14842	11.9964	1.95686	1.63713	0.699643	0.32659	0.284129	4.54875	4.42931	4.9198	3.76834	4.39284	0.901706	2.82405	3.38358	11.6711	0.340888
4					Moraxellaceae			0.321582	0.234325	0.099246	0.50882	0.671605	0.32347	0.320518	0.011081	0.003934	0.261453	0.057279	7.80403	0.007648	0.035974	0.220819	0.243161	0.02328	1.02838	0.315446	12.2071	0.347819	5.90088	0.236576	0.207935	0.155496	0.618124	0.420689	0.649692	0.778793	0.225635	0.035628	0.042523	0.502876	0.389493	1.43292	0.294516	2.41187	0.045681	0.066402	0.644122	5.43632	0.014741
5						Acinetobacter		0.101239	0.224876	0.0296	0.50882	0.304935	0.32347	0.010625	0.009234	0.001967	0.138531	0.04065	7.79086	0.005736	0.028779	0.011622	0.239239	0.014326	1.00646	0.301269	12.1898	0.343955	5.89505	0.234588	0.206095	0.148428	0.610766	0.412935	0.496022	0.664102	0.11719	0.033649	0.036724	0.497162	0.38573	1.42752	0.290857	2.40988	0.045681	0.060543	0.017461	5.42877	0.014741
6							guillouiae	0.001985	0.13606	0.005223	0.122494	0	0	0	0	0	0	0	0.007526	0	0	0	0.117659	0	0.031888	0.063798	0.011496	0.003865	0	0.00994	0.025762	0.005301	0.040472	0.013571	0.005836	0.0037	0	0	0	0	0.001882	0	0	0	0	0	0	0.037752	0.001843
6							johnsonii	0	0	0	0.056536	0	0	0	0	0	0	0	0	0	0.001799	0.001937	0	0	0	0	0	0.106278	0.001944	0	0	0.001767	0.00184	0	0.081698	0.035147	0.003498	0	0.001933	0.032382	0.013171	0.0054	0	0.001995	0	0	0.011641	0	0
6							lwoffii	0	0	0	0.039575	0	0	0	0	0	0	0	0	0	0.001799	0	0	0.001791	0	0	0	0	0	0	0	0	0	0	0	0	0	0	0	0	0	0	0	0	0	0	0.00194	0	0
6							rhizosphaerae	0	0	0	0	0	0	0	0	0	0.005853	0	0	0	0	0	0	0	0.964605	0.217977	9.78521	0.229947	5.87755	0.025844	0.029442	0.024738	0.014717	0.025203	0.31123	0.020349	0.096201	0.025731	0.023194	0.29144	0.368795	1.36451	0.28354	2.35203	0.015889	0.029295	0	0	0
6							schindleri	0	0.007559	0.005223	0.065958	0.003742	0.001997	0.005312	0.007387	0	0.005853	0.005543	4.31028	0	0.012591	0	0	0.007163	0.001993	0.003544	1.3623	0	0	0	0	0.005301	0	0.001939	0.001945	0.011099	0	0.001979	0.001933	0.099051	0	0	0.001829	0.00798	0.001986	0.001953	0	0.001888	0
6							venetianus	0	0	0	0	0	0	0	0	0.001967	0.029267	0.001848	0.001881	0	0	0.001937	0	0	0	0.003544	0.005748	0	0.005833	0.003976	0.051524	0.001767	0	0.005816	0.040849	0.567909	0	0.001979	0	0.00381	0.001882	0	0	0.001995	0.009931	0.015624	0	0.001888	0
5						Alkanindiges		0	0	0	0	0	0	0	0	0	0	0	0.011288	0	0	0	0	0	0.01993	0	0	0	0	0	0	0	0	0	0	0	0	0	0	0	0	0	0	0	0	0	0	0	0
5						Enhydrobacter		0.220343	0.009449	0.067905	0	0.36667	0	0.309894	0.001847	0.001967	0.122922	0.016629	0	0	0.003597	0.20726	0.001961	0.003582	0	0.010633	0.003832	0	0	0	0.00184	0	0	0.001939	0.124492	0.099893	0.09795	0.001979	0	0.001905	0.001882	0	0	0.001995	0	0.001953	0.624721	0.001888	0
6							aerosaccus	0.009925	0	0.001741	0	0.013095	0	0.001771	0	0	0.001951	0	0	0	0.001799	0.001937	0	0.001791	0	0.001772	0.001916	0	0	0	0	0	0	0	0.009726	0.00555	0.012244	0	0	0	0	0	0	0	0	0.001953	0.091186	0.001888	0
5						Moraxella		0	0	0	0	0	0	0	0	0	0	0	0	0	0	0	0	0	0	0	0	0	0	0	0	0	0	0	0.023342	0	0.010495	0	0	0	0	0	0	0	0	0	0	0	0
5						Psychrobacter		0	0	0.001741	0	0	0	0	0	0	0	0	0	0	0	0	0	0	0	0	0	0	0	0	0	0	0	0	0.001945	0.012949	0	0	0	0	0	0	0	0	0	0	0	0	0
4					Pseudomonadaceae			0.339447	0.353377	0.094023	0.024499	1.20477	0.668903	0.460413	0.059096	0.295084	0.825334	0.953419	0.378161	0.126195	0.050363	0.091039	0.684381	0.028652	1.10212	10.6029	5.3036	2.97579	18.7837	5.97006	0.822538	4.27261	3.52662	11.5699	1.29938	0.858337	0.474008	0.290962	0.239674	4.03444	4.03605	3.48329	3.47199	1.98097	0.856025	2.75374	2.73364	6.22534	0.326147
5						Azomonas		0	0	0	0	0	0	0	0	0	0	0	0	0	0	0	0	0	0.005979	0.003544	0.001916	0	0.001944	0.007952	0	0.001767	0.007359	0.007755	0.007781	0.00555	0.005247	0.003959	0	0.005715	0.001882	0.0036	0.001829	0	0.005958	0.003906	0.00388	0.003775	0
5						Azorhizophilus		0	0	0	0	0	0	0	0	0	0	0	0	0	0	0	0	0	0	0	0	0	0	0.017892	0.00552	0.003534	0.003679	0	0.001945	0	0	0	0	0	0	0	0.001829	0	0	0	0	0	0
5						Pseudomonas		0.335477	0.351487	0.094023	0.02073	1.19729	0.652929	0.460413	0.057249	0.293117	0.811676	0.946028	0.370635	0.126195	0.046766	0.087165	0.68242	0.02328	1.03037	10.4115	5.16373	2.827	18.5348	3.25441	0.445311	1.82708	1.95371	4.47443	0.5252	0.651152	0.264115	0.144492	0.143031	3.92205	3.94009	3.36808	3.36955	1.89718	0.4012	2.48618	1.34063	5.96674	0.163995
6							alcaligenes	0	0.054802	0	0	0	0	0	0	0	0	0	0	0.005736	0	0	0.029415	0	0	0	0	0	0	0	0	0.001767	0.00184	0	0	0	0.008746	0	0	0	0	0	0	0	0	0.001953	0	0	0
6							balearica	0	0	0	0	0	0	0	0	0	0	0	0	0	0	0	0	0	0	0	0	0	0	0.001988	0	0	0	0.001939	0	0	0	0	0	0	0	0	0	0	0	0.005859	0	0	0
6							fragi	0	0	0	0	0.084185	0	0	0	0	0	0	0	0	0	0	0	0	0	0.005317	0.001916	0.001932	0	0	0	0	0	0	0	0	0	0	0	0.00381	0	0	0.001829	0.001995	0	0	0	0	0
6							stutzeri	0	0.00189	0	0.001885	0	0	0.41083	0.018468	0.26951	0.444861	0.78343	0.015051	0	0	0	0	0.001791	0.007972	0.019494	0.001916	0.005797	0.044718	0.842926	0.049683	0.291555	0.688031	0.641697	0.054465	0.314477	0.057721	0.007917	0.011597	0.007619	0.007526	0.012601	0.007317	0.00798	0.081432	2.13855	0.382205	0.073617	0.066335
6							umsongensis	0	0	0	0	0	0	0	0	0	0	0	0	0	0	0	0	0	0	0.003544	0	0	0	0	0	0	0	0	0	0	0	0	0	0	0.003763	0.0018	0	0	0	0	0	0	0
6							veronii	0.097269	0.011338	0	0	0	0	0	0	0	0	0	0	0	0	0	0	0	0.065768	0.017722	0.013412	0.067632	0.033053	0	0	0	0	0	0.001945	0	0	0	0	0.024763	0.028224	0.007201	0.021951	0	0	0	0	0	0
3				Thiotrichales				0	0	0	0	0	0	0	0	0	0	0	0	0	0	0	0	0	0	0	0	0	0	0	0	0	0	0	0	0	0.181907	0.001979	0	0.001905	0.001882	0	0	0	0	0	0	0	0
4					Piscirickettsiaceae			0	0	0	0	0	0	0	0	0	0	0	0	0	0	0	0	0	0	0	0	0	0	0	0	0	0	0	0	0	0.181907	0.001979	0	0.001905	0.001882	0	0	0	0	0	0	0	0
3				Vibrionales				0.00397	0.00189	0.003482	0.005654	0	0.001997	0.394893	0.156974	0.005902	0.001951	0.753866	0.003763	1.82027	0.010792	0.16852	0.003922	0.333083	0	0	0	0	0	0	0	0	0	0	0	0	0	0	0	0	0	0	0	0	0	0	0	0.020764	0
4					Pseudoalteromonadaceae			0	0	0	0	0	0	0	0	0	0	0	0	0	0	0	0	0	0	0	0	0	0	0	0	0	0	0	0	0	0	0	0	0	0	0	0	0	0	0	0	0.013213	0
5						Pseudoalteromonas		0	0	0	0	0	0	0	0	0	0	0	0	0	0	0	0	0	0	0	0	0	0	0	0	0	0	0	0	0	0	0	0	0	0	0	0	0	0	0	0	0.013213	0
4					Vibrionaceae			0.00397	0.00189	0.003482	0.005654	0	0.001997	0.394893	0.156974	0.005902	0	0.753866	0.003763	1.81644	0.005396	0.16852	0.001961	0.331292	0	0	0	0	0	0	0	0	0	0	0	0	0	0	0	0	0	0	0	0	0	0	0	0.00755	0
5						Vibrio		0.00397	0.00189	0.003482	0.005654	0	0.001997	0.394893	0.156974	0.005902	0	0.753866	0.003763	1.81644	0.005396	0.16852	0.001961	0.331292	0	0	0	0	0	0	0	0	0	0	0	0	0	0	0	0	0	0	0	0	0	0	0	0.00755	0
6							ichthyoenteri	0.00397	0.00189	0.003482	0.005654	0	0	0.393122	0.155128	0.003934	0	0.646699	0.003763	1.81453	0.003597	0.16852	0.001961	0.32771	0	0	0	0	0	0	0	0	0	0	0	0	0	0	0	0	0	0	0	0	0	0	0	0	0
3				Xanthomonadales				0.005955	0.007559	0.033082	0.001885	0.028062	0.003993	0.148749	0.34719	1.28066	0.226333	0.291938	0.088426	0.003824	0.003597	0.009685	0	0.001791	4.35069	0.930389	1.64779	0.514	0.63189	1.84092	0.71029	1.65568	1.52691	0.756078	3.60443	6.06756	3.80781	6.28637	4.16723	1.21528	0.321755	0.594049	0.426225	0.678277	4.36553	1.54483	2.74334	0.696529	0.877096
4					Sinobacteraceae			0	0	0	0	0	0	0	0	0	0	0	0	0	0	0	0	0	0	0	0	0	0.001944	0	0	0.001767	0	0	0	0	0.237879	0	0	0.001905	0.001882	0.0018	0	0	0	0	0.00388	0	0.011056
5						Steroidobacter		0	0	0	0	0	0	0	0	0	0	0	0	0	0	0	0	0	0	0	0	0	0.001944	0	0	0	0	0	0	0	0.111943	0	0	0	0	0	0	0	0	0	0.00194	0	0
4					Xanthomonadaceae			0.005955	0.007559	0.033082	0.001885	0.028062	0.003993	0.148749	0.34719	1.28066	0.226333	0.291938	0.088426	0.003824	0.003597	0.009685	0	0.001791	4.35069	0.930389	1.64588	0.514	0.629946	1.84092	0.71029	1.65392	1.52691	0.756078	3.60443	6.06756	3.56293	6.28637	4.16723	1.21338	0.319874	0.592249	0.426225	0.678277	4.36354	1.54483	2.73946	0.696529	0.86604
5						Dokdonella		0	0	0	0	0	0	0	0	0	0	0	0	0	0	0	0	0	0	0	0	0	0	0	0.079126	0.012369	0	0	0	0	0	0.001979	0.001933	0	0	0	0	0	0	0	0	0	0
5						Dyella		0	0	0.001741	0	0	0	0	0	0	0	0	0	0	0	0	0	0	0.021923	0.019494	0	0.048308	0	0	0	0	0	0	0.00389	0.00555	0	0	0	0	0	0	0	0.00399	0	0.001953	0	0	0
6							ginsengisoli	0	0	0	0	0	0	0	0	0	0	0	0	0	0	0	0	0	0	0	0	0	0	0	0	0	0	0	0.001945	0	0	0	0	0	0	0	0	0	0	0	0	0	0
5						Luteibacter		0	0	0	0	0	0	0	0	0	0	0	0	0	0	0	0	0	0	0.003544	0.005748	0	0.001944	0.001988	0	0	0.005519	0.001939	0	0.00185	0	0	0.001933	0	0	0	0	0	0	0	0.00194	0	0
5						Luteimonas		0	0.00189	0	0.001885	0	0	0.088541	0.011081	0.95017	0.060485	0.17738	0.005644	0.001912	0.001799	0.001937	0	0	0.007972	0.02481	0.003832	0.013526	0.003889	0.586469	0.263139	0.574276	0.704588	0.265597	0.208135	0.051796	0.591198	0.035628	0.009664	0.015239	0.007526	0.023402	0.005488	0.001995	0.69912	0.515595	0.793512	0.324669	0.324304
6							mephitis	0	0	0	0.001885	0	0	0.005312	0	0.668857	0.027316	0.158903	0.001881	0.001912	0.001799	0.001937	0	0	0.001993	0.02481	0	0.011594	0.001944	0.165007	0.218975	0.236778	0.529821	0.108565	0.083643	0	0.260617	0.027711	0.005799	0.005715	0.001882	0	0.003659	0.001995	0.329699	0.281234	0.341462	0.181211	0.254284
5						Lysobacter		0.001985	0.003779	0.001741	0	0	0.001997	0	0.334263	0.017705	0.042925	0	0.022577	0	0.001799	0	0	0	0.021923	0.003544	0.005748	0.005797	0.001944	0.522852	0.051524	0.337498	0.31826	0.222946	0.124492	0.062895	0.370811	0.001979	0.003866	0.005715	0.007526	0.0018	0.001829	0.001995	0.260184	0.089838	0.324001	0.090605	0.049751
5						Pseudoxanthomonas		0	0	0	0	0	0	0	0	0	0	0	0	0	0	0	0	0	0	0	0	0	0	0.001988	0	0	0	0	0	0	0	0	0	0	0	0	0	0	0.015889	0	0	0.00755	0
5						Rhodanobacter		0	0	0	0	0	0	0	0	0	0	0	0	0	0	0	0	0	0	0.003544	0.001916	0.003865	0.003889	0.00994	0.018401	0.001767	0.009198	0	0.89673	0.564209	0.143427	0.013855	0.098575	0	0.007526	0	0.003659	0.001995	0.009931	0.007812	0.007761	0.013213	0.110558
6							lindaniclasticus	0	0	0	0	0	0	0	0	0	0	0	0	0	0	0	0	0	0	0	0	0	0	0	0	0	0	0	0	0	0	0	0	0	0	0	0	0	0	0	0	0	0
5						Stenotrophomonas		0.001985	0	0.027859	0	0.028062	0.001997	0	0	0.043279	0	0	0	0	0	0.007748	0	0	4.27097	0.829375	1.59989	0.392263	0.583283	0.246516	0.158251	0.270351	0.185805	0.052344	1.18073	5.15002	0.272861	6.16959	3.98168	1.15814	0.25778	0.532844	0.384151	0.634389	0.063556	0.054684	0.021341	0.003775	0.049751
6							acidaminiphila	0	0	0	0	0	0	0	0	0	0	0	0	0	0	0	0	0	0	0.003544	0.001916	0.001932	0	0.218684	0.040483	0.213807	0.137974	0.009693	0.013616	0.194236	0.066466	0.031669	0.001933	0.001905	0.001882	0.0018	0	0.001995	0.02582	0.017577	0.00582	0	0.016584
6							geniculata	0	0	0.001741	0	0.001871	0.001997	0	0	0.043279	0	0	0	0	0	0.007748	0	0	3.95807	0.790388	1.47343	0.363278	0.528843	0.017892	0.097527	0.045942	0.031274	0.034896	0.955086	4.25654	0.190653	5.97957	3.90243	1.03242	0.229556	0.464438	0.345736	0.558581	0.029792	0.025389	0.013581	0.003775	0.033167
6							retroflexus	0	0	0	0	0	0	0	0	0	0	0	0	0	0	0	0	0	0.003986	0	0.001916	0	0	0.001988	0	0	0	0	0.009726	0.040697	0.001749	0.013855	0	0.005715	0	0	0.001829	0	0	0	0	0	0
5						Thermomonas		0	0	0	0	0	0	0	0	0	0	0	0	0	0	0	0	0	0.001993	0	0	0	0	0	0	0	0.00184	0	0	0	0.257119	0	0	0	0	0	0	0	0	0	0	0	0
5						Xanthomonas		0	0	0	0	0	0	0	0	0	0	0	0	0	0	0	0	0	0.005979	0.007089	0.003832	0.017391	0.005833	0.047713	0.014721	0.075981	0.038633	0.042651	0.089478	0.018499	0.160918	0.015835	0.007731	0.005715	0	0.0036	0.005488	0.005985	0.264156	0.083979	0.209534	0.00755	0.022112
6							axonopodis_pvcitri	0	0	0	0	0	0	0	0	0	0	0	0	0	0	0	0	0	0.005979	0.007089	0.003832	0.017391	0.005833	0.047713	0.014721	0.074214	0.036793	0.040712	0.087533	0.018499	0.160918	0.013855	0.007731	0.005715	0	0.0036	0.005488	0.005985	0.264156	0.083979	0.209534	0.00755	0.022112
5						Xylella		0	0	0	0	0	0	0	0	0	0	0	0	0	0	0	0	0	0	0	0	0	0	0	0	0	0	0	0	0	0	0	0	0	0	0	0	0	0	0.001953	0	0	0
2			TA18					0	0	0	0	0	0	0	0	0	0	0.003695	0	0	0	0	0	0	0	0	0	0	0	0.005964	0.00184	0.003534	0	0.011632	0	0.007399	0.01924	0	0	0	0	0	0	0	0.021848	0.009765	0.009701	0.016989	0
3				PHOS-HD29				0	0	0	0	0	0	0	0	0	0	0.003695	0	0	0	0	0	0	0	0	0	0	0	0.005964	0.00184	0.003534	0	0.011632	0	0.007399	0.01924	0	0	0	0	0	0	0	0.021848	0.009765	0.009701	0.016989	0
2			Zetaproteobacteria					0	0	0	0	0	0	0	0	0	0	0	0	0	0	0	0	0	0	0	0	0	0	0	0	0	0	0	0	0	0.006996	0	0	0	0	0	0	0	0	0.001953	0	0	0
3				Mariprofundales				0	0	0	0	0	0	0	0	0	0	0	0	0	0	0	0	0	0	0	0	0	0	0	0	0	0	0	0	0	0.006996	0	0	0	0	0	0	0	0	0.001953	0	0	0
4					Mariprofundaceae			0	0	0	0	0	0	0	0	0	0	0	0	0	0	0	0	0	0	0	0	0	0	0	0	0	0	0	0	0	0.006996	0	0	0	0	0	0	0	0	0.001953	0	0	0
1		Spirochaetes						0	0	0	0	0	0	0.001771	0.001847	0	0	0	0	0	0.01439	0	0	0	0	0	0	0	0	0	0	0	0	0	0	0	0.003498	0	0	0.001905	0.009408	0	0	0	0.005958	0	0.00194	0	0
2			Spirochaetes					0	0	0	0	0	0	0.001771	0.001847	0	0	0	0	0	0.01439	0	0	0	0	0	0	0	0	0	0	0	0	0	0	0	0.003498	0	0	0.001905	0.009408	0	0	0	0.005958	0	0.00194	0	0
3				Spirochaetales				0	0	0	0	0	0	0.001771	0.001847	0	0	0	0	0	0.01439	0	0	0	0	0	0	0	0	0	0	0	0	0	0	0	0.003498	0	0	0.001905	0.009408	0	0	0	0.005958	0	0.00194	0	0
4					Spirochaetaceae			0	0	0	0	0	0	0.001771	0.001847	0	0	0	0	0	0.01439	0	0	0	0	0	0	0	0	0	0	0	0	0	0	0	0.003498	0	0	0.001905	0.009408	0	0	0	0.005958	0	0.00194	0	0
5						Treponema		0	0	0	0	0	0	0.001771	0.001847	0	0	0	0	0	0.01439	0	0	0	0	0	0	0	0	0	0	0	0	0	0	0	0.003498	0	0	0.001905	0.009408	0	0	0	0.005958	0	0.00194	0	0
1		TM6						0	0	0	0	0	0	0	0	0	0	0	0	0	0	0	0	0	0	0	0	0	0	0	0	0.003534	0	0	0	0	0	0	0	0	0	0	0	0	0	0	0.009701	0	0
2			SJA-4					0	0	0	0	0	0	0	0	0	0	0	0	0	0	0	0	0	0	0	0	0	0	0	0	0.003534	0	0	0	0	0	0	0	0	0	0	0	0	0	0	0.009701	0	0
1		TM7						0.001985	0.00189	0	0	0.001871	0	0.015937	0.024008	0.407216	0.429252	0.001848	0.195665	0.00956	0	0	0.001961	0	0.001993	0.001772	0.049817	0.003865	0.001944	0.634182	0.090166	0.526567	0.430479	0.573844	0.114766	0.035147	0.482754	0.003959	0.003866	0.00381	0.022579	0	0.001829	0.00798	0.788496	0.80464	0.950663	0.160447	1.97531
2			MJK10					0	0	0	0	0	0	0	0	0	0	0	0	0	0	0	0	0	0	0	0	0	0	0	0	0	0	0	0	0	0.001749	0	0	0	0	0	0	0	0.001986	0	0	0	0
2			SC3					0	0	0	0	0	0	0	0	0	0	0	0	0	0	0	0	0	0	0	0	0	0	0	0	0	0.014717	0	0	0	0.005247	0	0	0	0	0	0	0	0.045681	0.005859	0.00388	0.001888	0
2			TM7-1					0	0	0	0	0	0	0.005312	0	0	0.103411	0	0	0.007648	0	0	0	0	0	0	0	0.001932	0.001944	0.125246	0.012881	0.143127	0.172928	0.083362	0.038904	0.00185	0.11719	0	0	0.001905	0.001882	0	0.001829	0.001995	0.198614	0.470676	0.184312	0.028314	0.235858
2			TM7-3					0.001985	0.00189	0	0	0.001871	0	0.010625	0.024008	0.407216	0.325841	0.001848	0.195665	0.001912	0	0	0.001961	0	0.001993	0.001772	0.049817	0.001932	0	0.508936	0.077285	0.38344	0.242835	0.490481	0.075862	0.033298	0.358567	0.003959	0.003866	0.001905	0.020698	0	0	0.005985	0.542215	0.328106	0.76247	0.130245	1.73945
3				CW040				0	0	0	0	0	0	0	0	0	0	0	0	0	0	0	0	0	0	0	0	0	0	0.001988	0.00368	0.001767	0.00184	0.003877	0.001945	0	0.005247	0	0	0	0	0	0	0	0	0	0.013581	0.003775	0.009213
3				EW055				0	0	0	0	0	0	0	0	0	0	0	0	0	0	0	0	0	0	0	0	0	0	0.025844	0.00184	0.042408	0.009198	0.013571	0.00389	0	0	0	0	0	0	0	0	0	0.013903	0.013671	0.017461	0	0.02764
1		Tenericutes						0	0	0	0	0	0	0	0	0	0	0	0	0	0	0	0	0	0	0	0	0	0	0.013916	0	0.03534	0.020236	0.001939	0	0	0	0	0	0	0	0	0	0	0	0	0	0	0
2			Mollicutes					0	0	0	0	0	0	0	0	0	0	0	0	0	0	0	0	0	0	0	0	0	0	0.005964	0	0.024738	0.018397	0.001939	0	0	0	0	0	0	0	0	0	0	0	0	0	0	0
3				Acholeplasmatales				0	0	0	0	0	0	0	0	0	0	0	0	0	0	0	0	0	0	0	0	0	0	0	0	0.010602	0.009198	0	0	0	0	0	0	0	0	0	0	0	0	0	0	0	0
3				Anaeroplasmatales				0	0	0	0	0	0	0	0	0	0	0	0	0	0	0	0	0	0	0	0	0	0	0.001988	0	0.003534	0	0	0	0	0	0	0	0	0	0	0	0	0	0	0	0	0
4					Anaeroplasmataceae			0	0	0	0	0	0	0	0	0	0	0	0	0	0	0	0	0	0	0	0	0	0	0.001988	0	0.003534	0	0	0	0	0	0	0	0	0	0	0	0	0	0	0	0	0
3				RF39				0	0	0	0	0	0	0	0	0	0	0	0	0	0	0	0	0	0	0	0	0	0	0.003976	0	0.010602	0.009198	0.001939	0	0	0	0	0	0	0	0	0	0	0	0	0	0	0
2			RF3					0	0	0	0	0	0	0	0	0	0	0	0	0	0	0	0	0	0	0	0	0	0	0.007952	0	0.010602	0.00184	0	0	0	0	0	0	0	0	0	0	0	0	0	0	0	0
3				ML615J-28				0	0	0	0	0	0	0	0	0	0	0	0	0	0	0	0	0	0	0	0	0	0	0.007952	0	0.010602	0.00184	0	0	0	0	0	0	0	0	0	0	0	0	0	0	0	0
1		Verrucomicrobia						0	0.00189	0	0.793382	0	0.001997	0.265623	0.153281	1.29444	0.159994	0.018477	0.086544	0.001912	0.001799	0	0.001961	0.001791	0.047832	0.44127	0.032573	0.098549	0.398577	0.477128	0.200574	0.494761	0.4268	0.641697	1.24881	0.149839	2.98048	0.007917	0.011597	1.66864	0.062093	0.12421	0.214027	0.163584	5.56118	1.28703	1.40077	1.30056	4.20674
2			Opitutae					0	0	0	0.003769	0	0	0	0	0.44656	0	0	0	0.001912	0	0	0	0.001791	0	0	0	0	0	0.031809	0.00552	0.026505	0.027595	0.036835	0.15756	0.007399	0.174911	0.001979	0.001933	0	0	0	0	0	0.22642	0.029295	0.081485	0.03964	0.051594
3				Opitutales				0	0	0	0	0	0	0	0	0.157378	0	0	0	0.001912	0	0	0	0	0	0	0	0	0	0.001988	0.00368	0.010602	0.003679	0.003877	0.058356	0	0.029735	0	0	0	0	0	0	0	0.003972	0.001953	0	0	0.012898
4					Opitutaceae			0	0	0	0	0	0	0	0	0.157378	0	0	0	0.001912	0	0	0	0	0	0	0	0	0	0.001988	0.00368	0.010602	0.003679	0.003877	0.058356	0	0.029735	0	0	0	0	0	0	0	0.003972	0.001953	0	0	0.012898
5						Opitutus		0	0	0	0	0	0	0	0	0.157378	0	0	0	0.001912	0	0	0	0	0	0	0	0	0	0.001988	0.00368	0.010602	0.003679	0.003877	0.058356	0	0.029735	0	0	0	0	0	0	0	0.003972	0.001953	0	0	0.012898
3				Puniceicoccales				0	0	0	0	0	0	0	0	0	0	0	0	0	0	0	0	0	0	0	0	0	0	0.003976	0.00184	0.005301	0	0	0	0.007399	0.001749	0	0	0	0	0	0	0	0.019861	0	0.00582	0.016989	0.001843
4					Puniceicoccaceae			0	0	0	0	0	0	0	0	0	0	0	0	0	0	0	0	0	0	0	0	0	0	0.003976	0.00184	0.005301	0	0	0	0.007399	0.001749	0	0	0	0	0	0	0	0.019861	0	0.00582	0.016989	0.001843
2			Verrucomicrobiae					0	0.00189	0	0.789613	0	0.001997	0.19479	0.003694	0.131804	0.159994	0.001848	0.086544	0	0	0	0	0	0.005979	0.44127	0.030657	0.098549	0.384967	0.216695	0.077285	0.250914	0.202362	0.273351	0.933689	0.14244	1.65291	0.001979	0.009664	1.66864	0.05833	0.12421	0.212198	0.163584	3.93851	1.02728	0.950663	1.08726	3.59499
3				Verrucomicrobiales				0	0.00189	0	0.789613	0	0.001997	0.19479	0.003694	0.131804	0.159994	0.001848	0.086544	0	0	0	0	0	0.005979	0.44127	0.030657	0.098549	0.384967	0.216695	0.077285	0.250914	0.202362	0.273351	0.933689	0.14244	1.65291	0.001979	0.009664	1.66864	0.05833	0.12421	0.212198	0.163584	3.93851	1.02728	0.950663	1.08726	3.59499
4					Verrucomicrobiaceae			0	0.00189	0	0.789613	0	0.001997	0.19479	0.003694	0.131804	0.159994	0.001848	0.086544	0	0	0	0	0	0.005979	0.44127	0.030657	0.098549	0.384967	0.216695	0.077285	0.250914	0.202362	0.273351	0.933689	0.14244	1.65291	0.001979	0.009664	1.66864	0.05833	0.12421	0.212198	0.163584	3.93851	1.02728	0.950663	1.08726	3.59499
5						Akkermansia		0	0.00189	0	0.789613	0	0.001997	0.19479	0	0.001967	0	0.001848	0	0	0	0	0	0	0	0	0	0	0	0	0	0.001767	0.00184	0	0.250929	0	0	0	0	0	0	0	0	0	0.001986	0	0	0	0
6							muciniphila	0	0.00189	0	0.789613	0	0.001997	0.19479	0	0.001967	0	0.001848	0	0	0	0	0	0	0	0	0	0	0	0	0	0.001767	0.00184	0	0.250929	0	0	0	0	0	0	0	0	0	0.001986	0	0	0	0
5						Luteolibacter		0	0	0	0	0	0	0	0.001847	0.129837	0.134629	0	0.086544	0	0	0	0	0	0.001993	0.001772	0	0.003865	0.005833	0.153078	0.062564	0.144894	0.16005	0.184173	0.626349	0.14059	1.00049	0	0.003866	0.005715	0	0.009001	0	0.01197	2.9514	0.757768	0.597559	0.89284	3.01456
5						Prosthecobacter		0	0	0	0	0	0	0	0	0	0	0	0	0	0	0	0	0	0.003986	0.435954	0.030657	0.094684	0.379134	0.061629	0.014721	0.097185	0.034953	0.089178	0.009726	0.00185	0.575457	0.001979	0.005799	1.66102	0.056448	0.115209	0.212198	0.151615	0.806372	0.257797	0.341462	0.156672	0.488299
6							debontii	0	0	0	0	0	0	0	0	0	0	0	0	0	0	0	0	0	0.003986	0.435954	0.030657	0.094684	0.379134	0.061629	0.014721	0.097185	0.034953	0.089178	0.009726	0.00185	0.571958	0.001979	0.005799	1.66102	0.056448	0.115209	0.212198	0.151615	0.806372	0.257797	0.341462	0.156672	0.488299
5						Rubritalea		0	0	0	0	0	0	0	0	0	0.025365	0	0	0	0	0	0	0	0	0	0	0	0	0	0	0.001767	0	0	0	0	0	0	0	0	0	0	0	0	0	0	0	0.001888	0
5						Verrucomicrobium		0	0	0	0	0	0	0	0.001847	0	0	0	0	0	0	0	0	0	0	0	0	0	0	0	0	0	0	0	0	0	0	0	0	0	0	0	0	0	0	0	0	0	0.007371
1		WPS-2						0	0	0.012188	0	0	0	0	0	0	0	0	0.007526	0	0	0	0	0	0	0	0	0	0	0	0.009201	0.005301	0	0	0	0	0	0	0.001933	0	0	0	0	0	0.005958	0	0	0	0
1		WS2						0	0	0	0	0	0	0	0	0.037377	0	0	0	0	0	0	0	0	0	0	0	0	0	0	0	0	0	0	0	0	0	0	0	0	0	0	0	0	0	0	0	0	0
1		WS6						0	0	0	0	0	0	0	0	0	0	0	0	0	0	0	0	0	0	0	0	0	0	0.007952	0.00368	0	0	0	0	0	0	0	0	0	0	0	0	0	0	0	0.009701	0	0.003685
2			B142					0	0	0	0	0	0	0	0	0	0	0	0	0	0	0	0	0	0	0	0	0	0	0.007952	0.00368	0	0	0	0	0	0	0	0	0	0	0	0	0	0	0	0.009701	0	0.003685
0	NA							0.023821	0	0.005223	0	0	0.009984	0	0	0	0	0	0	0	0	0	0	0	0	0	0	0	0	0	0	0	0	0	0	0	0	0	0	0	0	0	0	0	0	0	0	0	0
[truncated: 5 more columns]
