# Supplementary material for: The Divergence in Bacterial Components Associated with Bactrocera dorsalis across Developmental Stages
Source: Front Microbiol. 2018 Feb 1;9:114. doi: 10.3389/fmicb.2018.00114 (PMC5799270; doi:10.3389/fmicb.2018.00114)
Supplement: DATA SHEET S2 — KEGG Orthology groups predicted for the samples. [file Data_Sheet_2.XLSX]

## Sheet: lab population
KO_ID	L1	L2	L3	L4	L5	L6	P1	P2	P3	P4	P5	P6	A1	A2	A3	A4	A5	KEGG_Description
K01834	210	224	208	278	245	231	103	101	122	94	86	72	151	144	145	146	144	phosphoglycerate mutase [EC:5.4.2.1]
K07347	3	5	2	9	6	7	17	25	2	11	16	32	71	126	125	119	126	outer membrane usher protein
K00615	36	37	35	37	35	35	56	60	47	47	44	54	73	113	112	106	113	transketolase [EC:2.2.1.1]
K07497	64	64	61	64	65	71	39	36	25	45	22	56	64	113	112	110	113	putative transposase
K02014	203	235	205	178	204	204	42	49	68	76	31	138	64	103	102	112	103	iron complex outermembrane recepter protein
K07345	2	4	2	7	5	6	13	19	1	9	12	25	55	98	97	93	98	major type 1 subunit fimbrin (pilin)
K02015	49	55	50	51	51	53	122	124	114	119	136	92	107	87	87	86	86	iron complex transport system permease protein
K02035	75	61	68	72	68	72	207	201	225	178	165	105	79	87	87	88	88	peptide/nickel transport system substrate-binding protein
K02529	50	37	47	49	41	44	162	137	143	142	112	88	85	87	86	88	88	LacI family transcriptional regulator
K02034	49	45	44	48	45	48	182	185	195	151	153	91	69	73	73	74	73	peptide/nickel transport system permease protein
K02033	49	45	43	47	45	47	171	170	176	143	148	87	69	73	72	73	73	peptide/nickel transport system permease protein
K02032	46	45	43	46	44	47	163	158	161	136	136	85	69	72	72	72	72	peptide/nickel transport system ATP-binding protein
K06148	47	53	47	46	49	49	85	89	88	73	82	62	59	71	71	71	71	ATP-binding cassette, subfamily C, bacterial
K02302	42	50	42	40	44	44	65	47	46	60	39	58	43	71	71	70	71	uroporphyrin-III C-methyltransferase / precorrin-2 dehydrogenase / sirohydrochlorin ferrochelatase [EC:2.1.1.107 1.3.1.76 4.99.1.4]
K06901	29	26	28	30	29	29	42	43	39	36	35	37	48	70	70	68	71	putative MFS transporter, AGZA family, xanthine/uracil permease
K00656	3	4	2	10	4	5	13	18	6	10	16	20	48	70	70	67	70	formate C-acetyltransferase [EC:2.3.1.54]
K10440	3	3	2	6	3	4	33	26	17	29	21	27	41	70	70	66	71	ribose transport system permease protein
K10441	3	3	2	5	3	4	27	24	14	24	20	24	41	70	70	65	71	ribose transport system ATP-binding protein [EC:3.6.3.17]
K10439	4	3	2	6	3	4	27	24	15	23	21	25	40	70	70	66	71	ribose transport system substrate-binding protein
K02794	1	1	1	4	1	1	11	17	3	7	15	19	47	70	69	63	70	PTS system, mannose-specific IIB component [EC:2.7.1.69]
K02016	50	53	50	48	49	50	93	95	92	98	123	74	83	58	59	59	58	iron complex transport system substrate-binding protein
K09686	34	28	31	39	31	33	110	117	130	89	93	63	53	58	58	59	58	antibiotic transport system permease protein
K01524	81	79	81	76	79	79	100	102	122	93	82	73	52	58	58	59	58	guanosine-5'-triphosphate,3'-diphosphate pyrophosphatase [EC:3.6.1.40];exopolyphosphatase / guanosine-5'-triphosphate,3'-diphosphate pyrophosphatase [EC:3.6.1.11 3.6.1.40]
K02013	48	52	49	46	48	49	95	97	99	83	88	64	51	58	58	57	58	iron complex transport system ATP-binding protein [EC:3.6.3.34]
K01011	42	48	42	39	43	45	80	75	73	66	59	56	35	57	58	56	57	thiosulfate/3-mercaptopyruvate sulfurtransferase [EC:2.8.1.1 2.8.1.2];3-mercaptopyruvate sulfurtransferase [EC:2.8.1.2]
K02031	32	29	30	36	30	33	106	115	116	85	81	56	59	58	57	59	58	peptide/nickel transport system ATP-binding protein
K01714	31	32	29	29	29	29	60	56	52	54	49	46	42	57	57	55	57	dihydrodipicolinate synthase [EC:4.2.1.52]
K03296	20	20	19	25	20	20	29	30	26	31	29	35	42	57	57	57	57	hydrophobic/amphiphilic exporter-1 (mainly G- bacteria), HAE1 family
K02057	28	34	28	28	30	32	79	83	87	66	48	50	35	57	57	56	58	simple sugar transport system permease protein
K03305	22	23	22	26	23	24	30	39	34	29	37	30	48	57	56	55	57	proton-dependent oligopeptide transporter, POT family
K04069	3	4	3	12	4	5	12	16	7	10	15	17	40	56	56	56	56	pyruvate formate lyase activating enzyme [EC:1.97.1.4]
K02793	13	15	13	12	13	13	10	15	5	9	14	20	39	56	56	50	56	PTS system, mannose-specific IIA component [EC:2.7.1.69]
K02795	6	5	6	10	6	6	9	14	6	8	14	16	39	56	56	50	56	PTS system, mannose-specific IIC component
K02654	22	20	21	20	18	19	64	59	59	46	30	38	34	57	56	52	57	leader peptidase (prepilin peptidase) / N-methyltransferase [EC:3.4.23.43 2.1.1.-]
K07246	3	3	2	4	3	3	26	31	26	19	29	20	33	56	56	52	56	tartrate dehydrogenase/decarboxylase / D-malate dehydrogenase [EC:1.1.1.93 4.1.1.73 1.1.1.83]
K01825	3	4	2	7	6	6	10	11	1	8	8	21	32	56	56	55	56	3-hydroxyacyl-CoA dehydrogenase / enoyl-CoA hydratase / 3-hydroxybutyryl-CoA epimerase / enoyl-CoA isomerase [EC:1.1.1.35 4.2.1.17 5.1.2.3 5.3.3.8]
K02821	2	3	1	5	3	4	8	12	2	6	7	14	32	56	56	54	56	PTS system, ascorbate-specific IIA component [EC:2.7.1.69]
K03704	60	60	58	57	60	61	94	88	98	90	70	70	44	44	44	51	44	cold shock protein (beta-ribbon, CspA family)
K02029	33	30	33	34	33	32	65	68	77	60	62	42	44	44	44	42	44	polar amino acid transport system permease protein
K01652	38	37	36	37	35	36	52	51	54	54	58	44	35	43	44	45	43	acetolactate synthase I/II/III large subunit [EC:2.2.1.6]
K03406	24	26	19	27	23	24	37	36	47	29	26	33	30	44	44	50	44	methyl-accepting chemotaxis protein
K02049	71	79	71	61	70	71	53	44	53	54	24	59	28	44	44	45	45	sulfonate/nitrate/taurine transport system ATP-binding protein
K02051	63	75	63	54	63	65	52	44	49	52	24	58	28	44	44	46	44	sulfonate/nitrate/taurine transport system substrate-binding protein
K02050	59	66	59	52	58	60	47	42	51	48	24	50	27	44	44	45	44	sulfonate/nitrate/taurine transport system permease protein
K01752	5	5	4	11	6	7	42	46	37	42	51	32	57	43	43	43	43	L-serine dehydratase [EC:4.3.1.17]
K05846	15	10	15	16	15	15	58	60	60	49	46	34	49	43	43	42	43	osmoprotectant transport system permease protein
K00974	24	16	22	26	21	21	17	22	23	24	31	29	49	42	43	43	43	tRNA nucleotidyltransferase (CCA-adding enzyme) [EC:2.7.7.25 2.7.7.21 3.1.3.- 3.1.4.-];tRNA nucleotidyltransferase (CCA-adding enzyme) [EC:2.7.7.72 3.1.3.- 3.1.4.-]
K07025	13	8	12	19	12	12	51	60	63	45	40	33	43	43	43	45	43	putative hydrolase of the HAD superfamily
K00134	22	21	22	24	21	21	45	45	43	44	48	37	41	43	43	41	43	glyceraldehyde 3-phosphate dehydrogenase [EC:1.2.1.12]
K00123	17	18	16	16	17	18	54	57	56	44	41	34	34	43	43	43	43	formate dehydrogenase, alpha subunit [EC:1.2.1.2]
K01754	18	18	17	17	17	18	40	39	39	38	33	31	34	43	43	42	43	threonine dehydratase [EC:4.3.1.19]
K02078	30	26	29	31	27	27	36	39	43	35	33	32	34	43	43	42	43	acyl carrier protein
K03424	23	22	22	28	22	23	36	39	40	32	32	31	34	43	43	43	43	TatD DNase family protein [EC:3.1.21.-]
K01448	28	26	29	31	29	28	15	18	18	21	24	24	33	43	43	43	43	N-acetylmuramoyl-L-alanine amidase [EC:3.5.1.28]
K07483	74	82	73	65	75	78	59	65	76	57	39	56	25	43	43	46	44	transposase
K02073	14	11	14	17	14	14	29	38	35	29	43	30	48	43	42	42	42	D-methionine transport system substrate-binding protein
K07258	33	30	32	34	32	33	16	20	21	23	30	27	41	43	42	43	42	D-alanyl-D-alanine carboxypeptidase (penicillin-binding protein 5/6) [EC:3.4.16.4]
K00926	7	6	7	9	8	8	10	15	8	13	20	17	39	42	42	40	42	carbamate kinase [EC:2.7.2.2]
K08303	3	4	3	12	4	5	11	15	7	11	14	16	33	42	42	43	42	putative protease [EC:3.4.-.-]
K02783	1	2	1	3	2	3	7	11	3	8	12	13	32	42	42	39	42	PTS system, glucitol/sorbitol-specific IIC component
K01626	17	19	16	18	17	18	39	37	32	31	26	29	26	43	42	43	43	3-deoxy-7-phosphoheptulonate synthase [EC:2.5.1.54]
K06177	5	6	4	11	6	7	9	10	4	8	7	18	26	43	42	42	42	tRNA pseudouridine32 synthase / 23S rRNA pseudouridine746 synthase [EC:5.4.99.28 5.4.99.29];ribosomal large subunit pseudouridine synthase A [EC:5.4.99.12]
K00688	4	3	3	8	4	4	28	30	28	19	15	18	25	42	42	41	42	starch phosphorylase [EC:2.4.1.1]
K01676	14	16	14	14	14	14	19	25	23	14	12	20	25	42	42	41	42	fumarate hydratase, class I [EC:4.2.1.2]
K01782	3	4	2	8	5	5	15	16	13	18	24	20	25	43	42	42	42	3-hydroxyacyl-CoA dehydrogenase / enoyl-CoA hydratase / 3-hydroxybutyryl-CoA epimerase [EC:1.1.1.35 4.2.1.17 5.1.2.3]
K01042	2	2	1	3	2	2	23	28	23	15	20	15	24	42	42	39	42	L-seryl-tRNA(Ser) seleniumtransferase [EC:2.9.1.1]
K04072	14	9	14	15	13	13	8	10	9	8	13	13	24	42	42	40	42	acetaldehyde dehydrogenase / alcohol dehydrogenase [EC:1.2.1.10 1.1.1.1]
K07726	15	16	15	13	15	16	7	9	2	6	6	16	24	42	42	40	42	putative transcriptional regulator
K02761	7	6	7	11	7	8	7	9	9	6	6	14	24	42	42	41	42	PTS system, cellobiose-specific IIC component
K01223	8	7	8	12	9	9	6	9	8	7	6	13	24	42	42	42	42	6-phospho-beta-glucosidase [EC:3.2.1.86]
K02796	6	5	6	9	6	7	6	9	4	4	5	10	24	42	42	38	42	PTS system, mannose-specific IID component
K07346	1	2	1	4	2	3	6	8	1	4	5	12	24	42	42	40	42	fimbrial chaperone protein
K02822	1	2	1	4	2	3	6	9	2	4	5	11	24	42	42	40	42	PTS system, ascorbate-specific IIB component [EC:2.7.1.69]
K01183	8	4	7	7	6	6	13	11	6	10	7	13	25	42	41	38	42	chitinase [EC:3.2.1.14]
K03326	7	5	7	8	7	7	6	8	2	4	5	10	24	42	41	39	42	C4-dicarboxylate transporter, DcuC family
K05874	1	1	1	2	1	2	6	9	2	4	6	10	24	42	41	39	42	methyl-accepting chemotaxis protein I, serine sensor receptor
K14062	1	1	1	2	1	1	6	8	0	3	5	10	23	42	41	39	42	outer membrane protein N
K07724	1	1	1	2	1	1	6	8	0	3	5	9	23	42	41	38	42	Ner family transcriptional regulator
K03088	93	73	81	83	73	71	174	159	222	169	103	99	31	33	35	45	36	RNA polymerase sigma-70 factor, ECF subfamily
K00059	51	43	48	48	43	45	125	125	144	112	113	71	48	31	31	35	32	3-oxoacyl-[acyl-carrier protein] reductase [EC:1.1.1.100]
K01126	29	26	28	30	28	29	87	93	96	81	93	53	58	30	30	31	29	glycerophosphoryl diester phosphodiesterase [EC:3.1.4.46]
K00626	10	8	10	16	11	12	98	89	94	85	76	51	37	30	30	31	29	acetyl-CoA C-acetyltransferase [EC:2.3.1.9]
K02030	45	44	44	43	45	44	66	64	77	62	59	45	36	30	30	30	30	polar amino acid transport system substrate-binding protein
K00135	57	63	58	47	57	57	82	80	89	75	70	60	35	30	30	29	29	succinate-semialdehyde dehydrogenase (NADP+) [EC:1.2.1.16]
K00941	53	48	54	55	51	50	64	67	75	56	58	44	35	29	30	31	29	phosphomethylpyrimidine kinase [EC:2.7.4.7];hydroxymethylpyrimidine/phosphomethylpyrimidine kinase [EC:2.7.1.49 2.7.4.7]
K01491	55	55	54	53	52	52	62	65	75	59	56	49	35	30	30	31	29	methylenetetrahydrofolate dehydrogenase (NADP+) / methenyltetrahydrofolate cyclohydrolase [EC:1.5.1.5 3.5.4.9]
K01703	33	34	31	34	31	33	61	64	68	56	55	43	35	29	30	32	30	3-isopropylmalate/(R)-2-methylmalate dehydratase large subunit [EC:4.2.1.33 4.2.1.35]
K01704	33	34	31	34	31	33	61	64	68	56	55	43	35	29	30	32	29	3-isopropylmalate/(R)-2-methylmalate dehydratase small subunit [EC:4.2.1.33 4.2.1.35]
K03183	52	52	51	50	49	51	60	63	71	56	49	48	35	30	30	31	29	ubiquinone/menaquinone biosynthesis methyltransferase [EC:2.1.1.163 2.1.1.-];ubiquinone/menaquinone biosynthesis methyltransferase [EC:2.1.1.-]
K00602	32	34	31	36	30	32	60	64	69	54	54	44	35	30	30	31	29	phosphoribosylaminoimidazolecarboxamide formyltransferase / IMP cyclohydrolase [EC:2.1.2.3 3.5.4.10]
K00266	55	61	54	49	53	53	44	43	47	48	46	49	35	29	30	32	29	glutamate synthase (NADPH/NADH) small chain [EC:1.4.1.13 1.4.1.14]
K10563	44	41	43	39	41	41	99	99	116	87	92	56	34	30	30	31	30	formamidopyrimidine-DNA glycosylase [EC:3.2.2.23 4.2.99.18]
K11754	44	41	43	45	41	41	61	64	75	57	55	44	34	29	30	32	29	dihydrofolate synthase / folylpolyglutamate synthase [EC:6.3.2.12 6.3.2.17]
K11753	43	41	43	44	41	41	60	63	73	56	55	44	34	29	30	31	29	riboflavin kinase / FMN adenylyltransferase [EC:2.7.1.26 2.7.7.2]
K11717	41	47	41	42	41	41	59	62	67	54	53	45	34	30	30	31	29	cysteine desulfurase / selenocysteine lyase [EC:2.8.1.7 4.4.1.16]
K11752	37	37	37	36	36	36	58	61	68	53	48	43	34	30	30	30	29	diaminohydroxyphosphoribosylaminopyrimidine deaminase / 5-amino-6-(5-phosphoribosylamino)uracil reductase [EC:3.5.4.26 1.1.1.193]
K03657	41	40	41	41	39	39	78	79	90	64	63	46	26	29	30	29	29	DNA helicase II / ATP-dependent DNA helicase PcrA [EC:3.6.4.12];DNA helicase II / ATP-dependent DNA helicase PcrA [EC:3.6.1.-]
K00799	64	78	65	55	66	68	13	15	23	29	11	49	19	30	30	35	29	glutathione S-transferase [EC:2.5.1.18]
K03293	38	32	38	36	37	37	63	64	70	64	72	53	56	29	29	29	29	amino acid transporter, AAT family
K07107	18	18	17	21	18	18	43	48	47	50	55	43	51	29	29	31	29	acyl-CoA thioester hydrolase [EC:3.1.2.-]
K01961	62	60	62	57	59	60	21	26	36	35	38	41	50	29	29	31	29	acetyl-CoA carboxylase, biotin carboxylase subunit [EC:6.4.1.2];acetyl-CoA carboxylase, biotin carboxylase subunit [EC:6.4.1.2 6.3.4.14]
K13038	43	40	42	43	40	41	58	61	70	53	49	43	34	29	29	30	29	phosphopantothenoylcysteine decarboxylase / phosphopantothenate--cysteine ligase [EC:4.1.1.36 6.3.2.5]
K01738	31	33	30	29	28	29	58	60	63	49	48	39	34	29	29	30	29	cysteine synthase A [EC:2.5.1.47]
K04042	37	37	36	34	35	36	57	60	65	52	54	42	34	29	29	30	29	bifunctional UDP-N-acetylglucosamine pyrophosphorylase / Glucosamine-1-phosphate N-acetyltransferase [EC:2.7.7.23 2.3.1.157];bifunctional protein GlmU [EC:2.7.7.23 2.3.1.157]
K02548	26	17	26	30	25	24	55	58	68	48	52	29	34	29	29	29	29	1,4-dihydroxy-2-naphthoate octaprenyltransferase [EC:2.5.1.74];1,4-dihydroxy-2-naphthoate octaprenyltransferase [EC:2.5.1.74 2.5.1.-];1,4-dihydroxy-2-naphthoate octaprenyltransferase [EC:2.5.1.-]
K00265	30	33	30	28	30	30	41	39	41	42	44	38	34	29	29	30	29	glutamate synthase (NADPH/NADH) large chain [EC:1.4.1.13 1.4.1.14]
K01809	34	35	35	32	33	33	35	38	39	35	37	31	34	29	29	28	29	mannose-6-phosphate isomerase [EC:5.3.1.8]
K05366	41	41	41	45	40	40	15	21	26	27	23	31	34	29	29	31	29	penicillin-binding protein 1A [EC:2.4.1.- 3.4.-.-]
K00865	7	6	7	11	9	8	39	39	34	34	37	23	33	29	29	28	29	glycerate kinase [EC:2.7.1.31]
K00963	21	21	21	21	21	22	37	37	37	36	37	29	33	29	29	28	29	UTP--glucose-1-phosphate uridylyltransferase [EC:2.7.7.9]
K01775	25	24	24	27	24	25	35	38	41	35	37	30	33	29	29	30	29	alanine racemase [EC:5.1.1.1]
K00928	17	17	16	19	16	16	35	38	37	33	36	28	33	29	29	28	29	aspartate kinase [EC:2.7.2.4]
K03284	30	33	29	29	30	30	33	37	39	36	35	33	33	29	29	30	29	metal ion transporter, MIT family
K00537	50	52	50	46	49	48	13	16	19	23	21	33	33	29	29	30	29	arsenate reductase [EC:1.20.4.1]
K11755	4	3	4	9	4	4	11	16	10	15	19	17	33	29	29	29	28	phosphoribosyl-ATP pyrophosphohydrolase / phosphoribosyl-AMP cyclohydrolase [EC:3.6.1.31 3.5.4.19]
K07058	24	22	24	24	22	22	53	55	61	46	39	34	26	29	29	30	29	membrane protein
K09458	25	21	23	23	21	22	43	41	47	40	33	29	26	29	29	29	29	3-oxoacyl-[acyl-carrier-protein] synthase II [EC:2.3.1.179]
K02355	24	21	23	26	21	22	40	40	44	36	32	28	26	29	29	29	29	elongation factor EF-G [EC:3.6.5.3];elongation factor G
K01534	21	21	20	23	21	21	39	42	44	39	40	29	26	29	29	30	29	Cd2+/Zn2+-exporting ATPase [EC:3.6.3.3 3.6.3.5]
K00111	18	19	17	19	18	19	37	36	36	35	30	27	26	29	29	29	29	glycerol-3-phosphate dehydrogenase [EC:1.1.5.3]
K07552	33	36	33	31	33	33	36	38	37	30	26	29	26	29	29	28	29	MFS transporter, DHA1 family, bicyclomycin/chloramphenicol resistance protein
K07566	23	22	23	26	22	23	33	35	38	31	30	28	26	29	29	30	29	tRNA threonylcarbamoyladenosine biosynthesis protein;putative translation factor
K01951	22	21	22	25	21	22	53	55	61	43	39	33	25	29	29	29	29	GMP synthase (glutamine-hydrolysing) [EC:6.3.5.2]
K02909	22	21	22	23	22	22	46	51	56	38	37	30	25	29	29	29	29	large subunit ribosomal protein L31
K00133	18	18	17	19	16	17	43	48	52	36	35	28	25	29	29	29	29	aspartate-semialdehyde dehydrogenase [EC:1.2.1.11]
K01673	18	18	18	15	17	17	37	35	35	35	30	28	25	29	29	29	29	carbonic anhydrase [EC:4.2.1.1]
K00850	5	3	3	12	4	5	37	37	36	32	29	21	25	29	29	30	29	6-phosphofructokinase [EC:2.7.1.11]
K01624	4	4	4	9	5	5	37	36	34	32	36	23	25	29	29	29	29	fructose-bisphosphate aldolase, class II [EC:4.1.2.13]
K01465	31	32	30	29	29	30	35	37	40	36	31	34	25	29	29	29	29	dihydroorotase [EC:3.5.2.3]
K02495	29	32	29	28	29	29	35	36	39	35	31	32	25	29	29	30	29	oxygen-independent coproporphyrinogen III oxidase [EC:1.3.99.22]
K04564	16	17	16	17	16	16	35	37	36	31	31	27	25	29	29	28	29	superoxide dismutase, Fe-Mn family [EC:1.15.1.1]
K01681	16	17	15	18	16	16	35	38	36	31	31	27	25	29	29	28	29	aconitate hydratase 1 [EC:4.2.1.3]
K00525	28	25	27	29	26	27	34	37	42	33	31	26	25	29	29	29	29	ribonucleoside-diphosphate reductase alpha chain [EC:1.17.4.1]
K02358	23	21	22	22	21	21	34	36	40	31	31	26	25	29	29	28	29	elongation factor EF-Tu [EC:3.6.5.3];elongation factor Tu
K01921	22	21	22	24	22	22	34	36	39	31	30	27	25	29	29	29	29	D-alanine-D-alanine ligase [EC:6.3.2.4]
K01867	22	21	21	23	20	21	34	37	38	32	37	26	25	29	29	28	29	tryptophanyl-tRNA synthetase [EC:6.1.1.2]
K01255	29	32	28	25	27	28	33	34	35	31	30	30	25	29	29	28	28	leucyl aminopeptidase [EC:3.4.11.1]
K01262	24	21	23	26	21	22	33	36	39	31	30	25	25	29	29	29	29	X-Pro aminopeptidase [EC:3.4.11.9];Xaa-Pro aminopeptidase [EC:3.4.11.9]
K00526	21	21	20	21	21	21	33	35	33	29	30	25	25	29	29	29	28	ribonucleoside-diphosphate reductase beta chain [EC:1.17.4.1]
K06153	16	17	16	17	16	16	33	35	35	30	29	26	25	29	29	28	29	undecaprenyl-diphosphatase [EC:3.6.1.27]
K00425	33	35	34	31	33	33	32	34	36	31	30	31	25	29	29	30	29	cytochrome d ubiquinol oxidase subunit I [EC:1.10.3.-];cytochrome bd-I oxidase subunit I [EC:1.10.3.-]
K00426	33	35	34	32	33	33	32	34	36	31	30	31	25	29	29	29	29	cytochrome d ubiquinol oxidase subunit II [EC:1.10.3.-];cytochrome bd-I oxidase subunit II [EC:1.10.3.-]
K02356	23	21	22	24	21	22	32	35	37	30	29	26	25	29	29	29	29	elongation factor P;elongation factor EF-P
K01972	22	21	22	23	22	22	32	34	37	30	29	26	25	29	29	29	29	DNA ligase (NAD+) [EC:6.5.1.2]
K00873	22	21	22	25	22	23	32	35	37	30	29	24	25	29	29	29	29	pyruvate kinase [EC:2.7.1.40]
K02919	22	21	21	23	21	22	32	34	35	28	30	25	25	29	29	28	28	large subunit ribosomal protein L36
K01937	22	20	22	23	20	21	32	34	36	29	29	25	25	29	29	28	29	CTP synthase [EC:6.3.4.2]
K01756	22	20	21	23	20	21	32	35	37	29	29	25	25	29	29	28	29	adenylosuccinate lyase [EC:4.3.2.2]
K01783	22	20	21	22	20	21	32	34	37	29	29	25	25	29	29	28	29	ribulose-phosphate 3-epimerase [EC:5.1.3.1]
K01653	17	18	16	18	16	17	32	34	33	28	29	25	25	29	29	29	29	acetolactate synthase I/III small subunit [EC:2.2.1.6]
K06217	22	21	22	23	21	22	31	33	35	29	29	25	25	29	29	29	29	phosphate starvation-inducible protein PhoH and related proteins
K00852	22	21	21	21	21	21	31	34	37	30	29	23	25	29	29	28	29	ribokinase [EC:2.7.1.15]
K00616	9	6	9	12	9	9	31	33	34	29	29	21	25	29	29	28	29	transaldolase [EC:2.2.1.2]
K00891	4	3	3	8	4	4	30	32	31	26	28	20	25	29	29	29	29	shikimate kinase [EC:2.7.1.71]
K00925	26	23	26	26	24	24	29	32	36	25	22	23	25	29	29	28	29	acetate kinase [EC:2.7.2.1]
K03386	46	49	46	41	44	44	22	28	30	22	19	31	25	29	29	28	29	peroxiredoxin (alkyl hydroperoxide reductase subunit C) [EC:1.11.1.15]
K03823	20	20	21	21	20	20	11	14	13	14	20	18	24	29	29	28	29	phosphinothricin acetyltransferase [EC:2.3.1.183]
K01999	18	20	15	18	17	21	41	41	47	41	22	29	20	29	29	34	30	branched-chain amino acid transport system substrate-binding protein
K01644	10	7	9	12	10	10	69	59	63	59	49	31	19	29	29	29	29	citrate lyase subunit beta [EC:4.1.3.6];citrate lyase subunit beta / citryl-CoA lyase [EC:4.1.3.6 4.1.3.34]
K00145	32	34	31	32	30	32	56	56	64	47	40	38	19	29	29	31	29	N-acetyl-gamma-glutamyl-phosphate reductase [EC:1.2.1.38];N-acetyl-gamma-glutamyl-phosphate/N-acetyl-gamma-aminoadipyl-phosphate reductase [EC:1.2.1.38 1.2.1.-]
K00930	32	33	30	32	30	32	46	42	46	40	35	35	19	29	29	31	29	acetylglutamate kinase [EC:2.7.2.8];acetylglutamate/acetylaminoadipate kinase [EC:2.7.2.8 2.7.2.-]
K01625	24	23	23	28	24	24	34	35	39	30	19	24	19	29	29	30	29	2-dehydro-3-deoxyphosphogluconate aldolase / 4-hydroxy-2-oxoglutarate aldolase [EC:4.1.2.14 4.1.3.16]
K01187	18	10	17	24	15	15	58	56	65	45	34	25	18	29	29	30	29	alpha-glucosidase [EC:3.2.1.20]
K02056	15	18	15	16	16	18	53	55	60	44	34	30	18	29	29	29	29	simple sugar transport system ATP-binding protein [EC:3.6.3.17]
K08281	29	32	28	26	29	29	51	51	55	43	38	34	18	29	29	29	29	nicotinamidase/pyrazinamidase [EC:3.5.1.19 3.5.1.-]
K00344	28	31	28	23	28	29	41	37	38	34	26	32	18	29	29	28	29	NADPH2:quinone reductase [EC:1.6.5.5]
K07259	5	3	5	8	6	5	62	66	69	45	43	25	17	29	29	29	29	D-alanyl-D-alanine carboxypeptidase / D-alanyl-D-alanine-endopeptidase (penicillin-binding protein 4) [EC:3.4.16.4 3.4.99.-];D-alanyl-D-alanine carboxypeptidase / D-alanyl-D-alanine-endopeptidase (penicillin-binding protein 4) [EC:3.4.16.4 3.4.21.-]
K14260	3	3	2	4	4	4	52	50	48	38	37	25	17	28	29	28	28	alanine-synthesizing transaminase [EC:2.6.1.66 2.6.1.2]
K13821	17	19	17	19	17	19	38	35	34	31	25	26	17	29	29	29	29	proline dehydrogenase / delta 1-pyrroline-5-carboxylate dehydrogenase [EC:1.5.99.8 1.5.1.12]
K03587	15	17	15	16	15	16	29	31	31	24	22	22	17	29	29	28	29	cell division protein FtsI (penicillin-binding protein 3) [EC:2.4.1.129]
K00821	30	33	28	25	28	29	10	11	12	13	8	20	17	29	29	30	29	acetylornithine/N-succinyldiaminopimelate aminotransferase [EC:2.6.1.11 2.6.1.17]
K00568	29	33	28	26	29	30	9	10	10	12	7	22	17	29	29	29	28	3-demethylubiquinone-9 3-methyltransferase [EC:2.1.1.- 2.1.1.64]
K03585	15	18	15	20	17	16	9	11	10	11	6	17	17	28	29	29	29	membrane fusion protein
K09808	16	17	15	20	16	16	8	11	10	11	6	16	17	29	29	29	29	lipoprotein-releasing system permease protein
K00611	9	5	8	10	8	7	32	35	33	28	35	21	32	28	28	27	29	ornithine carbamoyltransferase [EC:2.1.3.3]
K02072	7	6	7	9	8	8	25	32	31	23	34	22	32	28	28	28	28	D-methionine transport system permease protein
K02071	7	6	7	9	8	8	25	32	31	23	34	22	32	28	28	27	28	D-methionine transport system ATP-binding protein
K02564	10	6	9	15	8	9	24	22	17	24	23	18	32	28	28	28	28	glucosamine-6-phosphate deaminase [EC:3.5.99.6]
K05879	1	1	1	2	2	2	17	17	9	16	21	15	32	28	28	26	28	dihydroxyacetone kinase, C-terminal domain [EC:2.7.1.-]
K05878	1	1	1	2	2	2	17	17	9	16	21	15	32	28	28	26	28	dihydroxyacetone kinase, N-terminal domain [EC:2.7.1.-]
K01791	9	6	8	12	8	7	41	47	48	29	28	22	25	28	28	28	28	UDP-N-acetylglucosamine 2-epimerase [EC:5.1.3.14]
K00851	38	37	38	32	36	36	36	35	37	33	30	30	25	29	28	27	28	gluconokinase [EC:2.7.1.12]
K02020	3	3	2	4	3	3	35	34	31	30	29	22	25	29	28	28	29	molybdate transport system substrate-binding protein
K00432	21	20	21	19	20	20	31	34	33	27	24	26	25	29	28	28	29	glutathione peroxidase [EC:1.11.1.9]
K04567	9	6	9	12	9	9	31	33	34	26	29	20	25	28	28	28	29	lysyl-tRNA synthetase, class II [EC:6.1.1.6]
K05810	16	17	15	14	15	15	30	33	31	26	28	24	25	28	28	28	28	conserved hypothetical protein
K00632	3	3	3	4	4	4	28	29	29	26	27	20	25	29	28	28	28	acetyl-CoA acyltransferase [EC:2.3.1.16]
K01745	3	2	2	4	3	3	28	31	28	24	27	18	25	28	28	26	28	histidine ammonia-lyase [EC:4.3.1.3]
K03712	8	6	8	10	8	9	24	17	13	25	22	18	25	28	28	28	29	MarR family transcriptional regulator
K01785	21	20	21	23	20	20	18	19	17	21	16	20	25	29	28	28	29	aldose 1-epimerase [EC:5.1.3.3]
K01737	18	17	17	17	16	16	15	15	13	18	14	20	25	28	28	28	28	6-pyruvoyl tetrahydrobiopterin synthase [EC:4.2.3.12]
K06213	2	1	1	3	2	1	14	16	11	15	22	15	25	28	28	27	28	magnesium transporter
K01935	15	17	15	18	16	16	11	14	9	15	20	19	25	28	28	28	28	dethiobiotin synthetase [EC:6.3.3.3]
K00375	2	2	2	4	2	3	11	13	8	13	20	15	25	28	28	27	29	GntR family transcriptional regulator / MocR family aminotransferase
K03317	21	20	21	19	20	20	8	10	9	11	12	16	25	28	28	28	28	concentrative nucleoside transporter, CNT family
K00027	7	5	7	8	7	6	49	51	52	35	37	23	24	28	28	26	28	malate dehydrogenase (oxaloacetate-decarboxylating) [EC:1.1.1.38]
K01443	21	20	21	19	20	20	30	32	33	26	28	23	24	28	28	28	29	N-acetylglucosamine-6-phosphate deacetylase [EC:3.5.1.25]
K00868	7	6	7	10	8	8	27	30	29	23	27	17	24	28	28	28	28	pyridoxine kinase [EC:2.7.1.35]
K07223	20	20	20	20	22	21	21	25	27	20	25	21	24	28	28	28	28	putative iron-dependent peroxidase
K02770	1	1	1	3	2	2	17	16	9	15	21	15	24	28	28	27	28	PTS system, fructose-specific IIC component
K03328	8	6	8	12	10	9	15	16	12	16	14	15	24	28	28	29	28	polysaccharide transporter, PST family
K02800	1	2	1	3	2	3	14	14	6	12	13	13	24	28	28	27	28	PTS system, mannitol-specific IIC component
K01424	7	6	8	11	8	8	13	16	12	14	21	14	24	28	28	28	28	L-asparaginase [EC:3.5.1.1]
K03502	2	3	2	7	3	4	12	12	7	12	12	15	24	28	28	27	28	DNA polymerase V
K02372	28	24	27	25	25	25	11	13	16	14	14	19	24	28	28	27	28	3R-hydroxymyristoyl ACP dehydrase [EC:4.2.1.-]
K01760	14	16	14	12	14	15	10	13	8	13	14	18	24	28	28	27	28	cystathionine beta-lyase [EC:4.4.1.8]
K02773	1	1	1	2	1	1	8	12	4	7	12	10	24	28	28	26	28	PTS system, galactitol-specific IIA component [EC:2.7.1.69]
K07248	27	31	27	23	27	28	7	10	5	10	11	19	24	28	28	28	28	lactaldehyde dehydrogenase / glycolaldehyde dehydrogenase [EC:1.2.1.22 1.2.1.21]
K03758	12	8	12	13	12	12	7	10	8	9	12	11	24	28	28	26	28	arginine:ornithine antiporter
K01258	7	5	7	11	7	7	7	10	7	9	12	11	24	28	28	27	28	tripeptide aminopeptidase [EC:3.4.11.4]
K06518	1	2	1	5	2	2	7	10	4	7	11	12	24	28	28	27	28	holin-like protein
K02781	1	1	1	1	1	1	6	8	4	6	10	9	24	28	28	26	28	PTS system, glucitol/sorbitol-specific IIA component [EC:2.7.1.69]
K03782	4	3	3	5	4	4	22	15	13	23	17	18	18	28	28	28	29	catalase/peroxidase [EC:1.11.1.6 1.11.1.7]
K00121	28	32	28	25	28	30	12	12	13	15	8	25	18	29	28	29	28	S-(hydroxymethyl)glutathione dehydrogenase / alcohol dehydrogenase [EC:1.1.1.284 1.1.1.1]
K03719	14	16	13	12	15	15	9	11	10	13	7	18	18	28	28	28	28	Lrp/AsnC family transcriptional regulator, leucine-responsive regulatory protein
K02575	13	16	13	12	13	14	32	29	28	24	15	23	17	28	28	27	28	MFS transporter, NNP family, nitrate/nitrite transporter
K02058	15	18	15	15	16	17	27	29	32	25	14	21	17	29	28	28	29	simple sugar transport system substrate-binding protein
K02231	26	31	26	22	27	27	20	24	26	17	12	25	17	28	28	28	28	adenosylcobinamide kinase / adenosylcobinamide-phosphate guanylyltransferase [EC:2.7.1.156 2.7.7.62]
K02224	25	29	25	19	25	24	20	24	26	15	12	21	17	28	28	26	28	cobyrinic acid a,c-diamide synthase [EC:6.3.5.9 6.3.1.-];cobyrinic acid a,c-diamide synthase [EC:6.3.5.9 6.3.5.11]
K05515	15	17	15	16	15	16	19	24	27	15	11	18	17	28	28	28	29	penicillin-binding protein 2
K00798	15	16	14	12	14	14	18	23	24	13	11	17	17	28	28	27	28	cob(I)alamin adenosyltransferase [EC:2.5.1.17]
K02426	14	17	15	17	16	16	17	15	11	17	15	17	17	29	28	28	29	cysteine desulfuration protein SufE
K00558	3	2	3	6	3	3	16	14	10	13	8	11	17	29	28	28	29	DNA (cytosine-5-)-methyltransferase [EC:2.1.1.37]
K00097	14	17	14	15	15	15	15	12	11	16	14	18	17	28	28	27	29	4-hydroxythreonine-4-phosphate dehydrogenase [EC:1.1.1.262]
K03734	4	2	2	7	3	4	14	13	12	14	7	12	17	28	28	28	29	thiamine biosynthesis lipoprotein
K00874	14	9	13	17	12	12	11	13	13	10	8	10	17	28	28	28	28	2-dehydro-3-deoxygluconokinase [EC:2.7.1.45]
K01993	14	16	15	18	15	15	8	10	7	8	6	15	17	29	28	29	28	HlyD family secretion protein
K03327	4	4	4	11	5	6	8	10	8	9	6	11	17	28	28	29	29	multidrug resistance protein, MATE family
K07085	2	2	1	8	3	3	8	11	5	6	6	8	17	28	28	28	28	putative transport protein
K12972	38	46	38	32	39	40	7	8	8	12	5	24	17	28	28	28	29	gyoxylate/hydroxypyruvate reductase A [EC:1.1.1.79 1.1.1.81]
K00795	27	32	27	25	28	29	7	8	7	10	5	21	17	29	28	28	28	geranyltranstransferase [EC:2.5.1.10];farnesyl diphosphate synthase [EC:2.5.1.1 2.5.1.10]
K10804	3	3	3	4	3	3	7	8	7	6	5	11	17	28	28	27	29	acyl-CoA thioesterase I [EC:3.1.2.- 3.1.1.5]
K03566	1	3	1	3	3	3	7	8	7	8	6	10	17	28	28	28	29	LysR family transcriptional regulator, glycine cleavage system transcriptional activator
K02477	4	2	4	6	4	3	6	8	7	9	5	10	17	28	28	28	29	two-component system, LytT family, response regulator
K12524	1	2	1	8	3	3	6	8	4	6	5	8	17	28	28	28	28	bifunctional aspartokinase/homoserine dehydrogenase 1 [EC:2.7.2.4 1.1.1.3];bifunctional aspartokinase / homoserine dehydrogenase 1 [EC:2.7.2.4 1.1.1.3]
K01089	1	2	1	6	3	3	6	8	4	6	4	8	17	28	28	28	28	imidazoleglycerol-phosphate dehydratase / histidinol-phosphatase [EC:4.2.1.19 3.1.3.15]
K06076	1	2	1	3	2	2	6	7	4	6	5	10	17	28	28	27	28	long-chain fatty acid transport protein
K03286	1	2	1	2	2	2	6	8	3	5	5	10	17	28	28	26	28	OmpA-OmpF porin, OOP family
K05365	3	2	2	4	3	3	5	6	2	4	5	10	17	28	28	28	28	penicillin-binding protein 1B [EC:2.4.1.129 3.4.-.-]
K08191	3	1	3	5	2	2	5	7	4	5	4	8	17	28	28	28	28	MFS transporter, ACS family, hexuronate transporter
K01425	3	3	3	7	4	5	26	28	26	20	21	15	16	28	28	28	28	glutaminase [EC:3.5.1.2]
K05813	1	2	1	3	2	2	26	28	24	17	14	13	16	28	28	27	28	sn-glycerol 3-phosphate transport system substrate-binding protein
K05815	1	1	1	2	2	2	21	26	23	12	13	12	16	28	28	27	28	sn-glycerol 3-phosphate transport system permease protein
K05814	1	1	1	2	2	2	21	26	23	12	13	12	16	28	28	26	28	sn-glycerol 3-phosphate transport system permease protein
K14155	7	5	7	11	7	7	19	24	27	14	18	12	16	28	28	27	28	cystathione beta-lyase [EC:4.4.1.8]
K00040	19	20	19	18	19	19	14	12	8	12	7	15	16	28	28	27	28	fructuronate reductase [EC:1.1.1.57]
K03292	19	14	19	22	19	19	10	8	11	13	6	11	16	28	28	30	29	glycoside/pentoside/hexuronide:cation symporter, GPH family
K03119	12	15	12	11	13	13	10	8	3	10	5	15	16	28	28	27	28	taurine dioxygenase [EC:1.14.11.17]
K03503	3	3	3	7	4	5	10	8	4	8	4	11	16	28	28	27	28	DNA polymerase V [EC:3.4.21.-]
K02478	1	1	1	2	1	2	10	8	2	8	5	9	16	28	28	26	28	two-component system, LytT family, sensor kinase [EC:2.7.13.3]
K03272	18	18	16	17	16	17	8	8	5	8	6	14	16	28	28	28	29	D-beta-D-heptose 7-phosphate kinase / D-beta-D-heptose 1-phosphate adenosyltransferase [EC:2.7.1.- 2.7.7.-]
K01811	9	6	8	13	8	8	8	10	7	8	6	9	16	28	28	30	28	putative family 31 glucosidase
K14170	3	3	2	7	3	4	8	8	6	6	6	12	16	28	28	28	29	chorismate mutase / prephenate dehydratase [EC:5.4.99.5 4.2.1.51]
K07486	37	42	37	26	34	34	7	8	8	11	5	22	16	28	28	26	28	transposase
K12262	25	30	25	21	26	26	7	8	5	8	6	19	16	28	28	27	28	cytochrome b561
K03394	24	28	25	18	24	23	7	8	5	7	5	17	16	28	28	26	28	precorrin-2 C20-methyltransferase / cobalt-factor-2 C20-methyltransferase [EC:2.1.1.130 2.1.1.151];precorrin-2/cobalt-factor-2 C20-methyltransferase [EC:2.1.1.130 2.1.1.151]
K03549	20	20	20	18	20	19	7	8	9	9	12	15	16	28	28	27	28	KUP system potassium uptake protein
K03281	16	17	16	16	16	16	7	8	7	9	5	14	16	28	28	28	29	chloride channel protein, CIC family
K03291	1	2	1	3	2	3	7	9	3	5	5	8	16	28	28	27	28	MFS transporter, SET family, sugar efflux transporter
K02774	1	1	1	2	1	2	7	9	2	4	5	7	16	28	28	26	28	PTS system, galactitol-specific IIB component [EC:2.7.1.69]
K02533	15	17	15	14	15	16	6	7	4	7	5	14	16	28	28	28	28	tRNA/rRNA methyltransferase [EC:2.1.1.-]
K03808	14	17	14	14	15	16	6	7	3	6	5	13	16	28	28	28	29	paraquat-inducible protein A
K05939	14	16	14	13	13	13	6	7	4	7	5	13	16	28	28	28	29	acyl-[acyl-carrier-protein]-phospholipid O-acyltransferase / long-chain-fatty-acid--[acyl-carrier-protein] ligase [EC:2.3.1.40 6.2.1.20]
K01581	14	16	14	13	14	14	6	7	4	6	5	12	16	28	28	27	28	ornithine decarboxylase [EC:4.1.1.17]
K02048	13	16	13	13	15	15	6	8	4	7	5	16	16	28	28	28	29	sulfate transport system substrate-binding protein
K10680	13	15	13	10	13	13	6	7	3	6	5	13	16	28	28	26	28	N-ethylmaleimide reductase [EC:1.-.-.-]
K00694	13	15	14	10	13	13	6	7	4	5	4	12	16	28	28	26	28	cellulose synthase (UDP-forming) [EC:2.4.1.12]
K00005	7	5	7	8	7	7	6	7	4	6	11	8	16	28	28	26	28	glycerol dehydrogenase [EC:1.1.1.6]
K01628	3	1	1	2	2	2	6	8	4	5	5	8	16	28	28	26	28	L-fuculose-phosphate aldolase [EC:4.1.2.17]
K01582	1	2	1	3	2	3	6	8	2	6	11	8	16	28	28	27	28	lysine decarboxylase [EC:4.1.1.18]
K10679	13	16	13	13	14	14	5	6	3	5	4	15	16	28	28	27	28	nitroreductase / dihydropteridine reductase [EC:1.-.-.- 1.5.1.34]
K02019	12	15	12	11	13	13	5	7	3	5	4	12	16	28	28	26	28	molybdate transport system regulatory protein
K08161	12	8	12	13	12	11	5	7	7	5	4	8	16	28	28	26	28	MFS transporter, DHA1 family, multidrug resistance protein
K06223	8	6	8	10	8	8	5	6	4	5	4	8	16	28	28	28	28	DNA adenine methylase [EC:2.1.1.72]
K04651	3	2	2	4	3	3	5	7	2	4	4	7	16	28	28	28	28	hydrogenase nickel incorporation protein HypA
K04653	3	2	2	3	3	3	5	7	2	5	4	7	16	28	28	27	28	hydrogenase expression/formation protein HypC
K00647	2	3	2	5	3	4	5	7	4	7	5	11	16	28	28	27	28	3-oxoacyl-[acyl-carrier-protein] synthase I [EC:2.3.1.41]
K04652	2	1	2	2	2	2	5	7	2	4	4	7	16	28	28	26	28	hydrogenase nickel incorporation protein HypB
K04654	2	1	1	2	1	1	5	7	2	4	4	7	16	28	28	26	28	hydrogenase expression/formation protein HypD
K02759	1	2	1	5	2	3	5	6	3	4	4	8	16	28	28	28	28	PTS system, cellobiose-specific IIA component [EC:2.7.1.69]
K03580	1	2	1	3	2	3	5	6	1	3	4	9	16	28	28	27	28	ATP-dependent helicase HepA [EC:3.6.4.-];ATP-dependent helicase HepA [EC:3.6.1.-]
K02760	1	2	1	5	1	2	5	6	3	4	4	9	16	28	28	27	28	PTS system, cellobiose-specific IIB component [EC:2.7.1.69]
K14187	1	2	1	3	2	3	5	6	1	4	4	7	16	28	28	27	28	chorismate mutase / prephenate dehydrogenase [EC:5.4.99.5 1.3.1.12]
K01531	1	2	1	2	2	2	5	6	2	3	4	7	16	28	28	27	28	Mg2+-importing ATPase [EC:3.6.3.2]
K00757	1	1	1	6	2	2	5	7	2	4	4	7	16	28	28	27	28	uridine phosphorylase [EC:2.4.2.3]
K03673	1	2	1	2	1	2	5	6	2	3	4	9	16	28	28	26	28	thiol:disulfide interchange protein DsbA
K00244	1	1	1	3	2	2	5	7	3	5	4	8	16	28	28	26	28	fumarate reductase flavoprotein subunit [EC:1.3.99.1]
K09471	1	1	1	1	2	2	5	6	2	3	4	7	16	28	28	26	28	gamma-glutamylputrescine oxidase [EC:1.4.3.-]
K11183	1	1	1	2	1	2	5	6	2	3	4	7	16	28	28	26	28	phosphocarrier protein FPr
K01643	8	5	7	9	7	7	4	6	4	4	4	7	16	28	28	27	28	citrate lyase subunit alpha / citrate CoA-transferase [EC:4.1.3.6 2.8.3.10];citrate lyase subunit alpha [EC:4.1.3.6]
K04031	7	5	6	8	7	7	4	6	2	3	4	7	16	28	28	27	28	ethanolamine utilization protein EutS
K03435	6	5	6	7	7	7	4	6	3	3	4	7	16	28	28	26	28	LacI family transcriptional regulator, fructose operon transcriptional repressor
K02775	6	4	6	6	5	5	4	6	3	3	4	7	16	28	28	25	28	PTS system, galactitol-specific IIC component
K00884	2	2	2	3	2	3	4	6	2	3	4	7	16	28	28	26	28	N-acetylglucosamine kinase [EC:2.7.1.59]
K03475	1	2	1	4	2	3	4	6	2	4	4	8	16	28	28	28	28	PTS system, ascorbate-specific IIC component
K03746	1	2	1	3	2	3	4	7	2	4	4	9	16	28	28	27	28	DNA-binding protein H-NS
K00906	1	2	1	3	2	3	4	6	2	4	4	8	16	28	28	27	28	isocitrate dehydrogenase kinase/phosphatase [EC:2.7.11.5 3.1.3.-]
K07274	1	2	1	3	2	3	4	6	1	4	4	8	16	28	28	27	28	outer membrane protein
K13069	1	2	1	3	2	2	4	5	0	3	3	8	16	28	28	27	28	diguanylate cyclase [EC:2.7.7.65]
K02363	1	2	1	3	2	3	4	6	0	3	3	8	16	28	28	27	28	enterobactin 2,3-dihydroxybenzoate-AMP ligase / S-dihydroxybenzoyltransferase [EC:2.7.7.58 2.3.1.-]
K11751	1	2	1	3	2	3	4	6	0	3	4	7	16	28	28	27	28	5'-nucleotidase / UDP-sugar diphosphatase [EC:3.1.3.5 3.6.1.45]
K13497	1	2	1	4	2	2	4	6	0	3	4	7	16	28	28	27	28	anthranilate synthase/phosphoribosyltransferase [EC:4.1.3.27 2.4.2.18]
K05368	1	2	1	3	2	3	4	6	0	3	4	7	16	28	28	27	28	aquacobalamin reductase / NAD(P)H-flavin reductase [EC:1.16.1.3 1.5.1.29]
K12525	1	2	1	3	2	2	4	6	0	3	4	7	16	28	28	27	28	bifunctional aspartokinase/homoserine dehydrogenase 2 [EC:2.7.2.4 1.1.1.3];bifunctional aspartokinase / homoserine dehydrogenase 2 [EC:2.7.2.4 1.1.1.3]
K13938	1	2	1	3	2	3	4	5	0	3	4	7	16	28	28	27	28	dihydromonapterin reductase / dihydrofolate reductase [EC:1.5.1.- 1.5.1.3]
K13498	1	2	1	3	2	3	4	6	0	3	4	7	16	28	28	27	28	indole-3-glycerol phosphate synthase / phosphoribosylanthranilate isomerase [EC:4.1.1.48 5.3.1.24]
K11202	1	2	1	3	3	4	4	5	0	3	3	7	16	28	28	27	28	PTS system, fructose-specific IIB-like component [EC:2.7.1.69]
K02791	1	1	1	3	1	2	4	6	0	3	3	8	16	28	28	27	28	PTS system, maltose and glucose-specific IIC component
K01460	1	1	1	3	2	2	4	5	0	3	3	7	16	28	28	27	28	glutathionylspermidine amidase/synthetase [EC:3.5.1.78 6.3.1.8]
K09909	1	1	0	2	1	1	4	5	0	2	4	8	16	28	28	26	28	hypothetical protein
K07782	1	1	1	2	2	2	4	6	2	4	4	7	16	28	28	26	28	LuxR family transcriptional regulator
K06077	1	1	1	2	1	2	4	6	1	3	4	7	16	28	28	26	28	outer membrane lipoprotein SlyB
K04095	1	1	1	2	1	1	4	6	1	2	3	7	16	28	28	26	28	cell filamentation protein
K10013	1	1	1	2	1	2	4	5	0	3	3	7	16	28	28	26	28	lysine/arginine/ornithine transport system substrate-binding protein
K05875	1	1	1	2	1	1	4	5	0	2	3	7	16	28	28	26	28	methyl-accepting chemotaxis protein II, aspartate sensor receptor
K09824	1	1	0	2	1	1	4	6	0	3	4	7	16	28	28	26	28	hypothetical protein
K02526	1	1	0	2	1	1	4	5	0	2	3	7	16	28	28	26	28	2-keto-3-deoxygluconate permease
K11534	1	1	0	2	1	1	4	5	0	2	3	7	16	28	28	26	28	DeoR family transcriptional regulator, deoxyribose operon repressor
K07349	1	1	0	2	1	1	4	6	0	2	3	7	16	28	28	26	28	minor fimbrial subunit
K09475	1	1	0	2	1	1	4	5	0	2	3	7	16	28	28	26	28	outer membrane pore protein C
K02753	1	1	0	2	1	1	4	5	0	2	3	7	16	28	28	26	28	PTS system, arbutin-, cellobiose-, and salicin-specific IIC component
K01910	1	1	1	2	1	1	4	5	1	2	3	6	16	28	28	26	28	[citrate (pro-3S)-lyase] ligase [EC:6.2.1.22]
K07307	1	1	0	2	1	1	4	5	0	2	3	6	16	28	28	26	28	anaerobic dimethyl sulfoxide reductase subunit B (DMSO reductase iron- sulfur subunit)
K04029	1	1	0	2	1	1	4	5	0	2	3	6	16	28	28	26	28	ethanolamine utilization protein EutP
K07351	1	1	0	2	1	1	4	5	0	2	3	6	16	28	28	26	28	fimbrial protein
K04333	1	1	0	2	1	1	4	5	0	2	3	6	16	28	28	26	28	LuxR family transcriptional regulator, csgAB operon transcriptional regulatory protein
K07592	1	1	0	1	1	1	4	6	0	2	3	6	16	28	28	26	28	LysR family transcriptional regulator, tdc operon transcriptional activator
K06141	1	1	0	2	1	1	4	5	0	2	3	6	16	28	28	26	28	MFS transporter, TsgA protein
K06859	1	0	1	1	0	0	4	6	0	2	3	6	16	28	28	25	28	glucose-6-phosphate isomerase, archaeal [EC:5.3.1.9]
K07308	0	1	0	1	0	0	4	6	1	2	4	7	16	28	28	25	28	anaerobic dimethyl sulfoxide reductase subunit C (DMSO reductase anchor subunit)
K12680	0	0	0	0	0	0	4	5	0	1	3	6	15	28	27	25	28	autotransported protein MisL
K06147	91	93	90	87	84	87	159	151	174	138	121	91	37	17	18	26	17	ATP-binding cassette, subfamily B, bacterial
K01990	32	18	29	39	24	26	113	120	139	97	103	54	52	16	17	20	17	ABC-2 type transport system ATP-binding protein
K09687	25	13	21	26	16	19	172	174	203	136	130	68	38	16	17	21	16	antibiotic transport system ATP-binding protein
K01692	31	35	30	28	32	33	133	132	158	116	102	72	17	17	17	22	16	enoyl-CoA hydratase [EC:4.2.1.17]
K00128	17	17	16	17	17	17	76	72	76	75	86	46	36	16	16	17	16	aldehyde dehydrogenase (NAD+) [EC:1.2.1.3]
K03111	24	22	24	28	23	23	63	63	68	62	59	38	34	15	16	18	15	single-strand DNA-binding protein
K06180	40	32	40	44	37	36	37	42	55	40	44	30	34	15	16	17	15	ribosomal large subunit pseudouridine synthase D [EC:5.4.99.12];23S rRNA pseudouridine1911/1915/1917 synthase [EC:5.4.99.23]
K01784	27	22	26	28	23	23	61	59	71	56	46	38	28	15	16	18	16	UDP-glucose 4-epimerase [EC:5.1.3.2]
K00382	34	35	34	32	33	34	76	78	89	68	61	46	27	16	16	17	16	dihydrolipoamide dehydrogenase [EC:1.8.1.4]
K01915	25	22	23	27	24	23	72	76	89	65	67	39	27	15	16	18	16	glutamine synthetase [EC:6.3.1.2]
K01952	45	47	44	40	42	42	68	66	74	62	57	47	26	16	16	17	15	phosphoribosylformylglycinamidine synthase [EC:6.3.5.3]
K01533	34	35	34	31	33	33	68	73	85	62	58	43	26	15	16	16	15	Cu2+-exporting ATPase [EC:3.6.3.4]
K01462	53	53	53	47	50	50	65	64	72	60	61	46	26	15	16	17	15	peptide deformylase [EC:3.5.1.88]
K02028	26	25	26	26	26	25	60	59	67	53	53	33	26	15	16	15	15	polar amino acid transport system ATP-binding protein [EC:3.6.3.21]
K01358	35	36	35	33	34	35	59	60	69	55	60	39	26	15	16	17	15	ATP-dependent Clp protease, protease subunit [EC:3.4.21.92]
K03100	32	26	31	33	28	28	54	57	66	49	51	32	26	15	16	17	15	signal peptidase I [EC:3.4.21.89]
K00384	44	40	43	41	40	40	49	44	54	52	47	39	26	15	16	17	15	thioredoxin reductase (NADPH) [EC:1.8.1.9]
K01897	7	4	6	10	5	6	79	85	98	62	63	34	20	15	16	18	15	long-chain acyl-CoA synthetase [EC:6.2.1.3]
K00655	37	36	36	33	34	35	68	62	70	59	49	40	19	15	16	17	15	1-acyl-sn-glycerol-3-phosphate acyltransferase [EC:2.3.1.51]
K02342	32	35	33	32	33	32	52	53	62	47	38	33	19	15	16	16	15	DNA polymerase III subunit epsilon [EC:2.7.7.7]
K01265	29	25	28	32	27	27	74	75	87	60	54	38	18	15	16	17	15	methionyl aminopeptidase [EC:3.4.11.18]
K03701	43	39	41	41	39	39	51	52	64	46	43	34	18	15	16	17	15	excinuclease ABC subunit A
K02025	15	16	4	31	6	15	262	245	231	171	139	80	14	17	16	37	16	multiple sugar transport system permease protein
K02026	14	15	4	28	6	15	262	244	231	171	138	80	14	17	16	36	16	multiple sugar transport system permease protein
K02027	10	10	4	18	6	13	243	224	208	160	129	75	13	16	16	27	16	multiple sugar transport system substrate-binding protein
K03924	20	18	17	19	16	17	83	81	91	61	53	37	11	15	16	17	16	MoxR-like ATPase [EC:3.6.3.-]
K02483	72	80	72	61	71	72	61	63	84	55	37	49	11	16	16	18	15	two-component system, OmpR family, response regulator
K03496	51	53	50	48	50	51	61	56	70	53	41	44	11	16	16	18	15	chromosome partitioning protein
K01104	29	19	28	33	27	26	60	65	75	59	68	36	41	15	15	19	15	protein-tyrosine phosphatase [EC:3.1.3.48]
K01439	38	31	38	38	36	35	34	39	46	40	49	29	41	15	15	16	15	succinyl-diaminopimelate desuccinylase [EC:3.5.1.18]
K02006	26	18	26	31	25	25	77	81	90	64	74	35	33	15	15	17	15	cobalt/nickel transport system ATP-binding protein
K04487	42	40	41	37	38	39	55	58	65	52	52	40	33	15	15	17	15	cysteine desulfurase [EC:2.8.1.7]
K07304	28	24	28	25	27	26	34	37	43	39	42	29	33	15	15	16	15	peptide-methionine (S)-S-oxide reductase [EC:1.8.4.11]
K00077	20	20	20	20	19	19	13	16	18	21	33	21	33	15	15	16	15	2-dehydropantoate 2-reductase [EC:1.1.1.169]
K00817	20	20	20	21	19	20	60	59	65	55	53	35	26	15	15	16	16	histidinol-phosphate aminotransferase [EC:2.6.1.9]
K03466	27	24	27	27	25	25	58	57	66	50	45	32	26	15	15	15	15	DNA segregation ATPase FtsK/SpoIIIE, S-DNA-T family
K01895	17	17	16	15	16	17	56	54	59	50	44	34	26	15	15	16	15	acetyl-CoA synthetase [EC:6.2.1.1]
K03654	28	24	28	29	27	26	42	42	46	40	39	27	26	15	15	16	15	ATP-dependent DNA helicase RecQ [EC:3.6.1.-];ATP-dependent DNA helicase RecQ [EC:3.6.4.12]
K02008	20	13	20	22	18	18	57	57	63	49	52	27	25	15	15	15	14	cobalt/nickel transport system permease protein
K06199	21	20	21	22	21	21	52	55	61	46	50	31	25	15	15	16	15	CrcB protein
K03310	2	2	1	5	3	3	50	54	53	42	58	27	25	15	15	15	15	alanine or glycine:cation symporter, AGCS family
K03885	33	34	34	29	32	32	42	40	43	40	38	33	25	15	15	16	15	NADH dehydrogenase [EC:1.6.99.3]
K00790	27	24	27	28	26	26	42	41	45	41	45	28	25	15	15	16	15	UDP-N-acetylglucosamine 1-carboxyvinyltransferase [EC:2.5.1.7]
K03781	20	20	20	21	21	20	39	38	38	37	37	29	25	15	15	16	15	catalase [EC:1.11.1.6]
K03217	27	24	27	27	26	25	34	37	42	35	42	26	25	15	15	16	15	preprotein translocase subunit YidC
K03070	22	21	21	23	21	21	34	36	40	34	42	26	25	15	15	16	15	preprotein translocase subunit SecA
K01845	4	2	2	6	3	3	33	35	36	30	35	20	25	15	15	15	15	glutamate-1-semialdehyde 2,1-aminomutase [EC:5.4.3.8]
K02913	27	24	27	28	26	26	32	35	41	33	35	25	25	15	15	16	15	large subunit ribosomal protein L33
K02954	27	24	27	28	26	25	32	35	42	33	35	25	25	15	15	16	15	small subunit ribosomal protein S14
K01868	22	21	21	23	20	20	32	35	38	32	34	24	25	15	15	16	15	threonyl-tRNA synthetase [EC:6.1.1.3]
K03076	22	20	21	23	20	21	32	35	38	32	34	25	25	15	15	16	15	preprotein translocase subunit SecY
K03588	21	21	21	22	21	21	32	35	38	32	35	25	25	15	15	16	15	cell division protein FtsW
K03106	16	17	15	17	15	16	32	34	36	31	34	24	25	15	15	16	15	signal recognition particle subunit SRP54
K06950	26	16	25	30	23	22	12	16	24	18	26	14	25	15	15	16	15	uncharacterized protein
K02160	34	35	34	28	32	32	11	14	17	19	19	23	25	15	15	15	15	acetyl-CoA carboxylase biotin carboxyl carrier protein
K11996	4	1	3	4	2	2	33	36	31	28	35	19	24	14	15	15	15	adenylyltransferase and sulfurtransferase;adenylyltransferase and sulfurtransferase MOCS3/UBA4 [EC:2.7.7.- 2.8.1.-]
K05847	8	5	8	9	7	7	27	30	30	25	26	17	24	15	15	15	14	osmoprotectant transport system ATP-binding protein
K03800	14	8	13	14	12	12	18	18	18	21	28	15	24	14	15	15	14	lipoate-protein ligase A [EC:2.7.7.63]
K00116	14	16	14	13	15	15	18	16	10	21	27	18	24	14	15	14	14	malate dehydrogenase (quinone) [EC:1.1.5.4]
K03892	13	7	11	12	11	10	62	57	68	52	48	32	19	15	15	16	16	ArsR family transcriptional regulator
K01840	28	31	28	29	27	27	56	57	61	45	40	35	19	15	15	17	15	phosphomannomutase [EC:5.4.2.8]
K00648	23	21	22	23	23	21	55	56	65	48	40	31	19	15	15	17	15	3-oxoacyl-[acyl-carrier-protein] synthase III [EC:2.3.1.180]
K01190	10	6	10	22	8	7	16	17	18	18	13	12	19	15	15	18	15	beta-galactosidase [EC:3.2.1.23]
K00995	24	21	23	22	21	22	59	55	63	49	45	32	18	15	15	16	15	CDP-diacylglycerol--glycerol-3-phosphate 3-phosphatidyltransferase [EC:2.7.8.5]
K03499	9	6	7	14	9	9	58	54	61	49	51	27	18	15	15	16	15	trk system potassium uptake protein TrkA
K00088	22	21	22	24	21	21	57	58	63	48	53	30	18	15	15	16	15	IMP dehydrogenase [EC:1.1.1.205]
K08156	39	45	39	35	39	40	55	56	55	45	46	39	18	15	15	17	15	MFS transporter, DHA1 family, arabinose polymer transporter
K03711	29	30	29	25	28	28	54	56	62	47	38	34	18	15	15	16	15	Fur family transcriptional regulator, ferric uptake regulator
K00845	31	25	30	31	27	27	53	55	65	45	38	27	18	15	15	16	15	glucokinase [EC:2.7.1.2]
K04077	23	21	22	22	21	22	53	54	62	44	44	30	18	15	15	16	15	chaperonin GroEL
K03686	23	21	22	24	21	21	53	54	61	44	44	29	18	15	15	16	15	molecular chaperone DnaJ
K01883	22	20	21	23	21	21	53	54	61	44	44	29	18	15	15	16	15	cysteinyl-tRNA synthetase [EC:6.1.1.16]
K02469	22	21	22	22	21	21	51	53	59	43	43	28	18	15	15	16	15	DNA gyrase subunit A [EC:5.99.1.3]
K01647	17	17	16	18	16	17	51	52	57	42	37	28	18	15	15	16	15	citrate synthase [EC:2.3.3.1]
K00627	32	34	32	30	32	32	50	41	45	47	34	34	18	15	15	16	15	pyruvate dehydrogenase E2 component (dihydrolipoamide acetyltransferase) [EC:2.3.1.12]
K03574	17	18	16	17	16	17	46	38	40	43	31	31	18	15	15	17	15	7,8-dihydro-8-oxoguanine triphosphatase [EC:3.6.1.-]
K00826	28	31	28	27	27	28	45	49	58	41	35	32	18	15	15	16	15	branched-chain amino acid aminotransferase [EC:2.6.1.42]
K05349	23	20	22	26	19	20	44	42	44	38	32	24	18	15	15	19	15	beta-glucosidase [EC:3.2.1.21]
K00820	24	21	23	23	21	21	43	48	58	37	34	27	18	15	15	16	15	glucosamine--fructose-6-phosphate aminotransferase (isomerizing) [EC:2.6.1.16]
K00567	22	21	21	23	21	21	43	47	56	37	40	26	18	15	15	16	15	methylated-DNA-[protein]-cysteine S-methyltransferase [EC:2.1.1.63]
K00847	36	36	35	33	34	34	41	36	41	41	29	30	18	15	15	17	15	fructokinase [EC:2.7.1.4]
K00014	28	32	28	28	28	29	41	36	41	39	30	31	18	15	15	17	15	shikimate dehydrogenase [EC:1.1.1.25];shikimate 5-dehydrogenase [EC:1.1.1.25]
K00600	22	21	21	23	21	21	41	36	40	38	31	26	18	15	15	16	15	glycine hydroxymethyltransferase [EC:2.1.2.1]
K01687	18	18	16	19	16	17	41	38	42	36	31	26	18	15	15	17	15	dihydroxy-acid dehydratase [EC:4.2.1.9]
K00605	28	30	28	25	26	26	39	37	37	36	31	28	18	15	15	16	15	aminomethyltransferase [EC:2.1.2.10]
K03564	17	17	17	18	16	16	39	37	38	34	31	25	18	15	15	16	15	peroxiredoxin Q/BCP [EC:1.11.1.15]
K03750	16	17	16	15	16	16	39	36	37	34	31	25	18	15	15	15	15	molybdopterin biosynthesis protein MoeA
K01507	24	21	22	24	21	21	37	39	46	35	32	25	18	15	15	16	15	inorganic pyrophosphatase [EC:3.6.1.1]
K00854	9	6	8	9	8	8	37	35	34	30	24	17	18	15	15	15	15	xylulokinase [EC:2.7.1.17]
K01649	17	18	16	19	16	17	36	37	39	32	31	24	18	15	15	16	15	2-isopropylmalate synthase [EC:2.3.3.13]
K03655	22	20	22	25	21	21	35	37	39	30	30	25	18	15	15	16	15	ATP-dependent DNA helicase RecG [EC:3.6.1.-];ATP-dependent DNA helicase RecG [EC:3.6.4.12]
K00788	37	36	36	34	34	35	34	35	42	35	36	29	18	15	15	16	15	thiamine-phosphate pyrophosphorylase [EC:2.5.1.3]
K03307	28	29	27	20	25	24	34	31	34	32	35	27	18	15	15	15	15	solute:Na+ symporter, SSS family
K00058	25	22	23	27	22	24	34	35	43	35	30	25	18	15	15	17	15	D-3-phosphoglycerate dehydrogenase [EC:1.1.1.95]
K04078	22	20	21	22	20	20	34	34	40	32	35	24	18	15	15	16	15	chaperonin GroES
K01092	47	50	48	43	46	47	33	34	44	35	29	33	18	15	15	16	15	myo-inositol-1(or 4)-monophosphatase [EC:3.1.3.25]
K01733	18	17	17	18	16	16	33	34	38	30	29	23	18	15	15	16	15	threonine synthase [EC:4.2.3.1]
K01586	17	17	16	17	15	16	33	33	37	32	35	23	18	15	15	16	15	diaminopimelate decarboxylase [EC:4.1.1.20]
K00549	16	17	15	17	15	15	33	34	33	29	29	22	18	15	15	16	15	5-methyltetrahydropteroyltriglutamate--homocysteine methyltransferase [EC:2.1.1.14]
K02040	36	36	37	35	35	36	32	33	39	31	29	28	18	15	15	17	15	phosphate transport system substrate-binding protein
K02109	37	36	36	34	34	35	31	33	39	32	28	27	18	15	15	16	15	F-type H+-transporting ATPase subunit b [EC:3.6.3.14]
K00948	28	25	27	29	26	26	31	33	41	31	29	23	18	15	15	16	15	ribose-phosphate pyrophosphokinase [EC:2.7.6.1]
K02036	28	24	27	29	26	26	31	33	41	29	28	23	18	15	15	16	15	phosphate transport system ATP-binding protein [EC:3.6.3.27]
K00789	22	20	22	23	20	21	31	32	37	28	28	22	18	15	15	16	15	S-adenosylmethionine synthetase [EC:2.5.1.6]
K00226	17	17	16	20	15	16	31	33	36	28	27	22	18	15	15	16	15	dihydroorotate oxidase [EC:1.3.3.1];dihydroorotate dehydrogenase (fumarate) [EC:1.3.98.1]
K03530	47	49	48	46	45	46	30	32	42	32	27	32	18	15	15	17	15	DNA-binding protein HU-beta
K00951	22	21	21	24	21	21	30	33	36	28	27	22	18	15	15	16	14	GTP pyrophosphokinase [EC:2.7.6.5]
K07056	21	21	21	24	21	21	30	33	38	29	28	22	18	15	15	16	15	;16S rRNA (cytidine1402-2'-O)-methyltransferase [EC:2.1.1.198]
K03671	28	25	28	30	27	26	29	30	42	32	28	23	18	15	15	17	15	thioredoxin 1
K01091	28	32	28	28	28	28	19	17	19	22	16	28	18	15	15	17	15	phosphoglycolate phosphatase [EC:3.1.3.18]
K03797	31	32	31	31	29	29	12	15	19	18	13	23	18	15	15	17	15	carboxyl-terminal processing protease [EC:3.4.21.102]
K01759	32	34	33	31	31	31	10	12	16	15	13	20	18	15	15	15	15	lactoylglutathione lyase [EC:4.4.1.5]
K02335	22	21	21	22	20	21	51	52	59	43	43	29	17	15	15	16	15	DNA polymerase I [EC:2.7.7.7]
K02470	22	21	21	22	21	21	51	53	59	43	43	28	17	15	15	16	15	DNA gyrase subunit B [EC:5.99.1.3]
K02346	22	21	21	21	21	20	47	47	56	41	34	28	17	15	15	16	15	DNA polymerase IV [EC:2.7.7.7]
K02484	13	15	13	13	14	15	44	45	48	33	32	23	17	15	15	15	14	two-component system, OmpR family, sensor kinase [EC:2.7.13.3]
K03449	7	6	7	9	8	8	42	36	35	36	37	19	17	15	15	16	14	MFS transporter, CP family, cyanate transporter
K03294	55	46	55	47	49	49	41	35	48	42	31	30	17	15	15	16	15	basic amino acid/polyamine antiporter, APA family
K03295	21	20	21	21	20	20	41	46	53	35	33	26	17	15	15	15	15	cation efflux system protein, CDF family
K01808	5	2	3	7	3	4	41	38	35	32	31	19	17	15	15	15	15	ribose 5-phosphate isomerase B [EC:5.3.1.6]
K02493	22	20	21	22	20	21	39	37	40	34	30	25	17	15	15	16	15	methyltransferase [EC:2.1.1.-]
K03306	16	17	15	15	15	16	39	36	36	34	36	24	17	15	15	15	15	inorganic phosphate transporter, PiT family
K02437	28	24	27	28	26	26	38	35	42	36	36	25	17	15	15	16	15	glycine cleavage system H protein
K01803	23	22	22	25	22	22	38	36	39	35	31	25	17	15	15	16	15	triosephosphate isomerase (TIM) [EC:5.3.1.1]
K03101	22	21	21	23	21	21	38	36	40	36	36	25	17	15	15	16	15	signal peptidase II [EC:3.4.23.36]
K00239	15	16	14	15	14	14	37	35	36	35	35	25	17	15	15	15	15	succinate dehydrogenase flavoprotein subunit [EC:1.3.99.1]
K11189	20	20	20	18	19	19	36	34	35	30	29	22	17	15	15	14	15	phosphocarrier protein
K00796	16	17	15	17	15	16	36	37	38	32	37	24	17	15	15	16	15	dihydropteroate synthase [EC:2.5.1.15]
K00074	9	6	8	10	8	8	36	34	36	35	36	20	17	15	15	15	14	3-hydroxybutyryl-CoA dehydrogenase [EC:1.1.1.157]
K00036	33	34	33	28	32	31	35	33	38	32	22	26	17	15	15	15	15	glucose-6-phosphate 1-dehydrogenase [EC:1.1.1.49]
K00033	27	24	27	24	25	25	35	32	40	32	28	23	17	15	15	15	15	6-phosphogluconate dehydrogenase [EC:1.1.1.44]
K03168	23	21	23	24	22	22	35	33	38	34	29	25	17	15	15	16	15	DNA topoisomerase I [EC:5.99.1.2]
K00939	22	20	22	23	20	21	35	33	38	33	28	24	17	15	15	16	15	adenylate kinase [EC:2.7.4.3]
K03086	23	21	22	23	21	22	34	36	42	31	29	24	17	15	15	16	15	RNA polymerase primary sigma factor
K03644	15	17	16	17	15	16	34	32	33	31	27	24	17	15	15	15	15	lipoic acid synthetase [EC:2.8.1.8]
K06949	14	9	14	17	13	13	34	33	38	30	28	19	17	15	15	16	15	ribosome biogenesis GTPase [EC:3.6.1.-]
K01866	27	24	27	28	26	26	33	35	40	30	30	23	17	15	15	16	15	tyrosyl-tRNA synthetase [EC:6.1.1.1]
K03798	23	21	23	23	21	22	33	34	39	30	29	23	17	15	15	16	15	cell division protease FtsH [EC:3.4.24.-]
K00943	22	20	22	22	20	21	33	31	36	29	21	22	17	15	15	15	15	dTMP kinase [EC:2.7.4.9]
K01755	16	17	16	17	15	16	33	35	36	29	29	23	17	15	15	16	15	argininosuccinate lyase [EC:4.3.2.1]
K04763	22	20	22	24	21	22	32	34	40	29	28	22	17	15	15	16	15	integrase/recombinase XerD
K00057	21	20	21	22	21	21	32	34	37	29	29	22	17	15	15	16	15	glycerol-3-phosphate dehydrogenase (NAD(P)+) [EC:1.1.1.94]
K03116	17	17	16	17	16	16	32	33	36	30	28	22	17	15	15	15	15	sec-independent protein translocase protein TatA
K07160	14	16	14	12	14	15	32	31	30	29	27	21	17	14	15	15	14	UPF0271 protein
K01876	34	35	34	33	33	33	31	32	37	30	28	27	17	15	15	16	15	aspartyl-tRNA synthetase [EC:6.1.1.12]
K02314	23	22	23	25	23	24	31	32	37	29	28	23	17	15	15	17	15	replicative DNA helicase [EC:3.6.4.12];replicative DNA helicase [EC:3.6.1.-]
K04043	23	21	23	23	21	21	31	32	38	29	28	22	17	15	15	16	15	molecular chaperone DnaK
K02110	23	21	22	24	21	22	31	32	37	28	27	22	17	15	15	16	15	F-type H+-transporting ATPase subunit c [EC:3.6.3.14]
K02114	23	21	22	24	21	22	31	32	37	28	27	22	17	15	15	16	15	F-type H+-transporting ATPase subunit epsilon [EC:3.6.3.14]
K01955	22	21	21	24	21	21	31	32	40	29	28	23	17	15	15	16	15	carbamoyl-phosphate synthase large subunit [EC:6.3.5.5]
K02037	22	21	22	23	21	21	31	32	36	28	28	22	17	15	15	16	15	phosphate transport system permease protein
K00286	22	21	21	22	21	21	31	32	37	30	28	22	17	15	15	16	15	pyrroline-5-carboxylate reductase [EC:1.5.1.2]
K00645	22	20	21	21	21	21	31	33	37	29	28	22	17	15	15	16	15	[acyl-carrier-protein] S-malonyltransferase [EC:2.3.1.39]
K02313	22	20	21	22	20	21	31	32	37	28	28	22	17	15	15	16	15	chromosomal replication initiator protein
K03040	22	20	21	22	20	21	31	32	37	28	28	22	17	15	15	16	15	DNA-directed RNA polymerase subunit alpha [EC:2.7.7.6]
K01892	22	20	21	23	20	21	31	33	37	29	28	22	17	15	15	16	15	histidyl-tRNA synthetase [EC:6.1.1.21]
K00604	22	20	21	22	21	21	31	32	37	29	28	22	17	15	15	16	15	methionyl-tRNA formyltransferase [EC:2.1.2.9]
K00762	22	20	21	23	20	21	31	32	37	29	28	22	17	15	15	16	15	orotate phosphoribosyltransferase [EC:2.4.2.10]
K00566	22	20	21	24	20	21	31	32	38	28	28	22	17	15	15	16	15	tRNA (5-methylaminomethyl-2-thiouridylate)-methyltransferase [EC:2.1.1.61];tRNA-specific 2-thiouridylase [EC:2.8.1.-]
K02039	22	20	21	23	20	21	31	31	36	27	27	22	17	15	15	15	15	phosphate transport system protein
K05520	18	17	16	18	16	17	31	31	34	27	27	23	17	15	15	15	15	protease I [EC:3.2.-.-]
K00764	16	17	16	20	16	16	31	32	36	28	28	22	17	15	15	16	15	amidophosphoribosyltransferase [EC:2.4.2.14]
K00240	14	16	14	15	14	14	31	32	34	29	28	22	17	15	15	15	15	succinate dehydrogenase iron-sulfur protein [EC:1.3.99.1];succinate dehydrogenase iron-sulfur subunit [EC:1.3.99.1]
K00362	13	15	13	11	13	13	31	29	29	26	19	21	17	15	15	15	14	nitrite reductase (NAD(P)H) large subunit [EC:1.7.1.4]
K03500	34	36	34	30	33	33	30	31	37	30	28	27	17	15	15	15	15	ribosomal RNA small subunit methyltransferase B [EC:2.1.1.-]
K06131	32	34	32	31	31	31	30	32	36	27	28	26	17	15	15	16	15	cardiolipin synthase [EC:2.7.8.-]
K03442	32	33	32	28	31	31	30	31	36	30	28	25	17	15	15	15	15	small conductance mechanosensitive channel;small conductance mechanosensitive ion channel, MscS family
K00640	28	32	28	27	28	28	30	31	33	30	27	28	17	15	15	17	15	serine O-acetyltransferase [EC:2.3.1.30]
K03624	28	24	26	27	25	25	30	32	39	29	28	22	17	15	15	16	14	transcription elongation factor GreA
K07478	27	24	27	27	26	25	30	32	39	29	28	22	17	15	15	16	15	putative ATPase
K03469	27	24	27	28	25	25	30	31	38	28	28	21	17	15	15	16	14	ribonuclease HI [EC:3.1.26.4]
K03639	27	30	27	22	26	27	30	31	33	29	27	26	17	15	15	15	15	molybdenum cofactor biosynthesis protein;molybdenum cofactor biosynthesis protein A
K02945	23	21	22	22	21	21	30	32	37	28	28	22	17	15	15	16	15	small subunit ribosomal protein S1
K03601	23	21	22	23	21	22	30	31	36	27	27	22	17	15	15	16	15	exodeoxyribonuclease VII large subunit [EC:3.1.11.6]
K02108	23	21	22	24	21	22	30	32	37	28	27	22	17	15	15	16	15	F-type H+-transporting ATPase subunit a [EC:3.6.3.14]
K02111	23	21	22	24	21	22	30	32	37	28	27	22	17	15	15	16	15	F-type H+-transporting ATPase subunit alpha [EC:3.6.3.14]
K02112	23	21	22	24	21	22	30	32	37	28	27	22	17	15	15	16	15	F-type H+-transporting ATPase subunit beta [EC:3.6.3.14]
K02115	23	21	22	24	21	22	30	32	37	28	27	22	17	15	15	16	15	F-type H+-transporting ATPase subunit gamma [EC:3.6.3.14]
K00981	22	21	22	23	21	22	30	32	37	29	28	23	17	15	15	17	15	phosphatidate cytidylyltransferase [EC:2.7.7.41]
K02038	22	21	22	23	21	21	30	32	36	28	28	22	17	15	15	16	15	phosphate transport system permease protein
K03553	22	21	22	22	21	21	30	32	36	28	28	22	17	15	15	16	15	recombination protein RecA
K01887	22	21	21	23	20	21	30	32	36	28	28	22	17	15	15	16	15	arginyl-tRNA synthetase [EC:6.1.1.19]
K01689	22	21	21	23	21	21	30	32	37	28	28	22	17	15	15	16	15	enolase [EC:4.2.1.11]
K06173	22	21	21	22	21	21	30	32	37	29	28	22	17	15	15	16	15	tRNA pseudouridine synthase A [EC:5.4.99.12];tRNA pseudouridine38-40 synthase [EC:5.4.99.12]
K03544	22	21	21	22	20	21	30	32	36	28	27	22	17	15	15	16	15	ATP-dependent Clp protease ATP-binding subunit ClpX
K01874	22	21	21	23	20	21	30	32	37	28	27	22	17	15	15	16	15	methionyl-tRNA synthetase [EC:6.1.1.10]
K01881	22	21	21	23	20	21	30	32	36	28	27	22	17	15	15	16	15	prolyl-tRNA synthetase [EC:6.1.1.15]
K03438	22	21	21	22	20	21	30	32	37	28	27	22	17	15	15	16	15	S-adenosyl-methyltransferase [EC:2.1.1.-];16S rRNA (cytosine1402-N4)-methyltransferase [EC:2.1.1.199]
K02518	22	21	21	21	20	21	30	32	37	28	27	22	17	15	15	16	15	translation initiation factor IF-1
K03545	22	21	21	22	20	21	30	32	36	28	27	22	17	15	15	16	15	trigger factor
K01873	22	21	21	23	20	21	30	32	36	28	27	22	17	15	15	16	15	valyl-tRNA synthetase [EC:6.1.1.9]
K02337	22	20	21	22	21	21	30	32	37	30	28	23	17	15	15	16	15	DNA polymerase III subunit alpha [EC:2.7.7.7]
K03046	22	20	22	22	21	21	30	32	36	28	28	22	17	15	15	16	15	DNA-directed RNA polymerase subunit beta' [EC:2.7.7.6]
K03695	22	20	22	22	20	21	30	32	36	28	27	22	17	15	15	16	15	ATP-dependent Clp protease ATP-binding subunit ClpB
K00858	22	20	22	22	20	21	30	32	36	28	27	22	17	15	15	16	15	NAD+ kinase [EC:2.7.1.23]
K00806	22	20	22	23	20	21	30	32	36	28	27	22	17	15	15	16	15	undecaprenyl pyrophosphate synthetase [EC:2.5.1.31];undecaprenyl diphosphate synthase [EC:2.5.1.31]
K02528	22	20	21	23	21	21	30	32	36	28	28	22	17	15	15	16	15	16S rRNA (adenine1518-N6/adenine1519-N6)-dimethyltransferase [EC:2.1.1.182];dimethyladenosine transferase [EC:2.1.1.-]
K01939	22	20	21	23	20	21	30	32	37	29	28	22	17	15	15	16	15	adenylosuccinate synthase [EC:6.3.4.4]
K02238	22	20	21	21	20	21	30	32	37	28	28	22	17	15	15	16	15	competence protein ComEC
K02338	22	20	21	22	20	21	30	32	36	28	28	22	17	15	15	16	15	DNA polymerase III subunit beta [EC:2.7.7.7]
K10773	22	20	21	23	21	21	30	32	37	28	28	22	17	15	15	16	15	endonuclease III [EC:4.2.99.18]
K03551	22	20	21	22	20	21	30	32	36	28	28	22	17	15	15	16	15	holliday junction DNA helicase RuvB;holliday junction DNA helicase RuvB [EC:3.6.4.12]
K02902	22	20	21	22	21	21	30	32	37	28	28	22	17	15	15	16	15	large subunit ribosomal protein L28
K01872	22	20	21	23	20	21	30	32	36	28	27	22	17	15	15	16	15	alanyl-tRNA synthetase [EC:6.1.1.7]
K03524	22	20	21	22	20	21	30	32	37	28	27	22	17	15	15	16	15	BirA family transcriptional regulator, biotin operon repressor / biotin-[acetyl-CoA-carboxylase] ligase [EC:6.3.4.15]
K01956	22	20	21	23	21	21	30	32	38	28	27	22	17	15	15	16	15	carbamoyl-phosphate synthase small subunit [EC:6.3.5.5]
K00859	22	20	21	22	20	20	30	31	36	28	27	22	17	15	15	16	15	dephospho-CoA kinase [EC:2.7.1.24]
K02316	22	20	21	23	20	21	30	32	36	28	27	22	17	15	15	16	15	DNA primase [EC:2.7.7.-]
K03043	22	20	21	21	20	21	30	32	36	28	27	22	17	15	15	16	15	DNA-directed RNA polymerase subunit beta [EC:2.7.7.6]
K02357	22	20	21	22	20	21	30	32	36	28	27	22	17	15	15	16	15	elongation factor EF-Ts;elongation factor Ts
K03702	22	20	21	23	20	21	30	32	36	28	27	22	17	15	15	16	15	excinuclease ABC subunit B
K03979	22	20	21	22	20	21	30	32	36	28	27	22	17	15	15	16	15	GTP-binding protein
K03596	22	20	21	22	20	21	30	32	36	28	27	22	17	15	15	16	15	GTP-binding protein LepA
K00942	22	20	21	22	20	21	30	32	37	28	27	22	17	15	15	16	15	guanylate kinase [EC:2.7.4.8]
K01870	22	20	21	23	20	21	30	32	36	28	27	22	17	15	15	16	15	isoleucyl-tRNA synthetase [EC:6.1.1.5]
K02863	22	20	21	23	20	21	30	32	36	28	27	22	17	15	15	16	15	large subunit ribosomal protein L1
K02864	22	20	21	23	20	21	30	32	36	28	27	22	17	15	15	16	15	large subunit ribosomal protein L10
K02867	22	20	21	23	20	21	30	32	36	28	27	22	17	15	15	16	15	large subunit ribosomal protein L11
K02871	22	20	21	23	20	21	30	32	36	28	27	22	17	15	15	16	15	large subunit ribosomal protein L13
K02874	22	20	21	22	20	21	30	32	36	28	27	22	17	15	15	16	15	large subunit ribosomal protein L14
K02876	22	20	21	23	20	20	30	32	36	28	27	22	17	15	15	16	15	large subunit ribosomal protein L15
K02878	22	20	21	22	20	21	30	32	36	28	27	22	17	15	15	16	15	large subunit ribosomal protein L16
K02881	22	20	21	23	20	21	30	32	36	28	27	22	17	15	15	16	15	large subunit ribosomal protein L18
K02884	22	20	21	22	20	21	30	32	36	28	27	22	17	15	15	16	15	large subunit ribosomal protein L19
K02886	22	20	21	23	20	21	30	32	36	28	27	22	17	15	15	16	15	large subunit ribosomal protein L2
K02887	22	20	21	22	20	21	30	32	36	28	27	22	17	15	15	16	15	large subunit ribosomal protein L20
K02890	22	20	21	23	20	21	30	31	36	28	27	22	17	15	15	16	15	large subunit ribosomal protein L22
K02892	22	20	21	23	20	21	30	32	36	28	27	22	17	15	15	16	15	large subunit ribosomal protein L23
K02895	22	20	21	23	20	21	30	32	36	28	27	22	17	15	15	16	15	large subunit ribosomal protein L24
K02899	22	20	21	22	20	21	30	32	36	28	27	22	17	15	15	16	15	large subunit ribosomal protein L27
K02904	22	20	21	22	20	21	30	31	36	28	27	22	17	15	15	16	15	large subunit ribosomal protein L29
K02906	22	20	21	23	20	21	30	32	36	28	27	22	17	15	15	16	15	large subunit ribosomal protein L3
K02916	22	20	21	22	20	21	30	31	36	27	27	22	17	15	15	16	15	large subunit ribosomal protein L35
K02926	22	20	21	22	20	21	30	32	36	28	27	22	17	15	15	16	15	large subunit ribosomal protein L4
K02931	22	20	21	23	20	21	30	32	36	28	27	22	17	15	15	16	15	large subunit ribosomal protein L5
K02933	22	20	21	23	20	21	30	32	36	28	27	22	17	15	15	16	15	large subunit ribosomal protein L6
K02939	22	20	21	22	20	21	30	32	36	28	27	22	17	15	15	16	15	large subunit ribosomal protein L9
K01869	22	20	21	23	20	21	30	31	36	28	27	22	17	15	15	16	15	leucyl-tRNA synthetase [EC:6.1.1.4]
K03687	22	20	21	23	20	21	30	32	37	28	27	22	17	15	15	16	15	molecular chaperone GrpE
K02600	22	20	21	23	20	21	30	32	36	28	27	22	17	15	15	16	15	N utilization substance protein A
K03625	22	20	21	22	20	21	30	31	36	28	27	22	17	15	15	16	15	N utilization substance protein B
K01516	22	20	21	23	20	20	30	32	37	28	27	22	17	15	15	16	15	nucleoside-triphosphatase [EC:3.6.1.15]
K01409	22	20	21	23	20	21	30	32	36	28	27	22	17	15	15	16	15	O-sialoglycoprotein endopeptidase [EC:3.4.24.57]
K00954	22	20	21	22	20	21	30	31	36	28	27	22	17	15	15	16	15	pantetheine-phosphate adenylyltransferase [EC:2.7.7.3]
K02835	22	20	21	22	20	21	30	32	36	28	27	22	17	15	15	16	15	peptide chain release factor RF-1;peptide chain release factor 1
K01056	22	20	21	22	20	21	30	32	36	28	27	22	17	15	15	16	15	peptidyl-tRNA hydrolase, PTH1 family [EC:3.1.1.29]
K01889	22	20	21	23	20	21	30	32	36	28	27	22	17	15	15	16	15	phenylalanyl-tRNA synthetase alpha chain [EC:6.1.1.20]
K01890	22	20	21	23	20	21	30	32	36	28	27	22	17	15	15	16	15	phenylalanyl-tRNA synthetase beta chain [EC:6.1.1.20]
K00927	22	20	21	23	20	21	30	32	36	28	27	22	17	15	15	16	15	phosphoglycerate kinase [EC:2.7.2.3]
K04066	22	20	21	22	20	20	30	31	36	28	27	22	17	15	15	16	15	primosomal protein N' (replication factor Y) (superfamily II helicase) [EC:3.6.1.-];primosomal protein N' (replication factor Y) (superfamily II helicase) [EC:3.6.4.-]
K06187	22	20	21	22	20	21	30	31	36	28	27	22	17	15	15	16	15	recombination protein RecR
K09761	22	20	21	22	20	20	30	32	36	28	27	22	17	15	15	16	15	ribosomal RNA small subunit methyltransferase E [EC:2.1.1.-]
K09710	22	20	21	22	20	21	30	31	36	28	27	22	17	15	15	16	15	ribosome-associated protein;hypothetical protein
K02834	22	20	21	22	20	20	30	32	36	28	27	22	17	15	15	16	15	ribosome-binding factor A
K01875	22	20	21	23	20	21	30	32	37	28	27	22	17	15	15	16	15	seryl-tRNA synthetase [EC:6.1.1.11]
K02948	22	20	21	23	20	21	30	32	36	28	27	22	17	15	15	16	15	small subunit ribosomal protein S11
K02950	22	20	21	23	20	20	30	32	36	28	27	22	17	15	15	16	15	small subunit ribosomal protein S12
K02959	22	20	21	21	20	21	30	32	36	28	27	22	17	15	15	16	15	small subunit ribosomal protein S16
K02961	22	20	21	23	20	21	30	32	36	28	27	22	17	15	15	16	15	small subunit ribosomal protein S17
K02963	22	20	21	22	21	21	30	32	36	28	27	22	17	15	15	16	15	small subunit ribosomal protein S18
K02965	22	20	21	23	20	21	30	32	36	28	27	22	17	15	15	16	15	small subunit ribosomal protein S19
K02967	22	20	21	23	20	21	30	32	36	28	27	22	17	15	15	16	15	small subunit ribosomal protein S2
K02986	22	20	21	23	20	21	30	32	36	28	27	22	17	15	15	16	15	small subunit ribosomal protein S4
K02988	22	20	21	23	20	21	30	32	36	28	27	22	17	15	15	16	15	small subunit ribosomal protein S5
K02990	22	20	21	22	20	21	30	32	36	28	27	22	17	15	15	16	15	small subunit ribosomal protein S6
K02992	22	20	21	23	20	21	30	32	36	28	27	22	17	15	15	16	15	small subunit ribosomal protein S7
K02994	22	20	21	23	20	21	30	32	36	28	27	22	17	15	15	16	15	small subunit ribosomal protein S8
K02996	22	20	21	23	20	21	30	32	36	28	27	22	17	15	15	16	15	small subunit ribosomal protein S9
K03664	22	20	21	22	20	21	30	32	36	28	27	22	17	15	15	16	15	SsrA-binding protein
K02601	22	20	21	23	20	21	30	32	36	28	27	22	17	15	15	16	15	transcriptional antiterminator NusG
K03723	22	20	21	22	20	21	30	32	36	28	27	22	17	15	15	16	15	transcription-repair coupling factor (superfamily II helicase) [EC:3.6.4.-];transcription-repair coupling factor (superfamily II helicase) [EC:3.6.1.-]
K02519	22	20	21	22	20	21	30	31	36	28	27	22	17	15	15	16	15	translation initiation factor IF-2
K02520	22	20	21	22	20	20	30	32	36	28	27	22	17	15	15	16	15	translation initiation factor IF-3
K00791	22	20	21	22	20	20	30	32	36	28	27	22	17	15	15	16	15	tRNA dimethylallyltransferase [EC:2.5.1.75]
K03177	22	20	21	23	20	21	30	31	36	28	27	22	17	15	15	16	15	tRNA pseudouridine55 synthase [EC:5.4.99.25];tRNA pseudouridine synthase B [EC:5.4.99.12]
K04075	22	20	21	22	20	20	30	31	36	28	27	22	17	15	15	16	15	tRNA(Ile)-lysidine synthase [EC:6.3.4.-]
K00075	22	20	21	21	20	21	30	32	36	28	27	22	17	15	15	16	15	UDP-N-acetylmuramate dehydrogenase [EC:1.1.1.158]
K09903	22	20	21	23	20	21	30	32	36	28	27	22	17	15	15	16	15	uridylate kinase [EC:2.7.4.22]
K07305	22	20	22	19	21	21	30	31	36	30	27	22	17	15	15	15	15	peptide-methionine (R)-S-oxide reductase [EC:1.8.4.12]
K00919	22	20	21	22	20	20	30	31	36	27	27	22	17	15	15	15	15	4-diphosphocytidyl-2-C-methyl-D-erythritol kinase [EC:2.7.1.148]
K02879	22	20	21	21	20	21	30	31	36	28	27	22	17	15	15	15	15	large subunit ribosomal protein L17
K01591	22	20	21	23	20	21	30	32	36	28	27	22	17	15	15	15	15	orotidine-5'-phosphate decarboxylase [EC:4.1.1.23]
K02836	22	20	21	22	20	21	30	32	36	28	27	22	17	15	15	15	15	peptide chain release factor RF-2;peptide chain release factor 2
K03685	22	20	21	21	20	21	30	31	36	28	27	22	17	15	15	15	15	ribonuclease III [EC:3.1.26.3]
K02952	22	20	21	22	20	20	30	31	36	28	27	22	17	15	15	15	15	small subunit ribosomal protein S13
K02956	22	20	21	22	20	20	30	31	36	28	27	22	17	15	15	15	15	small subunit ribosomal protein S15
K06925	22	20	21	21	20	20	30	31	36	27	27	22	17	15	15	15	15	UPF0079 ATP-binding protein
K06178	22	20	21	21	20	20	30	31	36	28	28	21	17	15	15	15	15	ribosomal large subunit pseudouridine synthase B [EC:5.4.99.12];23S rRNA pseudouridine2605 synthase [EC:5.4.99.22]
K00969	22	20	21	21	20	20	30	32	36	28	27	20	17	15	15	15	15	nicotinate-nucleotide adenylyltransferase [EC:2.7.7.18]
K01000	21	21	21	22	20	21	30	31	36	28	27	22	17	15	15	16	15	phospho-N-acetylmuramoyl-pentapeptide-transferase [EC:2.7.8.13]
K00794	21	20	21	23	21	21	30	32	36	29	28	22	17	15	15	16	15	6,7-dimethyl-8-ribityllumazine synthase [EC:2.5.1.78];riboflavin synthase beta chain [EC:2.5.1.-]
K01924	21	20	21	22	20	21	30	31	35	28	28	22	17	15	15	16	14	UDP-N-acetylmuramate--alanine ligase [EC:6.3.2.8]
K02340	21	20	21	21	20	21	30	32	36	28	27	22	17	15	15	16	15	DNA polymerase III subunit delta [EC:2.7.7.7]
K02341	21	20	21	22	20	21	30	32	36	28	27	22	17	15	15	16	15	DNA polymerase III subunit delta' [EC:2.7.7.7]
K03631	21	20	21	21	20	21	30	31	36	28	27	22	17	15	15	16	15	DNA repair protein RecN (Recombination protein N)
K03977	21	20	21	22	20	20	30	31	36	28	27	22	17	15	15	16	15	GTP-binding protein
K02911	21	20	21	21	20	20	30	31	36	27	27	22	17	15	15	16	14	large subunit ribosomal protein L32
K03218	21	20	21	21	20	20	30	31	34	28	27	22	17	15	15	16	14	RNA methyltransferase, TrmH family [EC:2.1.1.-]
K02946	21	20	21	23	20	20	30	32	36	28	27	22	17	15	15	16	15	small subunit ribosomal protein S10
K01925	21	20	21	22	20	21	30	31	36	28	27	22	17	15	15	16	15	UDP-N-acetylmuramoylalanine--D-glutamate ligase [EC:6.3.2.9]
K01929	21	20	21	22	20	21	30	31	36	28	27	22	17	15	15	16	15	UDP-N-acetylmuramoylalanyl-D-glutamyl-2,6-diaminopimelate--D-alanyl- D-alanine ligase [EC:6.3.2.10];UDP-N-acetylmuramoylalanyl-D-glutamyl-2,6-diaminopimelate--D-alanyl-D-alanine ligase [EC:6.3.2.10]
K00793	21	20	21	22	20	21	30	31	36	28	28	22	17	15	15	15	15	riboflavin synthase [EC:2.5.1.9];riboflavin synthase alpha chain [EC:2.5.1.9]
K03703	21	20	21	22	20	21	30	32	36	28	27	22	17	15	15	15	15	excinuclease ABC subunit C
K03550	21	20	21	21	19	19	30	32	36	27	27	22	17	15	15	15	15	holliday junction DNA helicase RuvA [EC:3.6.4.12];holliday junction DNA helicase RuvA
K03733	21	20	21	21	20	21	30	31	36	28	27	22	17	15	15	15	15	integrase/recombinase XerC
K00940	21	20	21	22	20	20	30	31	36	28	27	22	17	15	15	15	15	nucleoside-diphosphate kinase [EC:2.7.4.6]
K02982	21	20	21	22	20	21	30	32	36	28	27	22	17	15	15	15	15	small subunit ribosomal protein S3
K00554	21	20	21	21	20	21	30	32	36	28	27	22	17	15	15	15	15	tRNA (guanine-N1-)-methyltransferase [EC:2.1.1.31]
K02343	21	20	21	20	19	19	30	31	36	27	27	21	17	15	15	14	15	DNA polymerase III subunit gamma/tau [EC:2.7.7.7]
K03584	20	19	20	20	19	19	30	31	35	27	27	22	17	15	15	16	14	DNA repair protein RecO (recombination protein O)
K03665	20	19	20	21	19	19	30	32	36	28	27	22	17	15	15	16	15	GTP-binding protein HflX
K08998	20	19	20	19	19	18	30	31	35	27	27	21	17	15	15	15	14	hypothetical protein
K01599	17	18	16	17	15	16	30	32	35	28	27	21	17	15	15	17	15	uroporphyrinogen decarboxylase [EC:4.1.1.37]
K00215	16	17	15	16	15	16	30	32	34	28	27	23	17	15	15	16	15	dihydrodipicolinate reductase [EC:1.3.1.26]
K00609	16	17	15	17	15	16	30	32	34	28	27	22	17	15	15	16	15	aspartate carbamoyltransferase catalytic subunit [EC:2.1.3.2]
K00013	16	17	15	18	15	16	30	31	34	28	27	22	17	15	15	16	15	histidinol dehydrogenase [EC:1.1.1.23]
K11175	16	17	15	17	15	16	30	31	34	27	27	22	17	15	15	16	15	phosphoribosylglycinamide formyltransferase 1 [EC:2.1.2.2]
K00962	16	17	15	16	15	16	30	31	33	27	27	22	17	15	15	16	15	polyribonucleotide nucleotidyltransferase [EC:2.7.7.8]
K02838	16	17	15	16	15	16	30	31	34	27	27	22	17	15	15	16	15	ribosome recycling factor
K03628	16	17	15	16	15	15	30	32	35	28	27	22	17	15	15	16	15	transcription termination factor Rho
K01695	16	17	15	17	15	16	30	31	34	27	27	22	17	15	15	16	15	tryptophan synthase alpha chain [EC:4.2.1.20]
K01696	16	17	15	16	15	16	30	31	34	27	27	22	17	15	15	16	15	tryptophan synthase beta chain [EC:4.2.1.20]
K00052	16	17	15	17	15	16	30	31	33	27	27	21	17	15	15	16	15	3-isopropylmalate dehydrogenase [EC:1.1.1.85]
K00053	16	17	15	17	15	16	30	31	33	28	27	21	17	15	15	16	15	ketol-acid reductoisomerase [EC:1.1.1.86]
K00800	16	17	15	17	15	16	30	32	34	28	27	22	17	15	15	15	15	3-phosphoshikimate 1-carboxyvinyltransferase [EC:2.5.1.19]
K01588	16	17	15	18	15	16	30	31	34	27	27	22	17	15	15	15	15	5-(carboxyamino)imidazole ribonucleotide mutase [EC:5.4.99.18]
K01940	16	17	15	17	15	16	30	31	34	27	27	22	17	15	15	15	15	argininosuccinate synthase [EC:6.3.4.5]
K00765	16	17	15	17	15	16	30	31	34	27	27	22	17	15	15	15	15	ATP phosphoribosyltransferase [EC:2.4.2.17]
K01736	16	17	15	17	15	16	30	32	34	27	27	22	17	15	15	15	15	chorismate synthase [EC:4.2.3.5]
K02500	16	17	15	17	15	16	30	31	34	27	27	22	17	15	15	15	15	cyclase HisF [EC:4.1.3.-];cyclase [EC:4.1.3.-]
K02501	16	17	15	17	15	16	30	31	34	27	27	22	17	15	15	15	15	glutamine amidotransferase [EC:2.4.2.-]
K03593	16	16	15	16	15	16	30	31	33	28	27	22	17	15	15	15	15	ATP-binding protein involved in chromosome partitioning
K02897	16	16	15	15	15	16	30	31	33	27	27	22	17	15	15	15	15	large subunit ribosomal protein L25
K01933	16	16	15	17	14	15	30	31	34	27	27	21	17	15	15	15	15	phosphoribosylformylglycinamidine cyclo-ligase [EC:6.3.3.1]
K00658	15	16	15	13	15	15	30	30	33	28	27	22	17	15	15	15	15	2-oxoglutarate dehydrogenase E2 component (dihydrolipoamide succinyltransferase) [EC:2.3.1.61]
K00241	14	15	14	16	14	14	30	31	33	28	27	22	17	15	15	15	15	succinate dehydrogenase cytochrome b556 subunit;succinate dehydrogenase cytochrome b-556 subunit [EC:1.3.99.1];succinate dehydrogenase cytochrome b-556 subunit
K00767	14	15	14	15	14	14	30	31	32	27	27	21	17	15	15	15	15	nicotinate-nucleotide pyrophosphorylase (carboxylating) [EC:2.4.2.19]
K03517	14	15	14	15	14	14	30	31	32	26	27	21	17	15	15	15	15	quinolinate synthase [EC:2.5.1.72]
K00760	9	5	8	12	8	8	30	32	36	26	27	17	17	15	15	15	15	hypoxanthine phosphoribosyltransferase [EC:2.4.2.8]
K02012	2	2	1	3	3	2	30	31	31	23	21	15	17	14	15	14	15	iron(III) transport system substrate-binding protein
K03316	73	79	75	59	72	70	29	30	39	32	21	39	17	15	15	15	15	monovalent cation:H+ antiporter, CPA1 family
K00864	27	24	26	25	25	25	29	30	37	29	28	22	17	15	15	16	15	glycerol kinase [EC:2.7.1.30]
K03789	23	20	22	20	20	20	29	31	35	27	27	22	17	15	15	15	14	ribosomal-protein-alanine N-acetyltransferase [EC:2.3.1.128]
K01515	22	21	21	21	20	20	29	30	34	26	27	22	17	15	15	16	14	ADP-ribose pyrophosphatase [EC:3.6.1.13]
K03501	22	20	21	21	20	21	29	31	35	28	27	22	17	15	15	16	14	glucose inhibited division protein B [EC:2.1.-.-];ribosomal RNA small subunit methyltransferase G [EC:2.1.1.170]
K03073	22	20	21	21	20	21	29	31	36	28	27	22	17	15	15	16	15	preprotein translocase subunit SecE
K03531	21	20	21	23	20	21	29	31	36	28	27	22	17	15	15	16	15	cell division protein FtsZ
K02907	21	20	21	22	20	20	29	31	35	27	27	22	17	15	15	16	14	large subunit ribosomal protein L30
K03470	21	20	21	23	20	20	29	31	36	28	27	22	17	15	15	16	15	ribonuclease HII [EC:3.1.26.4]
K03589	21	20	21	21	20	21	29	31	35	27	27	21	17	15	15	16	14	cell division protein FtsQ
K01520	21	20	21	22	20	20	29	31	34	27	27	21	17	15	15	16	14	dUTP pyrophosphatase [EC:3.6.1.23]
K02113	21	20	21	22	20	21	29	31	36	28	27	21	17	15	15	16	15	F-type H+-transporting ATPase subunit delta [EC:3.6.3.14]
K03575	21	20	21	21	20	20	29	31	36	28	27	22	17	15	15	15	15	A/G-specific adenine glycosylase [EC:3.2.2.-]
K01776	21	20	21	23	20	20	29	30	34	27	27	22	17	15	15	15	14	glutamate racemase [EC:5.1.1.3]
K06207	21	20	21	21	20	20	29	31	35	27	27	22	17	15	15	15	15	GTP-binding protein
K00763	21	20	21	20	20	20	29	30	35	27	27	22	17	15	15	15	15	nicotinate phosphoribosyltransferase [EC:2.4.2.11]
K03075	21	20	21	22	20	20	29	31	36	28	27	22	17	15	15	15	14	preprotein translocase subunit SecG
K07447	21	20	21	22	20	21	29	31	36	28	27	22	17	15	15	15	15	putative holliday junction resolvase [EC:3.1.-.-]
K02563	21	20	21	23	20	21	29	31	35	28	27	22	17	15	15	15	15	UDP-N-acetylglucosamine--N-acetylmuramyl-(pentapeptide) pyrophosphoryl-undecaprenol N-acetylglucosamine transferase [EC:2.4.1.227]
K03595	21	20	21	21	20	20	29	30	34	27	27	21	17	15	15	15	14	GTP-binding protein Era
K07042	21	20	21	20	20	20	29	30	34	27	27	21	17	15	15	15	15	probable rRNA maturation factor
K07738	21	20	21	19	20	20	29	30	34	26	27	21	17	15	15	15	15	transcriptional repressor NrdR
K03565	21	20	20	21	20	20	29	31	34	26	27	21	17	15	15	15	14	regulatory protein
K00761	21	20	20	21	20	20	29	31	35	26	27	21	17	15	15	15	15	uracil phosphoribosyltransferase [EC:2.4.2.9]
K03722	21	20	21	18	20	20	29	30	34	25	27	20	17	15	15	15	15	ATP-dependent DNA helicase DinG [EC:3.6.4.12];ATP-dependent DNA helicase DinG [EC:3.6.1.-]
K03602	21	20	21	21	20	20	29	31	35	27	27	20	17	15	15	15	15	exodeoxyribonuclease VII small subunit [EC:3.1.11.6]
K03925	21	20	20	19	20	20	29	30	34	27	27	20	17	15	15	15	15	MraZ protein
K03629	20	20	20	22	20	20	29	31	35	28	27	21	17	15	15	16	15	DNA replication and repair protein RecF
K02860	20	19	20	20	19	19	29	31	34	27	27	21	17	15	15	16	14	16S rRNA processing protein RimM
K08483	20	20	20	19	19	20	29	29	32	24	27	19	17	14	15	15	15	phosphotransferase system, enzyme I, PtsI [EC:2.7.3.9]
K01698	16	17	15	14	15	16	29	30	32	27	27	22	17	15	15	15	15	porphobilinogen synthase [EC:4.2.1.24]
K01772	16	17	16	13	15	16	29	30	32	27	27	21	17	15	15	15	15	ferrochelatase [EC:4.99.1.1]
K01657	16	17	15	17	15	15	29	30	33	26	27	21	17	15	15	15	15	anthranilate synthase component I [EC:4.1.3.27]
K03635	16	17	15	13	15	15	29	30	31	27	27	21	17	15	15	15	15	molybdenum cofactor biosynthesis protein E;molybdopterin synthase catalytic subunit [EC:2.-.-.-]
K01356	16	17	15	14	15	15	29	30	33	26	27	20	17	15	15	15	15	repressor LexA [EC:3.4.21.88]
K02301	16	16	15	15	15	15	29	30	32	27	27	21	17	15	15	15	15	protoheme IX farnesyltransferase [EC:2.5.1.-]
K03118	16	16	15	16	15	16	29	31	33	27	27	21	17	15	15	15	15	sec-independent protein translocase protein TatC
K03637	16	16	15	14	15	16	29	30	32	27	27	20	17	15	15	15	15	molybdenum cofactor biosynthesis protein C
K09013	15	16	15	17	15	15	29	31	34	27	27	20	17	15	15	16	15	Fe-S cluster assembly ATP-binding protein
K01918	15	17	15	15	15	15	29	31	33	27	27	21	17	15	15	15	15	pantoate--beta-alanine ligase [EC:6.3.2.1]
K00031	15	16	15	16	15	15	29	31	33	27	27	23	17	15	15	15	15	isocitrate dehydrogenase [EC:1.1.1.42]
K04488	15	16	14	13	13	14	29	30	31	25	26	21	17	14	15	15	15	nitrogen fixation protein NifU and related proteins
K09015	15	16	15	15	15	15	29	31	33	27	27	20	17	15	15	15	15	Fe-S cluster assembly protein SufD
K00606	14	16	14	15	14	14	29	31	33	27	27	21	17	15	15	15	15	3-methyl-2-oxobutanoate hydroxymethyltransferase [EC:2.1.2.11]
K01902	14	15	14	13	14	13	29	30	30	27	27	21	17	15	15	15	15	succinyl-CoA synthetase alpha subunit [EC:6.2.1.5]
K01903	14	15	14	12	14	13	29	30	31	27	27	21	17	15	15	15	15	succinyl-CoA synthetase beta subunit [EC:6.2.1.5]
K00278	14	15	14	14	14	14	29	30	30	25	26	21	17	15	15	15	15	L-aspartate oxidase [EC:1.4.3.16]
K09014	14	16	14	17	14	14	29	31	34	26	27	20	17	15	15	14	15	Fe-S cluster assembly protein SufB
K01810	9	6	8	13	8	8	29	30	34	26	27	17	17	15	15	15	15	glucose-6-phosphate isomerase [EC:5.3.1.9]
K01735	3	2	3	6	3	3	29	31	33	26	27	17	17	15	15	15	15	3-dehydroquinate synthase [EC:4.2.3.4]
K02011	2	2	1	3	2	2	29	31	31	22	21	15	17	14	15	14	14	iron(III) transport system permease protein
K01246	25	23	25	26	24	23	28	30	38	28	27	22	17	15	15	15	15	DNA-3-methyladenine glycosylase I [EC:3.2.2.20]
K03431	22	21	22	21	20	20	28	29	33	26	26	21	17	15	15	15	15	phosphoglucosamine mutase [EC:5.4.2.10]
K01589	21	20	21	19	20	20	28	29	33	27	27	21	17	15	15	15	15	5-(carboxyamino)imidazole ribonucleotide synthase [EC:6.3.4.18]
K03282	21	20	21	21	20	20	28	30	34	27	27	21	17	15	15	15	14	large conductance mechanosensitive channel;large conductance mechanosensitive channel, MscL family
K09748	21	20	21	21	20	20	28	30	34	27	27	21	17	15	15	15	14	ribosome maturation factor RimP;hypothetical protein
K00997	21	20	21	19	19	20	28	30	33	26	26	19	17	15	15	15	14	holo-[acyl-carrier protein] synthase [EC:2.7.8.7]
K01934	20	20	20	21	21	20	28	29	33	27	27	21	17	15	15	15	14	5-formyltetrahydrofolate cyclo-ligase [EC:6.3.3.2]
K01679	20	20	20	20	20	20	28	29	33	27	27	21	17	15	15	15	15	fumarate hydratase, class II [EC:4.2.1.2]
K02221	20	20	20	18	20	20	28	30	32	26	27	21	17	15	15	15	14	YggT family protein
K03060	20	19	20	18	19	19	28	29	33	26	27	21	17	15	15	15	15	DNA-directed RNA polymerase subunit omega [EC:2.7.7.6]
K01489	20	19	19	18	19	18	28	30	33	26	26	20	17	15	15	15	15	cytidine deaminase [EC:3.5.4.5]
K01923	16	17	15	17	15	16	28	30	33	25	20	21	17	15	15	16	15	phosphoribosylaminoimidazole-succinocarboxamide synthase [EC:6.3.2.6]
K01945	16	17	15	17	15	16	28	30	33	25	20	21	17	15	15	15	15	phosphoribosylamine--glycine ligase [EC:6.3.4.13]
K02379	13	15	13	11	13	14	28	29	28	24	26	19	17	14	15	15	15	FdhD protein
K02237	8	5	7	9	7	7	28	29	31	23	26	16	17	14	15	15	14	competence protein ComEA
K01619	8	5	8	12	7	7	28	30	32	25	26	15	17	15	15	15	15	deoxyribose-phosphate aldolase [EC:4.1.2.4]
K03648	7	5	7	11	8	8	28	30	32	24	26	16	17	14	15	15	15	uracil-DNA glycosylase [EC:3.2.2.-];uracil-DNA glycosylase [EC:3.2.2.27]
K02018	3	2	2	4	2	3	28	29	30	24	26	16	17	15	15	15	15	molybdate transport system permease protein
K00945	22	21	21	24	20	21	27	28	35	27	26	21	17	15	15	17	15	cytidylate kinase [EC:2.7.4.14]
K03110	22	20	21	23	20	21	27	28	35	27	26	21	17	15	15	16	15	fused signal recognition particle receptor
K06958	21	20	20	19	20	20	27	29	31	24	26	20	17	14	15	15	14	UPF0042 nucleotide-binding protein
K04485	20	20	20	22	20	21	27	28	34	26	25	21	17	15	15	16	14	DNA repair protein RadA/Sms
K03439	20	20	20	22	20	20	27	29	34	25	20	21	17	15	15	15	15	tRNA (guanine-N7-)-methyltransferase [EC:2.1.1.33]
K01749	16	17	15	14	15	15	27	29	31	25	20	21	17	15	15	15	15	hydroxymethylbilane synthase [EC:2.5.1.61]
K11068	8	5	7	9	8	7	27	29	33	25	26	17	17	15	15	15	15	hemolysin III
K00876	8	5	8	12	7	7	27	30	32	23	26	14	17	15	15	15	15	uridine kinase [EC:2.7.1.48]
K00937	21	20	21	21	21	20	26	27	33	26	25	21	17	15	15	15	15	polyphosphate kinase [EC:2.7.4.1]
K03210	21	20	21	21	20	20	26	28	33	25	20	20	17	15	15	15	15	preprotein translocase subunit YajC
K01012	15	17	15	17	15	15	26	27	29	24	25	20	17	15	15	15	15	biotin synthetase [EC:2.8.1.6]
K03147	15	17	15	17	15	15	26	27	29	24	25	20	17	15	15	15	15	thiamine biosynthesis protein ThiC
K00390	15	16	15	14	15	15	26	27	30	26	25	21	17	14	15	15	15	phosphoadenosine phosphosulfate reductase [EC:1.8.4.8]
K00560	8	6	8	13	9	9	26	28	31	23	19	16	17	15	15	16	15	thymidylate synthase [EC:2.1.1.45]
K00287	7	6	7	12	8	7	26	28	31	22	19	15	17	15	15	15	15	dihydrofolate reductase [EC:1.5.1.3]
K06941	16	17	16	18	15	16	25	30	33	23	26	20	17	15	15	15	15	ribosomal RNA large subunit methyltransferase N [EC:2.1.1.-]
K01620	5	3	3	8	4	5	25	27	30	24	25	14	17	15	15	16	15	threonine aldolase [EC:4.1.2.5]
K00759	21	20	21	21	20	20	23	28	32	22	26	19	17	15	15	15	14	adenine phosphoribosyltransferase [EC:2.4.2.7]
K03458	18	18	18	16	17	17	23	19	13	21	23	19	17	14	15	14	14	nucleobase:cation symporter-2, NCS2 family
K06168	16	17	15	16	15	16	23	28	31	20	19	18	17	15	15	15	15	bifunctional enzyme involved in thiolation and methylation of tRNA
K02914	21	20	21	22	20	20	22	27	31	20	19	19	17	15	15	15	14	large subunit ribosomal protein L34
K00208	21	20	21	20	20	20	21	25	32	22	24	19	17	15	15	15	15	enoyl-[acyl-carrier protein] reductase I [EC:1.3.1.9]
K12410	20	19	19	20	19	18	21	27	30	20	19	17	17	15	15	16	15	NAD-dependent deacetylase [EC:3.5.1.-]
K07560	8	5	8	11	8	8	21	27	30	18	19	14	17	14	15	15	15	D-tyrosyl-tRNA(Tyr) deacylase [EC:3.1.-.-]
K01243	19	19	19	19	18	18	20	26	29	17	18	18	17	15	15	15	14	S-adenosylhomocysteine/5'-methylthioadenosine nucleosidase [EC:3.2.2.9]
K00024	3	2	3	8	2	2	20	25	29	18	17	13	17	15	15	15	15	malate dehydrogenase [EC:1.1.1.37]
K05837	27	24	27	26	25	25	19	24	33	20	17	18	17	15	15	16	15	rod shape determining protein RodA
K00773	21	20	21	23	20	20	19	17	18	21	22	19	17	15	15	15	15	queuine tRNA-ribosyltransferase [EC:2.4.2.29]
K07507	15	15	15	13	14	14	16	18	13	15	22	16	17	15	15	14	14	putative Mg2+ transporter-C (MgtC) family protein
K00950	14	16	14	14	14	14	16	14	15	19	20	20	17	15	15	15	15	2-amino-4-hydroxy-6-hydroxymethyldihydropteridine pyrophosphokinase [EC:2.7.6.3];2-amino-4-hydroxy-6-hydroxymethyldihydropteridine diphosphokinase [EC:2.7.6.3]
K01963	21	20	21	18	20	20	15	13	16	20	20	18	17	14	15	15	15	acetyl-CoA carboxylase carboxyl transferase subunit beta [EC:6.4.1.2]
K01633	13	16	14	14	14	14	15	14	14	19	19	18	17	15	15	15	15	dihydroneopterin aldolase [EC:4.1.2.25]
K02619	1	1	1	5	2	2	15	14	9	15	20	12	17	14	15	14	14	4-amino-4-deoxychorismate lyase [EC:4.1.3.38]
K02837	20	20	20	21	20	20	14	13	14	19	19	18	17	15	15	15	15	peptide chain release factor 3;peptide chain release factor RF-3
K03768	19	19	20	20	20	19	14	13	15	16	13	17	17	15	15	15	15	peptidyl-prolyl cis-trans isomerase B (cyclophilin B) [EC:5.2.1.8]
K01814	16	17	15	17	15	16	12	14	13	14	14	16	17	15	15	15	15	phosphoribosylformimino-5-aminoimidazole carboxamide ribotide isomerase [EC:5.3.1.16]
K09936	8	5	7	9	8	7	12	10	9	15	18	15	17	15	15	16	14	hypothetical protein
K07636	22	20	21	21	20	20	10	13	16	16	13	16	17	15	15	15	15	two-component system, OmpR family, phosphate regulon sensor histidine kinase PhoR [EC:2.7.13.3]
K03630	32	35	33	31	31	32	9	11	14	13	12	20	17	15	15	15	15	DNA repair protein RadC
K06158	23	21	22	24	21	22	9	11	15	13	12	16	17	15	15	16	15	ATP-binding cassette, sub-family F, member 3
K07568	22	20	21	23	20	20	9	12	15	13	12	16	17	15	15	16	15	S-adenosylmethionine:tRNA ribosyltransferase-isomerase [EC:5.-.-.-]
K03555	22	20	21	21	20	20	9	11	14	13	12	16	17	15	15	15	15	DNA mismatch repair protein MutS
K03572	22	20	21	21	20	20	9	11	14	13	12	15	17	14	15	15	15	DNA mismatch repair protein MutL
K09747	21	20	21	19	20	20	9	10	13	14	12	16	17	14	15	15	15	hypothetical protein
K03570	21	20	21	21	20	20	9	11	13	13	12	15	17	15	15	15	15	rod shape-determining protein MreC
K01438	15	15	14	13	14	14	9	11	10	12	12	13	17	14	15	15	15	acetylornithine deacetylase [EC:3.5.1.16]
K00833	14	16	14	16	15	15	9	11	9	13	18	15	17	14	15	15	15	adenosylmethionine-8-amino-7-oxononanoate aminotransferase [EC:2.6.1.62]
K06969	9	6	9	14	8	8	9	10	14	11	12	9	17	15	15	16	15	putative SAM-dependent methyltransferase;ribosomal RNA large subunit methyltransferase I [EC:2.1.1.-]
K07462	21	20	21	21	20	20	8	10	13	13	12	15	17	15	15	15	15	single-stranded-DNA-specific exonuclease [EC:3.1.-.-]
K02970	21	20	21	21	20	20	8	10	13	13	12	15	17	15	15	15	15	small subunit ribosomal protein S21
K11749	21	20	21	21	20	20	8	10	13	13	11	15	17	14	15	15	15	regulator of sigma E protease [EC:3.4.24.-]
K03650	21	20	21	21	20	20	8	10	12	12	11	15	17	15	15	15	15	tRNA modification GTPase [EC:3.6.-.-];tRNA modification GTPase
K08591	21	20	21	21	19	20	8	11	13	12	12	14	17	15	15	15	15	glycerol-3-phosphate acyltransferase PlsY [EC:2.3.1.15]
K03621	21	20	21	21	19	20	8	10	12	12	11	14	17	15	15	15	15	glycerol-3-phosphate acyltransferase PlsX [EC:2.3.1.15]
K03495	21	20	21	21	20	20	7	9	12	12	11	15	17	15	15	15	15	glucose inhibited division protein A;tRNA uridine 5-carboxymethylaminomethyl modification enzyme
K03978	21	20	21	21	20	20	7	9	10	12	11	15	17	14	15	15	15	GTP-binding protein
K12573	20	19	20	20	19	18	7	10	11	12	11	15	17	15	15	15	15	ribonuclease R [EC:3.1.-.-]
K04759	16	17	15	17	15	15	7	10	10	11	11	16	17	14	15	15	14	ferrous iron transport protein B
K11085	15	16	15	13	14	13	7	9	9	11	11	15	17	14	15	15	15	ATP-binding cassette, subfamily B, bacterial MsbA [EC:3.6.3.-]
K00164	15	16	15	13	15	15	29	30	31	27	27	21	16	15	15	15	15	2-oxoglutarate dehydrogenase E1 component [EC:1.2.4.2]
K07146	14	16	14	13	14	15	13	11	9	17	18	17	16	14	15	15	14	UPF0176 protein
K04758	15	17	14	15	14	15	6	8	7	10	11	15	16	14	15	15	14	ferrous iron transport protein A
K00666	16	18	16	15	17	17	33	31	36	32	30	24	13	15	15	17	15	fatty-acyl-CoA synthase [EC:6.2.1.-]
K02067	40	46	40	33	40	41	21	24	29	21	13	26	13	15	15	15	15	putative ABC transport system substrate-binding protein
K01996	16	19	14	16	16	17	30	32	40	32	17	22	12	15	15	19	15	branched-chain amino acid transport system ATP-binding protein
K01998	16	18	14	16	15	17	30	32	39	32	17	22	12	15	15	19	15	branched-chain amino acid transport system permease protein
K01997	16	18	14	16	16	17	29	31	39	31	16	22	12	15	15	19	15	branched-chain amino acid transport system permease protein
K01995	15	18	14	16	16	17	28	30	37	30	16	21	12	15	15	18	15	branched-chain amino acid transport system ATP-binding protein
K00140	14	17	14	14	15	15	47	32	34	42	24	28	11	15	15	16	15	malonate-semialdehyde dehydrogenase (acetylating) / methylmalonate-semialdehyde dehydrogenase [EC:1.2.1.18 1.2.1.27];methylmalonate-semialdehyde dehydrogenase [EC:1.2.1.27]
K02066	28	32	29	26	28	28	10	11	12	14	7	18	11	15	15	16	15	putative ABC transport system permease protein
K01142	34	36	34	31	34	34	52	52	59	44	38	31	10	15	15	16	15	exodeoxyribonuclease III [EC:3.1.11.2]
K01488	21	20	22	18	20	20	46	46	51	35	29	23	10	15	15	15	15	adenosine deaminase [EC:3.5.4.4]
K01710	18	18	18	22	17	18	40	44	55	32	20	23	10	15	15	17	15	dTDP-glucose 4,6-dehydratase [EC:4.2.1.46]
K01885	30	32	29	28	28	28	39	36	39	35	31	27	10	15	15	16	15	glutamyl-tRNA synthetase [EC:6.1.1.17]
K00528	15	17	15	16	15	16	34	30	32	28	28	22	10	15	15	15	14	ferredoxin--NADP+ reductase [EC:1.18.1.2]
K03522	33	34	33	30	31	31	31	28	34	29	20	25	10	15	15	15	15	electron transfer flavoprotein alpha subunit
K03521	33	34	33	30	31	31	31	28	34	29	20	25	10	15	15	15	15	electron transfer flavoprotein beta subunit
K06287	29	32	28	27	28	29	30	30	35	27	21	25	10	15	15	16	15	septum formation protein
K01953	11	7	10	14	10	10	29	29	36	23	15	13	10	14	15	15	15	asparagine synthase (glutamine-hydrolysing) [EC:6.3.5.4]
K00681	44	48	43	36	42	43	28	28	38	31	20	28	10	15	15	16	15	gamma-glutamyltranspeptidase [EC:2.3.2.2]
K01790	27	30	28	27	27	27	27	28	33	22	13	21	10	15	15	15	15	dTDP-4-dehydrorhamnose 3,5-epimerase [EC:5.1.3.13]
K03427	27	30	27	27	26	26	26	26	31	24	19	24	10	15	15	16	15	type I restriction enzyme M protein [EC:2.1.1.72]
K00574	20	20	20	19	20	19	23	23	32	21	12	17	10	15	15	15	15	cyclopropane-fatty-acyl-phospholipid synthase [EC:2.1.1.79]
K12373	4	2	4	15	3	3	23	29	31	15	13	10	10	15	15	16	15	beta-hexosaminidase [EC:3.2.1.52];hexosaminidase [EC:3.2.1.52]
K00548	17	17	16	16	15	16	22	23	30	22	11	17	10	15	15	16	15	5-methyltetrahydrofolate--homocysteine methyltransferase [EC:2.1.1.13]
K01467	23	20	22	19	20	19	20	17	21	21	22	17	10	15	15	15	15	beta-lactamase [EC:3.5.2.6]
K03559	47	49	47	41	42	44	12	10	22	18	8	28	10	15	15	17	17	biopolymer transport protein ExbD
K03561	30	33	30	30	29	29	11	10	16	13	6	21	10	15	15	16	16	biopolymer transport protein ExbB
K07240	2	2	2	8	2	3	9	11	9	9	12	11	10	14	15	15	14	chromate transporter
K03832	32	34	32	28	29	30	8	9	15	15	6	21	10	15	15	17	16	periplasmic protein TonB
K02065	29	32	29	26	27	28	8	8	11	11	5	17	10	15	15	15	15	putative ABC transport system ATP-binding protein
K01991	30	31	30	27	29	28	7	8	11	13	5	19	10	15	15	18	15	polysaccharide export outer membrane protein
K05522	4	2	3	4	3	4	71	68	70	49	32	24	9	15	15	15	14	endonuclease VIII [EC:3.2.2.- 4.2.99.18]
K02438	15	16	14	12	14	13	44	43	48	31	20	21	9	15	15	16	15	glycogen operon protein GlgX [EC:3.2.1.-]
K01256	10	6	9	10	9	9	44	44	52	36	33	20	9	14	15	15	14	aminopeptidase N [EC:3.4.11.2]
K04096	22	20	21	22	20	21	34	31	36	29	22	22	9	15	15	15	15	DNA processing protein
K03980	15	17	15	13	15	16	32	31	33	26	29	20	9	15	15	15	15	virulence factor
K00991	3	2	2	6	3	3	32	33	32	21	23	14	9	14	15	15	15	2-C-methyl-D-erythritol 4-phosphate cytidylyltransferase [EC:2.7.7.60]
K00297	16	18	16	18	16	17	31	31	33	25	22	19	9	15	15	16	15	methylenetetrahydrofolate reductase (NADPH) [EC:1.5.1.20]
K00281	14	16	14	15	15	15	31	28	30	25	20	18	9	15	15	15	15	glycine dehydrogenase [EC:1.4.4.2]
K09780	13	15	13	11	13	13	31	27	29	25	20	20	9	14	15	14	14	hypothetical protein
K00973	17	17	16	18	17	17	30	31	34	24	15	19	9	15	15	16	15	glucose-1-phosphate thymidylyltransferase [EC:2.7.7.24]
K03320	21	20	21	19	20	20	29	26	34	27	19	20	9	15	15	15	15	ammonium transporter, Amt family
K00012	17	17	16	17	16	16	29	29	33	24	21	20	9	15	15	16	15	UDPglucose 6-dehydrogenase [EC:1.1.1.22]
K01495	16	17	15	16	16	16	29	29	32	25	21	19	9	15	15	16	14	GTP cyclohydrolase I [EC:3.5.4.16]
K01928	27	24	27	27	26	25	28	28	37	25	21	20	9	15	15	15	14	UDP-N-acetylmuramoylalanyl-D-glutamate--2,6-diaminopimelate ligase [EC:6.3.2.13]
K01778	16	17	15	16	15	15	28	28	32	24	20	19	9	15	15	16	15	diaminopimelate epimerase [EC:5.1.1.7]
K03526	16	17	15	16	15	16	28	28	31	22	20	19	9	15	15	15	15	(E)-4-hydroxy-3-methylbut-2-enyl-diphosphate synthase [EC:1.17.7.1]
K00099	16	17	15	16	15	16	28	28	31	22	20	19	9	15	15	15	15	1-deoxy-D-xylulose-5-phosphate reductoisomerase [EC:1.1.1.267]
K03527	16	17	15	17	15	16	28	29	32	23	20	19	9	15	15	15	15	4-hydroxy-3-methylbut-2-enyl diphosphate reductase [EC:1.17.1.2]
K01159	16	17	15	16	15	16	28	28	31	24	20	19	9	15	15	15	15	crossover junction endodeoxyribonuclease RuvC [EC:3.1.22.4]
K07391	16	17	15	16	15	16	28	28	31	24	20	19	9	15	15	15	15	magnesium chelatase family protein
K00946	16	16	15	18	15	16	28	29	32	23	20	18	9	15	15	15	15	thiamine-monophosphate kinase [EC:2.7.4.16]
K01662	15	16	15	15	14	14	28	28	31	23	20	19	9	15	15	14	15	1-deoxy-D-xylulose-5-phosphate synthase [EC:2.2.1.7]
K07460	14	15	14	14	14	14	28	28	31	23	20	18	9	15	15	15	15	putative endonuclease
K03684	27	31	27	23	27	27	27	26	31	24	20	23	9	15	15	15	15	ribonuclease D [EC:3.1.13.5]
K07082	21	20	21	21	20	20	27	28	33	24	20	19	9	15	15	15	14	UPF0755 protein
K01129	16	17	15	15	16	16	27	27	30	24	20	19	9	15	15	16	15	dGTPase [EC:3.1.5.1]
K00931	15	17	15	16	15	15	27	27	31	23	20	19	9	15	15	15	15	glutamate 5-kinase [EC:2.7.2.11]
K00147	15	17	15	16	15	16	27	27	31	23	20	19	9	15	15	15	15	glutamate-5-semialdehyde dehydrogenase [EC:1.2.1.41]
K00831	15	17	14	16	15	15	27	27	30	22	19	19	9	15	15	15	14	phosphoserine aminotransferase [EC:2.6.1.52]
K00989	15	16	15	13	15	15	27	27	30	22	20	18	9	15	15	15	15	ribonuclease PH [EC:2.7.7.56]
K03801	15	16	15	16	15	15	27	27	30	22	19	18	9	15	15	15	14	lipoyl(octanoyl) transferase [EC:2.3.1.181]
K00970	15	16	15	15	15	16	27	28	30	22	19	18	9	15	15	15	14	poly(A) polymerase [EC:2.7.7.19]
K09760	15	16	15	15	14	15	27	27	30	22	19	17	9	15	15	15	15	DNA recombination protein RmuC
K03074	15	16	15	13	14	15	27	26	27	21	19	17	9	15	15	15	14	preprotein translocase subunit SecF
K07402	28	31	27	23	27	29	26	26	29	24	18	21	9	14	15	14	15	xanthine dehydrogenase accessory factor
K01494	16	16	15	14	15	15	26	27	29	22	19	18	9	15	15	15	14	dCTP deaminase [EC:3.5.4.13]
K03072	15	17	15	13	14	15	26	26	27	21	19	17	9	15	15	15	14	preprotein translocase subunit SecD
K00674	15	16	15	15	15	15	26	26	27	22	19	18	9	15	15	15	14	2,3,4,5-tetrahydropyridine-2-carboxylate N-succinyltransferase [EC:2.3.1.117]
K08296	15	16	15	13	15	15	26	26	28	22	19	18	9	15	15	15	15	phosphohistidine phosphatase [EC:3.1.3.-]
K09812	14	17	14	16	15	15	26	27	29	22	19	17	9	15	15	16	14	cell division transport system ATP-binding protein
K09811	14	17	14	16	15	15	26	27	29	22	19	17	9	15	15	15	14	cell division transport system permease protein
K06891	14	16	15	13	15	15	26	26	29	22	19	18	9	15	15	15	15	ATP-dependent Clp protease adaptor protein ClpS
K08300	14	16	14	13	14	15	26	26	26	21	19	18	9	15	15	15	14	ribonuclease E [EC:3.1.26.12]
K08316	14	16	14	14	14	15	26	26	29	22	19	18	9	14	15	15	15	ribosomal RNA small subunit methyltransferase D [EC:2.1.1.171];ribosomal RNA small subunit methyltransferase D [EC:2.1.1.52]
K00700	14	16	14	15	14	14	26	27	31	21	13	16	9	15	15	15	15	1,4-alpha-glucan branching enzyme [EC:2.4.1.18]
K05838	14	16	14	13	14	15	26	25	27	21	19	16	9	14	15	14	14	putative thioredoxin
K00982	13	15	13	11	13	13	26	25	26	20	19	17	9	14	15	15	14	glutamate-ammonia-ligase adenylyltransferase [EC:2.7.7.42]
K01770	3	2	2	6	2	3	26	27	28	19	19	13	9	14	15	15	15	2-C-methyl-D-erythritol 2,4-cyclodiphosphate synthase [EC:4.6.1.12]
K01835	20	20	20	18	20	20	25	25	28	21	19	16	9	15	15	14	14	phosphoglucomutase [EC:5.4.2.2]
K01153	16	16	15	16	15	15	25	25	29	22	18	19	9	15	15	15	15	type I restriction enzyme, R subunit [EC:3.1.21.3]
K02428	15	16	15	15	15	15	25	25	28	20	12	17	9	15	15	15	14	nucleoside-triphosphate pyrophosphatase [EC:3.6.1.19]
K09861	7	5	7	11	7	7	25	26	28	19	18	13	9	14	15	15	14	hypothetical protein
K01669	15	16	15	14	15	15	24	23	28	23	18	19	9	15	15	15	15	deoxyribodipyrimidine photo-lyase [EC:4.1.99.3]
K00957	15	16	15	13	15	15	24	23	28	21	17	17	9	14	15	15	15	sulfate adenylyltransferase subunit 2 [EC:2.7.7.4]
K01420	34	34	33	27	31	31	23	24	32	24	12	23	9	15	15	15	15	CRP/FNR family transcriptional regulator, anaerobic regulatory protein
K03786	14	16	14	14	14	14	23	23	28	19	11	17	9	15	15	15	15	3-dehydroquinate dehydratase II [EC:4.2.1.10]
K00067	16	17	16	16	16	16	22	25	30	18	13	16	9	15	15	16	15	dTDP-4-dehydrorhamnose reductase [EC:1.1.1.133]
K07646	3	2	3	7	2	3	22	22	25	18	16	12	9	14	15	16	14	two-component system, OmpR family, sensor histidine kinase KdpD [EC:2.7.13.3]
K03820	15	16	15	15	15	15	21	24	27	17	12	16	9	15	15	15	15	apolipoprotein N-acyltransferase [EC:2.3.1.-]
K01546	2	2	2	5	2	3	21	22	23	16	16	11	9	14	15	15	14	K+-transporting ATPase ATPase A chain [EC:3.6.3.12]
K00339	26	29	26	22	25	24	19	22	28	17	11	20	9	15	15	15	15	NADH dehydrogenase I subunit J [EC:1.6.5.3];NADH-quinone oxidoreductase subunit J [EC:1.6.5.3]
K00341	26	29	26	23	25	24	19	23	28	17	11	20	9	15	15	15	15	NADH dehydrogenase I subunit L [EC:1.6.5.3];NADH-quinone oxidoreductase subunit L [EC:1.6.5.3]
K00343	26	29	26	23	25	24	19	23	28	17	11	20	9	15	15	15	15	NADH dehydrogenase I subunit N [EC:1.6.5.3];NADH-quinone oxidoreductase subunit N [EC:1.6.5.3]
K00338	26	29	26	23	25	24	19	23	29	17	11	20	9	15	15	15	15	NADH-quinone oxidoreductase subunit I [EC:1.6.5.3];NADH dehydrogenase I subunit I [EC:1.6.5.3]
K00340	26	29	26	23	25	24	19	22	29	17	11	20	9	15	15	15	15	NADH-quinone oxidoreductase subunit K [EC:1.6.5.3];NADH dehydrogenase I subunit K [EC:1.6.5.3]
K00342	26	29	26	23	25	25	19	23	29	17	11	20	9	15	15	15	15	NADH-quinone oxidoreductase subunit M [EC:1.6.5.3];NADH dehydrogenase I subunit M [EC:1.6.5.3]
K00331	26	29	26	23	25	24	19	22	28	17	10	20	9	15	15	15	15	NADH dehydrogenase I subunit B [EC:1.6.5.3];NADH-quinone oxidoreductase subunit B [EC:1.6.5.3]
K00337	15	15	15	14	14	14	19	22	28	16	10	15	9	14	15	15	15	NADH dehydrogenase I subunit H [EC:1.6.5.3];NADH-quinone oxidoreductase subunit H [EC:1.6.5.3]
K00330	15	15	15	14	14	14	19	22	27	15	10	15	9	14	15	15	15	NADH-quinone oxidoreductase subunit A [EC:1.6.5.3];NADH dehydrogenase I subunit A [EC:1.6.5.3]
K03569	27	24	27	27	25	25	18	22	32	17	11	16	9	15	15	16	15	rod shape-determining protein MreB and related proteins
K05592	20	20	20	21	20	20	18	15	17	18	15	15	9	15	15	15	15	ATP-dependent RNA helicase DeaD [EC:3.6.4.13];ATP-dependent RNA helicase DeaD
K01912	13	15	13	13	12	13	15	13	14	16	14	15	9	14	15	14	15	phenylacetate-CoA ligase [EC:6.2.1.30]
K01480	13	15	13	14	13	13	14	11	10	15	12	13	9	14	15	15	14	agmatinase [EC:3.5.3.11]
K01607	7	5	7	10	8	7	13	11	11	11	7	12	9	15	15	14	15	4-carboxymuconolactone decarboxylase [EC:4.1.1.44]
K01154	16	16	15	17	15	15	12	9	9	14	5	16	9	14	15	15	15	type I restriction enzyme, S subunit [EC:3.1.21.3]
K03771	15	16	15	15	15	15	11	11	11	11	13	13	9	14	15	15	15	peptidyl-prolyl cis-trans isomerase SurA [EC:5.2.1.8]
K00335	26	29	25	20	25	24	9	8	10	11	5	17	9	14	15	15	15	NADH dehydrogenase I subunit F [EC:1.6.5.3];NADH-quinone oxidoreductase subunit F [EC:1.6.5.3]
K00334	26	29	25	20	25	24	9	8	10	11	5	17	9	14	15	15	15	NADH-quinone oxidoreductase subunit E [EC:1.6.5.3];NADH dehydrogenase I subunit E [EC:1.6.5.3]
K00575	16	17	15	14	15	15	9	8	10	11	12	13	9	15	15	16	15	chemotaxis protein methyltransferase CheR [EC:2.1.1.80]
K00285	37	44	37	29	37	38	8	8	11	13	5	23	9	15	15	15	15	D-amino-acid dehydrogenase [EC:1.4.99.1]
K03594	29	32	28	25	27	28	8	8	10	9	5	18	9	15	15	15	15	bacterioferritin
K03413	18	19	17	18	15	16	8	8	11	9	6	13	9	15	15	16	15	two-component system, chemotaxis family, response regulator CheY
K01338	17	18	17	17	16	16	8	8	10	10	5	13	9	14	15	15	15	ATP-dependent Lon protease [EC:3.4.21.53]
K02517	15	17	15	15	15	16	8	8	10	9	5	16	9	14	15	15	15	lipid A biosynthesis lauroyl acyltransferase [EC:2.3.1.-]
K03408	16	18	15	15	14	15	7	7	9	8	5	12	9	15	15	16	15	purine-binding chemotaxis protein CheW
K09810	16	17	15	16	15	15	7	7	9	8	4	12	9	14	15	15	15	lipoprotein-releasing system ATP-binding protein [EC:3.6.3.-]
K03412	15	16	15	12	14	14	7	6	8	8	5	11	9	14	15	14	15	two-component system, chemotaxis family, response regulator CheB [EC:3.1.1.61]
K00652	14	16	14	15	15	15	7	8	8	10	11	13	9	14	15	15	14	8-amino-7-oxononanoate synthase [EC:2.3.1.47]
K03543	40	45	40	34	39	39	6	7	9	12	4	22	9	15	15	17	15	multidrug resistance protein A
K04761	26	30	26	21	26	26	6	6	7	9	4	16	9	14	15	15	15	LysR family transcriptional regulator, hydrogen peroxide-inducible genes activator
K03179	15	16	15	16	15	15	6	6	8	9	4	12	9	14	15	15	14	4-hydroxybenzoate octaprenyltransferase [EC:2.5.1.-]
K00677	15	16	16	15	15	15	5	6	8	7	4	12	9	14	15	15	15	UDP-N-acetylglucosamine acyltransferase [EC:2.3.1.129]
K06142	3	2	3	9	3	3	5	8	7	7	3	7	9	15	15	15	14	outer membrane protein
K01548	2	1	2	5	2	3	16	20	22	12	15	9	8	14	15	15	14	K+-transporting ATPase ATPase C chain [EC:3.6.3.12]
K11741	7	5	7	9	7	7	30	29	32	29	25	20	25	15	14	15	14	quaternary ammonium compound-resistance protein SugE
K04750	9	5	8	8	8	8	37	36	35	32	35	20	24	14	14	15	15	PhnB protein
K05845	8	5	8	8	7	7	26	29	29	24	25	16	24	15	14	15	14	osmoprotectant transport system substrate-binding protein
K11928	1	1	1	2	1	1	22	28	24	19	32	15	24	14	14	13	14	sodium/proline symporter
K03311	12	8	13	13	12	12	17	24	28	17	23	14	24	14	14	14	14	branched-chain amino acid:cation transporter, LIVCS family
K09773	18	19	19	16	18	18	13	13	12	18	19	19	24	14	14	15	14	hypothetical protein
K08094	6	4	6	6	6	5	11	11	7	14	17	10	24	14	14	13	14	6-phospho-3-hexuloisomerase [EC:5.3.1.27]
K11072	8	5	7	8	7	7	9	13	11	15	24	11	24	14	14	15	14	spermidine/putrescine transport system ATP-binding protein [EC:3.6.3.31]
K03893	24	28	24	18	24	23	7	10	4	12	16	19	24	14	14	14	14	arsenical pump membrane protein
K03778	19	12	19	21	18	17	7	11	15	13	18	10	24	14	14	15	14	D-lactate dehydrogenase [EC:1.1.1.28]
K03315	6	4	6	9	6	5	7	10	9	10	17	10	24	14	14	13	14	Na+:H+ antiporter, NhaC family
K02303	1	1	1	0	1	1	7	10	6	11	17	10	24	14	14	13	14	uroporphyrin-III C-methyltransferase [EC:2.1.1.107]
K02819	1	1	1	2	1	1	6	9	4	9	16	9	24	14	14	14	14	PTS system, trehalose-specific IIC component
K02765	0	0	0	1	0	0	5	9	4	8	16	9	24	14	14	13	14	PTS system, D-glucosamine-specific IIC component
K05799	3	2	2	4	2	3	46	39	34	37	39	21	17	14	14	15	14	GntR family transcriptional regulator, transcriptional repressor for pyruvate dehydrogenase complex
K01911	7	5	7	8	7	7	30	31	31	24	27	15	17	14	14	14	14	O-succinylbenzoic acid--CoA ligase [EC:6.2.1.26]
K01739	3	2	3	3	2	2	30	28	31	28	26	15	17	14	14	14	15	cystathionine gamma-synthase [EC:2.5.1.48]
K00363	2	2	2	2	2	2	30	28	28	25	19	15	17	14	14	14	14	nitrite reductase (NAD(P)H) small subunit [EC:1.7.1.4]
K02440	21	20	21	19	20	19	28	29	33	25	26	20	17	14	14	14	14	glycerol uptake facilitator protein
K02446	14	16	14	13	14	14	27	29	29	24	26	19	17	14	14	14	14	fructose-1,6-bisphosphatase II [EC:3.1.3.11]
K07040	8	5	8	8	7	8	27	29	31	23	26	16	17	14	14	15	14	uncharacterized protein
K00849	8	5	8	11	7	7	27	30	30	22	20	13	17	14	14	15	15	galactokinase [EC:2.7.1.6]
K02492	3	2	2	4	3	3	27	28	28	22	19	16	17	14	14	15	15	glutamyl-tRNA reductase [EC:1.2.1.70]
K02551	1	1	1	5	2	2	27	29	29	22	25	14	17	14	14	14	14	2-succinyl-5-enolpyruvyl-6-hydroxy-3-cyclohexene-1-carboxylate synthase [EC:2.2.1.9]
K00639	13	15	13	14	13	13	26	28	29	23	19	19	17	15	14	15	15	glycine C-acetyltransferase [EC:2.3.1.29]
K01712	3	2	2	3	2	3	26	28	27	22	25	14	17	14	14	14	14	urocanate hydratase [EC:4.2.1.49]
K01468	2	2	2	3	2	3	26	28	27	22	25	14	17	14	14	14	14	imidazolonepropionase [EC:3.5.2.7]
K02549	2	1	2	2	2	2	26	28	27	21	26	14	17	14	14	14	14	O-succinylbenzoate synthase [EC:4.2.1.113]
K01579	1	2	2	5	3	3	26	27	28	20	18	15	17	14	14	15	14	aspartate 1-decarboxylase [EC:4.1.1.11]
K00882	1	1	1	3	2	2	26	27	27	21	25	14	17	14	14	14	14	1-phosphofructokinase [EC:2.7.1.56]
K02010	1	1	1	2	2	2	26	28	29	21	19	14	17	14	14	13	14	iron(III) transport system ATP-binding protein [EC:3.6.3.30]
K02017	2	2	2	3	2	2	25	26	26	21	18	14	17	14	14	15	14	molybdate transport system ATP-binding protein [EC:3.6.3.29]
K04047	16	17	16	13	15	15	24	19	14	24	17	21	17	15	14	15	15	starvation-inducible DNA-binding protein
K05786	1	2	1	3	2	2	24	25	26	22	24	15	17	14	14	15	14	chloramphenicol-sensitive protein RarD
K00371	1	1	1	2	1	2	24	25	23	18	17	12	17	14	14	14	14	nitrate reductase 1, beta subunit [EC:1.7.99.4]
K07106	21	19	21	17	19	19	21	26	29	20	24	17	17	14	14	14	14	N-acetylmuramic acid 6-phosphate etherase [EC:4.2.-.-]
K03149	15	16	15	14	15	15	18	16	12	20	21	18	17	14	14	15	15	thiamine biosynthesis ThiG
K03154	14	15	14	11	13	13	18	15	11	19	21	18	17	14	14	15	15	sulfur carrier protein;thiamine biosynthesis ThiS
K03216	7	5	7	9	8	7	16	14	13	17	20	13	17	14	14	15	14	RNA methyltransferase, TrmH family, group 2 [EC:2.1.1.-];tRNA (cytidine/uridine-2'-O-)-methyltransferase [EC:2.1.1.207]
K03387	2	2	2	6	3	3	16	22	22	12	15	11	17	14	14	15	14	alkyl hydroperoxide reductase subunit F [EC:1.6.4.-]
K01719	15	16	15	15	15	15	13	11	10	17	12	17	17	15	14	15	14	uroporphyrinogen-III synthase [EC:4.2.1.75]
K03927	4	1	3	3	1	1	13	10	8	16	18	10	17	14	14	15	14	carboxylesterase type B [EC:3.1.1.1]
K03455	2	2	2	6	3	3	13	12	13	16	12	13	17	15	14	16	15	monovalent cation:H+ antiporter-2, CPA2 family
K01271	20	20	20	20	20	20	12	13	14	15	20	15	17	14	14	15	14	X-Pro dipeptidase [EC:3.4.13.9];Xaa-Pro dipeptidase [EC:3.4.13.9]
K07567	16	17	16	17	14	15	12	14	12	13	13	15	17	14	14	15	14	TdcF protein
K06959	8	5	8	11	8	8	12	10	11	14	12	12	17	14	14	15	14	uncharacterized protein
K00965	9	5	8	8	7	7	11	9	8	12	11	10	17	14	14	14	14	UDPglucose--hexose-1-phosphate uridylyltransferase [EC:2.7.7.12]
K00784	7	5	7	11	7	7	11	10	10	13	11	10	17	14	14	15	14	ribonuclease Z [EC:3.1.26.11]
K00661	30	26	31	30	29	28	10	12	17	14	13	14	17	15	14	15	15	maltose O-acetyltransferase [EC:2.3.1.79]
K06193	14	16	14	13	14	14	9	11	8	11	12	15	17	14	14	15	15	phosphonoacetate hydrolase [EC:3.11.1.2]
K03498	8	6	7	12	8	8	9	10	11	11	12	11	17	14	14	15	14	trk system potassium uptake protein TrkH
K13292	22	20	21	20	20	20	8	9	12	12	12	16	17	14	14	15	15	phosphatidylglycerol:prolipoprotein diacylglycerol transferase [EC:2.-.-.-]
K02687	20	20	20	21	20	20	8	10	13	12	11	15	17	15	14	15	15	ribosomal protein L11 methyltransferase [EC:2.1.1.-]
K06920	16	16	15	14	14	15	8	9	9	11	11	15	17	14	14	15	15	queuosine biosynthesis protein QueC
K03752	14	15	14	11	13	14	8	9	9	11	11	15	17	14	14	15	15	molybdopterin-guanine dinucleotide biosynthesis protein A
K03590	21	20	21	20	20	20	7	10	12	12	11	15	17	14	14	15	15	cell division protein FtsA
K00783	21	20	20	21	20	20	7	9	10	11	11	15	17	14	14	15	14	hypothetical protein
K07170	20	20	20	20	19	19	7	9	10	11	11	14	17	14	14	15	14	GAF domain-containing protein
K01807	20	20	20	20	20	20	7	8	11	10	11	14	17	14	14	15	14	ribose 5-phosphate isomerase A [EC:5.3.1.6]
K02621	19	20	20	21	20	20	7	9	11	11	11	15	17	14	14	15	15	topoisomerase IV subunit A [EC:5.99.1.-]
K02622	19	20	20	21	20	20	7	9	11	11	11	15	17	14	14	15	15	topoisomerase IV subunit B [EC:5.99.1.-]
K01623	14	16	14	14	15	15	7	8	8	11	10	13	17	14	14	15	15	fructose-bisphosphate aldolase, class I [EC:4.1.2.13]
K01665	13	15	13	13	13	13	7	9	8	10	10	14	17	14	14	15	14	para-aminobenzoate synthetase component I [EC:2.6.1.85]
K03636	13	15	14	12	14	14	7	9	9	11	11	13	17	14	14	15	15	molybdopterin synthase sulfur carrier subunit;molybdenum cofactor biosynthesis protein D
K01151	8	5	7	11	7	7	7	9	9	8	11	8	17	14	14	15	14	deoxyribonuclease IV [EC:3.1.21.2]
K07461	7	5	7	10	7	7	7	8	12	14	11	10	17	14	14	15	14	putative endonuclease
K04083	20	20	20	19	20	20	6	8	9	10	11	14	17	14	14	15	14	molecular chaperone Hsp33
K03571	20	20	20	18	19	20	6	8	9	10	11	14	17	14	14	15	14	rod shape-determining protein MreD
K03169	2	2	1	9	2	2	6	10	7	7	10	8	17	14	14	16	14	DNA topoisomerase III [EC:5.99.1.2]
K01610	2	1	1	6	2	2	6	8	7	10	10	9	17	14	14	15	14	phosphoenolpyruvate carboxykinase (ATP) [EC:4.1.1.49]
K03451	6	4	6	7	6	6	5	6	5	6	10	6	17	14	14	13	14	betaine/carnitine transporter, BCCT family
K09790	1	2	1	4	2	2	5	8	5	7	10	9	17	14	14	15	14	hypothetical protein
K07322	1	1	2	6	2	2	5	8	5	6	9	7	17	14	14	15	14	regulator of cell morphogenesis and NO signaling
K00857	8	5	7	8	7	7	31	33	33	27	35	16	16	14	14	13	14	thymidine kinase [EC:2.7.1.21]
K01436	14	15	14	11	14	14	27	28	29	23	26	18	16	14	14	13	14	aminoacylase [EC:3.5.1.14];amidohydrolase [EC:3.5.1.-]
K00872	8	5	8	9	7	7	27	29	31	23	26	14	16	14	14	14	14	homoserine kinase [EC:2.7.1.39]
K01661	7	5	7	8	7	7	27	29	30	24	26	14	16	14	14	14	14	naphthoate synthase [EC:4.1.3.36]
K05916	14	16	14	13	14	15	26	27	26	22	25	19	16	14	14	14	14	nitric oxide dioxygenase [EC:1.14.12.17]
K03402	8	5	8	8	7	7	26	28	29	22	25	14	16	14	14	14	14	transcriptional regulator of arginine metabolism
K02552	1	1	1	2	1	2	26	28	27	21	25	14	16	14	14	14	14	menaquinone-specific isochorismate synthase [EC:5.4.4.2]
K01512	9	5	8	10	7	8	25	27	30	21	19	14	16	14	14	15	15	acylphosphatase [EC:3.6.1.7]
K03547	7	5	7	8	7	7	25	27	28	21	19	15	16	14	14	15	14	exonuclease SbcD
K01664	1	1	1	2	1	2	25	26	25	20	25	13	16	14	14	14	14	para-aminobenzoate synthetase component II [EC:2.6.1.85]
K01916	7	5	7	9	7	7	23	24	28	22	23	13	16	14	14	14	14	NAD+ synthase [EC:6.3.1.5]
K06895	1	2	1	3	2	2	23	24	25	20	23	14	16	14	14	14	14	L-lysine exporter family protein LysE/ArgO
K00373	1	1	1	2	1	2	23	25	23	18	17	12	16	14	14	14	14	nitrate reductase 1, delta subunit [EC:1.7.99.4]
K00374	1	1	1	2	1	2	23	25	23	17	17	12	16	14	14	14	14	nitrate reductase 1, gamma subunit [EC:1.7.99.4]
K01479	0	1	0	1	1	1	23	25	24	19	18	13	16	14	14	13	14	formiminoglutamase [EC:3.5.3.8]
K00878	7	5	7	8	7	7	20	25	26	17	24	13	16	14	14	14	14	hydroxyethylthiazole kinase [EC:2.7.1.50]
K02348	7	5	7	7	7	7	20	25	27	18	24	12	16	14	14	14	14	ElaA protein
K09817	1	2	1	6	2	2	20	25	24	15	17	13	16	14	14	15	14	zinc transport system ATP-binding protein [EC:3.6.3.-]
K09815	1	2	1	5	2	2	20	25	24	15	17	13	16	14	14	15	14	zinc transport system substrate-binding protein
K09816	1	1	1	6	2	2	19	25	24	14	17	12	16	14	14	15	14	zinc transport system permease protein
K00370	0	1	1	1	0	0	19	23	22	13	16	10	16	14	14	13	14	nitrate reductase 1, alpha subunit [EC:1.7.99.4]
K02069	19	18	19	16	18	18	18	22	24	16	22	16	16	14	14	14	14	putative ABC transport system permease protein
K01478	6	4	6	6	6	6	18	24	24	14	17	11	16	14	14	13	14	arginine deiminase [EC:3.5.3.6]
K03647	6	5	7	8	7	6	17	16	11	16	21	11	16	14	14	14	14	protein involved in ribonucleotide reduction
K09125	1	1	1	4	2	2	16	14	11	17	20	11	16	14	14	14	14	hypothetical protein
K03546	7	5	7	8	8	7	15	13	11	15	13	13	16	14	14	14	14	exonuclease SbcC
K03436	1	1	0	2	1	0	15	13	8	13	19	10	16	14	14	14	14	DeoR family transcriptional regulator, fructose operon transcriptional repressor
K03322	21	20	20	18	20	19	14	12	13	18	19	16	16	14	14	14	15	manganese transport protein
K01497	10	6	9	10	8	9	14	13	10	16	14	12	16	14	14	15	14	GTP cyclohydrolase II [EC:3.5.4.25]
K01179	14	15	13	12	13	14	13	13	13	14	14	16	16	14	14	14	15	endoglucanase [EC:3.2.1.4]
K00009	1	1	1	2	1	2	12	11	5	11	12	9	16	14	14	14	14	mannitol-1-phosphate 5-dehydrogenase [EC:1.1.1.17]
K09771	13	15	13	10	13	13	11	10	6	13	11	15	16	14	14	14	14	hypothetical protein
K05521	7	5	7	9	7	8	11	10	10	14	11	10	16	14	14	15	15	ADP-ribosylglycohydrolase [EC:3.2.-.-]
K07241	7	4	7	6	6	5	11	10	8	13	17	9	16	14	14	13	14	high-affinity nickel-transport protein
K07458	2	1	1	2	2	1	10	9	5	11	10	9	16	14	14	14	14	DNA mismatch endonuclease, patch repair protein [EC:3.1.-.-]
K05993	21	20	20	16	19	19	9	11	11	13	18	15	16	14	14	14	14	isochorismatase [EC:3.3.2.1]
K11065	7	5	7	10	7	7	9	12	9	11	19	9	16	14	14	14	14	thiol peroxidase, atypical 2-Cys peroxiredoxin [EC:1.11.1.15]
K11737	1	1	0	2	1	2	9	8	4	10	10	10	16	14	14	14	14	D-serine/D-alanine/glycine transporter
K03300	0	0	0	1	1	1	9	8	4	9	10	9	16	14	14	13	14	citrate-Mg2+:H+ or citrate-Ca2+:H+ symporter, CitMHS family
K01962	21	20	21	18	20	20	8	10	13	13	11	15	16	14	14	15	15	acetyl-CoA carboxylase carboxyl transferase subunit alpha [EC:6.4.1.2]
K02858	9	6	8	9	8	9	8	10	8	10	12	10	16	14	14	14	14	3,4-dihydroxy 2-butanone 4-phosphate synthase [EC:4.1.99.12]
K11069	7	5	7	8	7	6	8	10	10	11	18	9	16	14	14	14	14	spermidine/putrescine transport system substrate-binding protein
K07243	1	1	1	3	3	3	8	9	6	11	17	9	16	14	14	14	14	high-affinity iron transporter
K03667	19	19	19	16	18	18	7	9	10	11	11	13	16	14	14	15	14	ATP-dependent HslUV protease ATP-binding subunit HslU
K01419	19	19	19	16	18	18	7	9	10	11	11	13	16	14	14	15	14	ATP-dependent HslUV protease, peptidase subunit HslV [EC:3.4.25.2];ATP-dependent HslUV protease, peptidase subunit HslV [EC:3.4.25.-]
K13628	14	15	14	12	14	13	7	9	8	12	11	14	16	14	14	15	15	iron-sulfur cluster assembly protein
K07729	8	6	8	10	7	7	7	8	11	11	11	9	16	14	14	15	14	putative transcriptional regulator
K03742	8	5	8	10	7	7	7	9	10	9	10	8	16	14	14	15	14	competence/damage-inducible protein CinA
K03581	7	5	7	9	7	7	7	8	9	8	11	10	16	14	14	14	14	exodeoxyribonuclease V alpha subunit [EC:3.1.11.5]
K11071	7	5	7	8	7	7	7	9	9	11	17	9	16	14	14	14	14	spermidine/putrescine transport system permease protein
K11070	7	5	7	8	7	6	7	9	9	10	17	8	16	14	14	14	14	spermidine/putrescine transport system permease protein
K07173	6	5	6	8	6	6	7	10	6	7	11	8	16	14	14	14	14	S-ribosylhomocysteine lyase [EC:4.4.1.21]
K01304	6	4	6	7	6	6	7	9	6	7	11	7	16	14	14	13	14	pyroglutamyl-peptidase [EC:3.4.19.3]
K07224	1	1	1	2	2	1	7	8	4	8	16	8	16	14	14	14	14	putative lipoprotein
K01788	1	1	1	3	1	2	7	9	4	7	11	7	16	14	14	14	14	N-acylglucosamine-6-phosphate 2-epimerase [EC:5.1.3.9]
K02798	1	1	1	1	1	1	7	9	4	7	11	7	16	14	14	13	14	PTS system, mannitol-specific IIA component [EC:2.7.1.69]
K09888	20	20	20	18	20	19	6	8	9	11	10	13	16	14	14	15	14	cell division protein ZapA
K06878	18	18	18	16	18	18	6	8	9	11	11	13	16	14	14	14	14	tRNA-binding protein
K03666	16	16	15	12	14	15	6	7	5	9	10	14	16	14	14	14	14	host factor-I protein
K09768	14	16	14	13	14	14	6	7	5	9	10	14	16	14	14	15	14	hypothetical protein
K03638	13	15	13	11	13	13	6	8	6	10	10	13	16	14	14	15	14	molybdenum cofactor biosynthesis protein B
K00381	12	15	13	11	13	13	6	7	6	10	10	14	16	14	14	15	15	sulfite reductase (NADPH) hemoprotein beta-component [EC:1.8.1.2]
K00901	7	5	7	8	8	7	6	7	8	8	10	10	16	14	14	14	14	diacylglycerol kinase [EC:2.7.1.107]
K01821	7	5	7	7	6	6	6	9	8	10	17	9	16	14	14	14	15	4-oxalocrotonate tautomerase [EC:5.3.2.-]
K02445	7	5	7	8	7	6	6	8	6	9	16	7	16	14	14	14	14	MFS transporter, OPA family, glycerol-3-phosphate transporter
K01118	4	3	3	4	3	4	6	8	7	9	10	9	16	14	14	14	14	FMN-dependent NADH-azoreductase [EC:1.7.-.-]
K00860	2	1	2	2	2	2	6	7	5	7	10	7	16	14	14	14	14	adenylylsulfate kinase [EC:2.7.1.25]
K00527	1	2	1	6	1	2	6	8	6	6	10	8	16	14	14	15	14	ribonucleoside-triphosphate reductase [EC:1.17.4.2]
K08590	1	1	1	4	2	2	6	8	6	8	10	7	16	14	14	14	14	carbon-nitrogen hydrolase family protein
K04103	25	29	25	19	24	24	5	7	4	8	9	16	16	14	14	13	14	indolepyruvate decarboxylase [EC:4.1.1.74]
K03535	14	16	14	12	14	14	5	7	4	7	9	11	16	14	14	14	14	MFS transporter, ACS family, glucarate transporter
K01893	8	5	8	12	7	7	5	8	9	8	10	8	16	14	14	15	14	asparaginyl-tRNA synthetase [EC:6.1.1.22]
K07574	7	5	7	8	7	7	5	6	6	7	10	9	16	14	14	14	14	putative RNA-binding protein containing KH domain;RNA-binding protein
K06183	7	5	7	9	7	7	5	7	7	7	10	9	16	14	14	14	14	ribosomal small subunit pseudouridine synthase A [EC:5.4.99.12];16S rRNA pseudouridine516 synthase [EC:5.4.99.19]
K03151	7	5	6	9	7	6	5	7	6	7	10	7	16	14	14	14	14	thiamine biosynthesis protein ThiI
K03784	6	5	6	8	6	6	5	7	5	7	10	7	16	14	14	14	14	purine-nucleoside phosphorylase [EC:2.4.2.1]
K00903	3	2	3	3	3	3	5	7	3	8	10	9	16	14	14	15	14	protein-tyrosine kinase [EC:2.7.10.-]
K10026	2	1	2	2	2	2	5	7	4	7	10	9	16	14	14	14	14	queuosine biosynthesis protein QueE
K00823	2	1	1	2	1	2	5	7	5	7	10	8	16	14	14	14	14	4-aminobutyrate aminotransferase [EC:2.6.1.19]
K00380	2	1	1	3	2	2	5	7	5	7	10	8	16	14	14	14	14	sulfite reductase (NADPH) flavoprotein alpha-component [EC:1.8.1.2]
K04068	1	1	1	5	2	2	5	7	5	6	9	7	16	14	14	15	14	anaerobic ribonucleoside-triphosphate reductase activating protein [EC:1.97.1.4]
K07313	1	1	1	3	2	2	5	7	5	8	10	8	16	14	14	14	14	serine/threonine protein phosphatase 1 [EC:3.1.3.16]
K02777	1	1	1	2	1	2	5	7	4	6	9	8	16	14	14	14	14	PTS system, glucose-specific IIA component [EC:2.7.1.69]
K08680	1	1	1	1	1	1	5	7	3	6	9	7	16	14	14	14	14	2-succinyl-6-hydroxy-2,4-cyclohexadiene-1-carboxylate synthase [EC:4.2.99.20]
K03753	1	1	1	2	1	2	5	6	4	6	9	7	16	14	14	14	14	molybdopterin-guanine dinucleotide biosynthesis protein B
K01839	7	5	6	7	6	6	4	7	5	7	10	7	16	14	14	14	14	phosphopentomutase [EC:5.4.2.7]
K02824	7	5	6	8	7	7	4	6	5	6	10	7	16	14	14	14	14	uracil permease
K06726	6	5	6	7	7	6	4	6	5	6	9	7	16	14	14	14	14	D-ribose pyranase [EC:5.-.-.-]
K00364	6	5	6	7	6	6	4	6	5	7	9	7	16	14	14	14	14	GMP reductase [EC:1.7.1.7]
K02068	6	5	6	7	7	7	4	6	5	6	9	7	16	14	14	14	14	putative ABC transport system ATP-binding protein
K03740	6	4	6	6	5	5	4	6	5	5	9	6	16	14	14	12	14	D-alanine transfer protein
K03367	6	4	6	6	5	5	4	6	5	5	9	6	16	14	14	12	14	D-alanine-poly(phosphoribitol) ligase [EC:6.1.1.13];D-alanine--poly(phosphoribitol) ligase subunit 1 [EC:6.1.1.13]
K14188	6	4	6	6	5	5	4	6	6	5	9	6	16	14	14	12	14	D-alanine--poly(phosphoribitol) ligase subunit 2 [EC:6.1.1.13]
K03739	6	4	6	6	5	5	4	6	5	5	9	6	16	14	14	12	14	membrane protein involved in D-alanine export
K07038	2	3	2	5	3	4	4	6	2	6	9	7	16	14	14	15	14	inner membrane protein
K00917	1	2	1	3	2	3	4	6	2	6	9	7	16	14	14	15	14	tagatose 6-phosphate kinase [EC:2.7.1.144]
K01096	1	1	0	2	1	1	4	6	2	5	9	8	16	14	14	14	14	phosphatidylglycerophosphatase B [EC:3.1.3.27]
K00651	1	1	1	3	1	1	4	6	3	6	9	7	16	14	14	14	14	homoserine O-succinyltransferase [EC:2.3.1.46]
K11102	1	1	1	2	1	1	4	6	3	6	9	7	16	14	14	14	14	proton glutamate symport protein
K02804	1	1	1	2	1	2	4	6	3	6	9	7	16	14	14	14	14	PTS system, N-acetylglucosamine-specific IIC component
K01226	1	1	1	2	1	1	4	6	3	6	9	7	16	14	14	14	14	trehalose-6-phosphate hydrolase [EC:3.2.1.93]
K11535	1	1	1	2	1	1	4	6	2	5	9	6	16	14	14	14	14	nucleoside transport protein
K07791	1	1	0	2	1	1	4	6	2	5	9	6	16	14	14	14	14	anaerobic C4-dicarboxylate transporter DcuA
K11104	1	1	0	1	1	1	4	6	2	5	9	6	16	14	14	14	14	melibiose permease
K01002	1	1	0	2	1	1	4	6	3	5	9	6	16	14	14	14	14	phosphoglycerol transferase [EC:2.7.8.20]
K00068	1	1	1	1	1	1	4	6	3	5	9	6	16	14	14	13	14	sorbitol-6-phosphate 2-dehydrogenase [EC:1.1.1.140]
K04023	1	1	0	2	1	1	4	6	2	5	9	6	16	14	14	13	14	ethanolamine transporter
K12700	1	1	0	1	1	1	4	6	2	5	9	6	16	14	14	13	14	non-specific riboncleoside hydrolase [EC:3.2.-.-]
K04757	1	0	1	0	1	0	4	6	3	5	9	6	16	14	14	12	14	anti-sigma B factor [EC:2.7.11.1]
K05306	0	1	0	1	1	0	4	6	3	5	9	6	16	14	14	13	14	phosphonoacetaldehyde hydrolase [EC:3.11.1.1]
K03430	0	0	0	1	1	0	4	6	3	4	9	6	16	14	14	13	14	2-aminoethylphosphonate-pyruvate transaminase [EC:2.6.1.37]
K00573	13	16	13	12	13	14	11	11	10	13	13	13	10	14	14	15	14	protein-L-isoaspartate(D-aspartate) O-methyltransferase [EC:2.1.1.77]
K02406	5	4	4	7	4	5	7	7	9	9	5	8	10	15	14	17	15	flagellin
K01207	2	2	2	3	2	3	45	45	47	32	28	19	9	15	14	15	14	beta-N-acetylhexosaminidase [EC:3.2.1.52]
K03790	1	1	1	2	2	2	35	38	43	25	24	14	9	14	14	14	14	ribosomal-protein-alanine N-acetyltransferase [EC:2.3.1.128]
K09691	15	17	16	14	15	15	32	32	32	23	22	17	9	14	14	14	15	lipopolysaccharide transport system ATP-binding protein
K09690	14	16	15	12	14	14	32	32	32	23	22	17	9	14	14	13	15	lipopolysaccharide transport system permease protein
K07245	1	1	1	3	2	2	32	29	27	24	21	15	9	14	14	15	14	putative copper resistance protein D
K01079	15	17	15	14	15	15	31	28	29	26	20	20	9	14	14	15	14	phosphoserine phosphatase [EC:3.1.3.3]
K01638	3	2	2	4	3	3	31	27	28	25	21	15	9	14	14	15	14	malate synthase [EC:2.3.3.9]
K00163	2	2	2	2	2	2	30	30	28	24	29	15	9	14	14	14	14	pyruvate dehydrogenase E1 component [EC:1.2.4.1]
K00010	3	2	2	4	2	4	29	26	26	21	19	12	9	14	14	14	14	myo-inositol 2-dehydrogenase [EC:1.1.1.18]
K01354	14	16	14	13	14	14	28	28	27	22	20	16	9	14	14	14	14	oligopeptidase B [EC:3.4.21.83]
K03297	12	15	13	10	13	12	28	28	28	20	21	19	9	14	14	14	14	small multidrug resistance protein, SMR family
K01433	14	16	14	13	15	15	27	16	14	26	17	19	9	14	14	15	15	formyltetrahydrofolate deformylase [EC:3.5.1.10]
K00275	14	16	14	13	15	15	27	27	30	23	19	18	9	15	14	15	15	pyridoxamine 5'-phosphate oxidase [EC:1.4.3.5]
K10805	1	1	1	3	2	2	27	26	27	22	26	14	9	14	14	14	14	acyl-CoA thioesterase II [EC:3.1.2.-]
K01061	17	17	17	15	16	17	26	25	29	20	12	18	9	15	14	16	15	carboxymethylenebutenolidase [EC:3.1.1.45]
K03117	15	16	14	13	14	15	26	26	28	21	19	17	9	14	14	15	14	sec-independent protein translocase protein TatB
K00971	4	3	3	7	3	4	26	27	29	21	19	12	9	14	14	15	14	mannose-1-phosphate guanylyltransferase [EC:2.7.7.22]
K01007	2	2	2	3	2	4	26	14	12	23	7	14	9	14	14	14	15	pyruvate, water dikinase [EC:2.7.9.2]
K09767	2	2	2	2	2	2	26	26	26	18	19	13	9	14	14	14	14	hypothetical protein
K00705	14	15	14	15	13	13	25	25	27	17	12	15	9	14	14	15	15	4-alpha-glucanotransferase [EC:2.4.1.25]
K02052	14	17	14	12	15	16	25	26	32	23	13	16	9	14	14	14	15	putative spermidine/putrescine transport system ATP-binding protein
K03313	4	3	3	6	5	5	25	26	27	21	19	12	9	15	14	15	15	Na+:H+ antiporter, NhaA family
K04762	3	3	3	7	4	4	25	25	27	20	18	13	9	14	14	15	15	ribosome-associated heat shock protein Hsp15
K00975	3	2	2	5	2	2	25	25	28	17	12	12	9	14	14	15	15	glucose-1-phosphate adenylyltransferase [EC:2.7.7.27]
K00156	2	1	2	5	2	2	25	25	26	19	19	11	9	14	14	15	14	pyruvate dehydrogenase (quinone) [EC:1.2.5.1];pyruvate dehydrogenase (cytochrome) [EC:1.2.2.2]
K03426	1	1	1	6	2	2	25	26	27	19	19	13	9	14	14	15	14	NAD+ diphosphatase [EC:3.6.1.22]
K14393	1	2	1	3	2	2	25	25	24	19	19	13	9	14	14	14	14	cation/acetate symporter
K10110	1	1	1	2	1	2	25	25	24	16	12	10	9	14	14	14	14	maltose/maltodextrin transport system permease protein
K01487	19	20	19	17	19	20	24	25	27	20	18	17	9	14	14	14	14	guanine deaminase [EC:3.5.4.3]
K01595	15	16	15	13	15	15	24	24	26	18	11	17	9	14	14	15	14	phosphoenolpyruvate carboxylase [EC:4.1.1.31]
K03579	15	16	15	13	14	14	24	24	26	20	19	15	9	14	14	14	15	ATP-dependent helicase HrpB [EC:3.6.4.13];ATP-dependent helicase HrpB [EC:3.6.1.-]
K03767	3	2	2	2	2	2	24	24	24	18	18	13	9	14	14	14	14	peptidyl-prolyl cis-trans isomerase A (cyclophilin A) [EC:5.2.1.8]
K07393	1	1	1	3	2	2	24	24	25	18	18	11	9	14	14	14	15	putative glutathione S-transferase
K00758	1	1	1	2	2	2	24	25	25	19	18	11	9	14	14	14	14	thymidine phosphorylase [EC:2.4.2.4]
K03578	1	1	1	2	1	1	24	24	25	17	18	12	9	14	14	13	14	ATP-dependent helicase HrpA [EC:3.6.1.-];ATP-dependent helicase HrpA [EC:3.6.4.13]
K08167	0	0	0	1	1	0	24	24	23	17	18	11	9	14	14	13	14	MFS transporter, DHA2 family, methyl viologen resistance protein SmvA
K00697	14	16	14	13	14	15	23	23	27	21	18	17	9	14	14	15	14	alpha,alpha-trehalose-phosphate synthase (UDP-forming) [EC:2.4.1.15]
K03799	8	5	8	9	7	8	23	23	29	19	18	13	9	14	14	15	14	heat shock protein HtpX [EC:3.4.24.-]
K07667	3	2	2	4	2	4	23	23	26	19	17	12	9	14	14	15	15	two-component system, OmpR family, KDP operon response regulator KdpE
K00262	2	2	2	7	3	3	23	25	26	17	11	12	9	14	14	15	14	glutamate dehydrogenase (NADP+) [EC:1.4.1.4]
K13288	1	1	1	2	2	2	22	21	23	16	16	11	9	14	14	14	14	oligoribonuclease [EC:3.1.-.-]
K09791	14	16	14	12	14	15	21	21	24	17	10	15	9	14	14	15	14	hypothetical protein
K00956	2	1	2	3	2	2	21	21	24	17	16	12	9	14	14	14	14	sulfate adenylyltransferase subunit 1 [EC:2.7.7.4]
K00836	1	1	0	1	1	1	21	24	22	13	19	11	9	14	14	13	14	diaminobutyrate-2-oxoglutarate transaminase [EC:2.6.1.76]
K00383	25	23	26	23	25	25	20	23	31	19	19	16	9	15	14	14	14	glutathione reductase (NADPH) [EC:1.8.1.7]
K03975	7	5	7	10	7	7	20	21	26	16	10	11	9	14	14	14	14	membrane-associated protein
K00124	3	2	2	2	2	3	20	23	25	14	18	9	9	14	14	14	14	formate dehydrogenase, beta subunit [EC:1.2.1.2]
K01816	2	1	2	2	2	3	20	13	10	18	14	12	9	14	14	14	15	hydroxypyruvate isomerase [EC:5.3.1.22]
K01975	15	16	15	13	14	15	19	23	26	15	11	14	9	14	14	14	15	2'-5' RNA ligase [EC:6.5.1.-]
K15034	14	16	13	12	14	14	19	22	24	15	11	14	9	14	14	14	14	ribosome-associated protein
K00042	2	2	2	3	3	4	18	13	9	17	13	10	9	14	14	15	15	2-hydroxy-3-oxopropionate reductase [EC:1.1.1.60]
K07793	0	1	0	1	1	1	18	10	8	17	19	11	9	14	14	13	14	putative tricarboxylic transport membrane protein
K00324	17	17	16	15	16	17	17	11	12	18	6	18	9	15	14	15	15	NAD(P) transhydrogenase subunit alpha [EC:1.6.1.2]
K00684	14	16	14	13	15	15	17	20	24	16	16	15	9	14	14	15	15	leucyl/phenylalanyl-tRNA--protein transferase [EC:2.3.2.6]
K00219	1	1	1	3	2	2	17	21	21	11	10	11	9	14	14	14	14	2,4-dienoyl-CoA reductase (NADPH2) [EC:1.3.1.34]
K01485	31	33	31	25	30	30	16	12	12	16	14	18	9	14	14	14	15	cytosine deaminase [EC:3.5.4.1]
K02232	24	28	24	18	23	23	16	19	22	13	9	17	9	14	14	13	14	adenosylcobyric acid synthase [EC:6.3.5.10]
K07735	14	16	14	13	15	15	16	19	24	14	9	15	9	14	14	15	15	putative transcriptional regulator
K11103	13	15	13	11	13	14	16	9	8	16	11	16	9	14	14	15	14	aerobic C4-dicarboxylate transport protein
K07588	2	1	2	4	2	2	16	20	23	12	9	8	9	14	14	14	14	LAO/AO transport system kinase [EC:2.7.-.-]
K01847	1	1	2	7	3	2	16	21	25	14	9	8	9	15	14	15	14	methylmalonyl-CoA mutase [EC:5.4.99.2]
K02233	13	15	13	11	13	13	15	19	22	12	9	14	9	14	14	15	14	adenosylcobinamide-GDP ribazoletransferase [EC:2.7.8.26]
K00242	13	15	12	11	13	13	15	12	9	15	13	14	9	14	14	15	14	succinate dehydrogenase hydrophobic membrane anchor protein [EC:1.3.99.1];succinate dehydrogenase hydrophobic membrane anchor protein;succinate dehydrogenase membrane anchor subunit
K02227	13	15	13	9	12	12	15	19	22	11	9	12	9	14	14	13	14	adenosylcobinamide-phosphate synthase [EC:6.3.1.10];adenosylcobinamide-phosphate synthase CobD [EC:6.3.1.10]
K00101	1	2	1	3	2	2	15	12	9	14	13	9	9	14	14	14	14	L-lactate dehydrogenase (cytochrome) [EC:1.1.2.3]
K08224	1	1	1	2	1	2	15	18	20	11	15	9	9	14	14	14	14	MFS transporter, YNFM family, putative membrane transport protein
K03534	2	1	1	5	2	2	14	13	9	11	7	8	9	14	14	15	14	L-rhamnose mutarotase [EC:5.1.3.-]
K01744	2	2	2	5	2	2	14	11	8	10	12	8	9	14	14	14	14	aspartate ammonia-lyase [EC:4.3.1.1]
K13641	1	1	1	3	1	2	14	10	6	11	12	8	9	14	14	14	14	IclR family transcriptional regulator, acetate operon repressor
K04751	16	16	15	13	13	13	13	9	12	14	6	13	9	14	14	15	15	nitrogen regulatory protein P-II 1
K02002	25	30	25	20	26	26	12	11	10	13	14	17	9	14	14	15	15	glycine betaine/proline transport system substrate-binding protein
K04755	15	17	14	13	15	15	12	10	7	14	6	15	9	14	14	15	14	ferredoxin, 2Fe-2S
K06201	7	5	7	10	7	7	12	10	10	11	6	8	9	14	14	15	14	copper homeostasis protein
K01069	17	19	16	17	18	19	11	8	9	12	5	14	9	14	14	15	14	hydroxyacylglutathione hydrolase [EC:3.1.2.6]
K02055	15	17	14	12	16	16	11	10	12	16	7	13	9	14	14	15	15	putative spermidine/putrescine transport system substrate-binding protein
K01284	2	2	2	8	3	4	11	10	11	13	11	8	9	14	14	15	14	peptidyl-dipeptidase Dcp [EC:3.4.15.5]
K02116	14	16	14	13	14	15	10	7	5	11	4	14	9	14	14	15	14	ATP synthase protein I
K02001	12	15	12	10	13	13	10	10	7	11	13	11	9	14	14	14	14	glycine betaine/proline transport system permease protein
K09955	3	2	2	5	2	2	10	11	8	8	6	7	9	14	14	15	14	hypothetical protein
K03271	3	2	2	4	2	2	10	7	6	9	4	7	9	14	14	15	15	phosphoheptose isomerase [EC:5.-.-.-]
K00325	3	3	3	4	3	4	10	7	8	10	4	9	9	14	14	14	14	NAD(P) transhydrogenase subunit beta [EC:1.6.1.2]
K01637	1	2	1	2	2	2	10	7	5	11	11	9	9	14	14	14	14	isocitrate lyase [EC:4.1.3.1]
K09788	1	1	1	2	2	2	10	7	5	10	11	8	9	14	14	14	14	hypothetical protein
K02616	1	1	1	2	1	2	10	7	5	9	10	8	9	14	14	14	14	phenylacetic acid degradation operon negative regulatory protein
K02553	1	1	1	2	2	2	10	6	3	9	10	8	9	14	14	14	14	regulator of ribonuclease activity A
K09001	15	16	14	12	14	15	9	9	7	10	12	13	9	14	14	14	14	anhydro-N-acetylmuramic acid kinase [EC:2.7.1.-];anhydro-N-acetylmuramic acid kinase [EC:2.7.1.170]
K02000	12	15	12	10	13	13	9	10	8	10	13	11	9	14	14	14	14	glycine betaine/proline transport system ATP-binding protein [EC:3.6.3.32]
K03688	2	2	1	4	2	2	9	8	9	10	18	9	9	14	14	15	14	ubiquinone biosynthesis protein
K07397	2	2	1	2	2	3	9	6	4	10	4	11	9	14	14	14	14	putative redox protein
K03518	2	0	1	3	0	2	9	9	8	8	5	6	9	14	14	13	14	carbon-monoxide dehydrogenase small subunit [EC:1.2.99.2]
K02557	18	19	17	18	17	18	8	9	11	13	6	13	9	14	14	17	15	chemotaxis protein MotB
K01130	3	1	1	4	3	1	8	6	9	6	5	8	9	14	14	14	15	arylsulfatase [EC:3.1.6.1]
K02217	1	1	1	5	2	2	8	9	5	7	11	6	9	14	14	14	14	ferritin [EC:1.16.3.1]
K03642	17	18	16	15	17	17	7	6	8	10	11	13	9	14	14	15	14	rare lipoprotein A
K02405	3	3	2	4	2	3	7	7	6	7	4	7	9	14	14	16	14	RNA polymerase sigma factor for flagellar operon FliA
K11927	29	32	28	24	28	28	6	6	8	10	4	15	9	14	14	15	15	ATP-dependent RNA helicase RhlE [EC:3.6.1.-];ATP-dependent RNA helicase RhlE [EC:3.6.4.13]
K12340	26	30	26	23	26	26	6	6	7	10	4	16	9	14	14	15	15	outer membrane channel protein TolC
K00336	25	29	25	20	25	24	6	6	7	9	4	16	9	14	14	15	15	NADH-quinone oxidoreductase subunit G [EC:1.6.5.3];NADH dehydrogenase I subunit G [EC:1.6.5.3]
K06204	16	17	15	13	14	15	6	6	6	8	5	12	9	14	14	15	14	DnaK suppressor protein
K03407	16	17	14	13	14	15	6	6	7	7	5	11	9	14	14	15	14	two-component system, chemotaxis family, sensor kinase CheA [EC:2.7.13.3]
K02536	16	16	16	15	15	15	6	6	8	8	4	12	9	14	14	15	14	UDP-3-O-[3-hydroxymyristoyl] glucosamine N-acyltransferase [EC:2.3.1.-]
K00998	15	16	15	15	15	15	6	7	8	8	4	13	9	14	14	15	15	phosphatidylserine synthase [EC:2.7.8.8]
K02523	15	16	15	16	14	15	6	7	8	8	4	12	9	14	14	15	14	octaprenyl-diphosphate synthase [EC:2.5.1.-];octaprenyl-diphosphate synthase [EC:2.5.1.90];octaprenyl diphosphate synthase [EC:2.5.1.-]
K01613	15	16	15	15	15	15	6	6	7	8	4	12	9	14	14	15	15	phosphatidylserine decarboxylase [EC:4.1.1.65]
K04773	15	16	15	15	15	15	6	6	7	6	4	12	9	14	14	15	14	protease IV [EC:3.4.21.-]
K00979	15	16	15	15	14	15	6	6	7	7	4	11	9	14	14	15	14	3-deoxy-manno-octulosonate cytidylyltransferase (CMP-KDO synthetase) [EC:2.7.7.38]
K04079	14	16	14	16	14	15	6	6	7	7	4	12	9	14	14	15	14	molecular chaperone HtpG
K02042	7	6	7	9	8	7	6	6	7	8	10	7	9	14	14	15	14	phosphonate transport system permease protein
K02556	5	4	3	6	4	5	6	6	6	7	4	7	9	14	14	16	14	chemotaxis protein MotA
K02408	4	3	2	5	3	4	6	6	6	6	4	6	9	14	14	15	14	flagellar hook-basal body complex protein FliE
K01711	4	2	3	7	3	3	6	8	9	7	4	6	9	14	14	14	15	GDPmannose 4,6-dehydratase [EC:4.2.1.47]
K05808	3	2	2	5	2	2	6	6	7	6	4	7	9	14	14	15	15	putative sigma-54 modulation protein
K02053	2	2	1	2	3	3	6	8	10	10	6	7	9	14	14	14	15	putative spermidine/putrescine transport system permease protein
K07301	2	1	1	5	3	3	6	5	6	8	4	7	9	14	14	14	14	inner membrane protein
K01176	1	2	1	3	3	3	6	7	4	6	5	7	9	14	14	15	14	alpha-amylase [EC:3.2.1.1]
K07148	1	1	1	4	2	2	6	8	5	6	5	6	9	14	14	15	14	uncharacterized protein
K03718	1	1	1	5	2	2	6	7	6	8	10	6	9	14	14	14	14	Lrp/AsnC family transcriptional regulator, regulator for asnA, asnC and gidA
K03446	16	16	16	15	14	15	5	6	7	8	3	12	9	14	14	15	15	MFS transporter, DHA2 family, multidrug resistance protein B
K06861	15	16	15	15	15	15	5	6	7	8	4	12	9	14	14	15	14	lipopolysaccharide export system ATP-binding protein [EC:3.6.3.-]
K07277	15	16	15	15	15	15	5	6	7	8	4	12	9	14	14	15	15	outer membrane protein
K02527	15	16	15	15	14	15	5	6	6	7	4	11	9	14	14	15	14	3-deoxy-D-manno-octulosonic-acid transferase [EC:2.-.-.-]
K00748	15	16	15	15	15	15	5	6	7	7	4	11	9	14	14	15	15	lipid-A-disaccharide synthase [EC:2.4.1.182]
K05595	15	16	15	13	15	15	5	5	7	9	4	11	9	14	14	15	15	multiple antibiotic resistance protein
K05807	15	16	15	15	14	15	5	6	6	7	4	11	9	14	14	15	14	putative lipoprotein
K08309	15	16	15	12	14	15	5	5	5	6	4	11	9	14	14	15	14	soluble lytic murein transglycosylase [EC:3.2.1.-]
K00912	15	16	15	15	14	15	5	6	6	7	4	11	9	14	14	15	14	tetraacyldisaccharide 4'-kinase [EC:2.7.1.130]
K01627	15	16	15	15	14	15	5	6	7	7	3	11	9	14	14	15	14	2-dehydro-3-deoxyphosphooctonate aldolase (KDO 8-P synthase) [EC:2.5.1.55]
K06041	15	16	15	15	14	15	5	6	6	7	3	11	9	14	14	15	15	arabinose-5-phosphate isomerase [EC:5.3.1.13]
K02535	15	16	15	15	15	15	5	6	7	7	3	11	9	14	14	15	14	UDP-3-O-[3-hydroxymyristoyl] N-acetylglucosamine deacetylase [EC:3.5.1.-]
K05788	15	16	14	13	14	14	5	5	4	6	4	11	9	14	14	15	14	integration host factor subunit beta
K03770	15	16	14	15	14	15	5	6	6	7	4	11	9	14	14	15	14	peptidyl-prolyl cis-trans isomerase D [EC:5.2.1.8]
K00990	15	16	14	13	14	15	5	5	6	7	4	11	9	14	14	14	14	[protein-PII] uridylyltransferase [EC:2.7.7.59]
K03641	15	16	14	12	14	15	5	5	6	7	4	11	9	14	14	14	14	TolB protein
K03568	15	16	15	12	15	15	5	5	6	7	4	10	9	14	14	14	14	TldD protein
K08963	15	15	14	13	13	13	5	6	6	6	4	10	9	14	14	13	14	methylthioribose-1-phosphate isomerase [EC:5.3.1.23]
K03474	14	16	14	15	15	15	5	6	7	7	4	12	9	14	14	15	14	pyridoxine 5-phosphate synthase [EC:2.6.99.2]
K00703	14	15	14	13	14	13	5	6	7	7	3	11	9	14	14	15	15	starch synthase [EC:2.4.1.21]
K03809	13	15	13	11	13	13	5	5	4	6	3	12	9	14	14	14	15	Trp repressor binding protein
K03769	12	16	13	11	13	13	5	5	3	6	3	11	9	14	14	15	15	peptidyl-prolyl cis-trans isomerase C [EC:5.2.1.8]
K00768	12	15	12	10	12	12	5	6	5	6	4	11	9	14	14	13	14	nicotinate-nucleotide--dimethylbenzimidazole phosphoribosyltransferase [EC:2.4.2.21]
K02415	9	6	7	10	8	9	5	5	8	7	5	6	9	14	14	14	14	flagellar FliL protein
K02392	5	3	3	5	3	4	5	6	6	6	4	7	9	14	14	15	14	flagellar basal-body rod protein FlgG
K02389	4	3	3	6	4	5	5	6	5	6	4	7	9	14	14	16	14	flagellar basal-body rod modification protein FlgD
K02400	4	3	3	6	4	5	5	6	6	6	4	7	9	14	14	16	14	flagellar biosynthesis protein FlhA
K03092	4	3	3	7	3	4	5	6	8	6	4	8	9	14	14	15	14	RNA polymerase sigma-54 factor
K02420	4	3	2	5	3	3	5	6	6	6	4	6	9	14	14	15	14	flagellar biosynthetic protein FliQ
K14441	3	2	2	5	2	2	5	6	7	6	4	7	9	14	14	15	14	ribosomal protein S12 methylthiotransferase [EC:2.-.-.-]
K09807	3	1	2	6	2	2	5	6	6	6	4	6	9	14	14	15	14	hypothetical protein
K03787	2	2	2	7	2	2	5	6	6	6	4	7	9	14	14	15	15	5'-nucleotidase [EC:3.1.3.5]
K14742	2	2	1	5	2	2	5	6	5	5	3	7	9	14	14	15	14	hypothetical protease [EC:3.4.-.-]
K02044	1	2	1	4	2	3	5	5	5	6	10	6	9	14	14	14	14	phosphonate transport system substrate-binding protein
K07406	1	1	0	2	1	2	5	6	3	3	4	4	9	14	14	14	14	alpha-galactosidase [EC:3.2.1.22]
K06075	31	33	31	26	30	30	4	5	7	7	4	14	9	14	14	14	14	MarR family transcriptional regulator, transcriptional regulator for hemolysin
K11720	27	32	27	23	27	28	4	5	5	8	3	16	9	14	14	15	14	lipopolysaccharide export system permease protein
K03071	26	31	26	22	26	27	4	5	6	7	3	15	9	14	14	15	14	preprotein translocase subunit SecB
K01919	19	20	19	18	19	19	4	5	7	7	3	12	9	14	14	14	14	glutamate--cysteine ligase [EC:6.3.2.2]
K09800	15	16	15	12	14	15	4	4	4	6	3	11	9	14	14	15	14	hypothetical protein
K03640	15	16	15	12	14	15	4	5	5	7	3	11	9	14	14	14	14	peptidoglycan-associated lipoprotein
K03592	15	16	15	12	14	15	4	4	4	6	3	10	9	14	14	14	14	PmbA protein
K00029	13	15	13	11	13	13	4	5	5	7	4	11	9	14	14	15	15	malate dehydrogenase (oxaloacetate-decarboxylating)(NADP+) [EC:1.1.1.40]
K03773	13	15	13	12	13	13	4	5	3	4	3	10	9	14	14	15	14	FKBP-type peptidyl-prolyl cis-trans isomerase FklB [EC:5.2.1.8]
K13378	12	15	12	12	13	13	4	5	3	4	2	10	9	14	14	14	14	NADH dehydrogenase I subunit C/D [EC:1.6.5.3];NADH-quinone oxidoreductase subunit C/D [EC:1.6.5.3]
K02429	10	6	10	14	9	9	4	6	8	7	3	6	9	14	14	16	14	MFS transporter, FHS family, L-fucose permease
K03186	9	6	8	11	8	9	4	5	7	6	3	5	9	14	14	16	14	3-octaprenyl-4-hydroxybenzoate carboxy-lyase UbiX [EC:4.1.1.-]
K03182	8	5	8	10	7	7	4	5	7	5	3	5	9	14	14	15	14	3-octaprenyl-4-hydroxybenzoate carboxy-lyase UbiD [EC:4.1.1.-]
K01270	7	5	7	12	7	7	4	5	5	4	3	5	9	14	14	15	14	aminoacylhistidine dipeptidase [EC:3.4.13.3];dipeptidase D [EC:3.4.13.-]
K08301	2	2	2	5	2	2	4	5	4	4	3	6	9	14	14	15	14	ribonuclease G [EC:3.1.26.-]
K08307	2	1	1	4	2	2	4	5	4	4	3	5	9	14	14	14	14	membrane-bound lytic murein transglycosylase D [EC:3.2.1.-]
K02454	1	2	1	3	2	2	4	5	4	4	4	8	9	14	14	15	15	general secretion pathway protein E
K01886	1	2	1	5	2	2	4	5	4	4	3	6	9	14	14	15	14	glutaminyl-tRNA synthetase [EC:6.1.1.18]
K08218	1	2	1	5	2	2	4	5	4	4	3	6	9	14	14	15	14	MFS transporter, PAT family, beta-lactamase induction signal transducer AmpG
K03775	1	2	1	4	2	2	4	5	4	3	3	6	9	14	14	14	14	FKBP-type peptidyl-prolyl cis-trans isomerase SlyD [EC:5.2.1.8]
K04087	1	1	1	3	2	2	4	4	3	4	3	5	9	14	14	14	14	membrane protease subunit HflC [EC:3.4.-.-]
K04088	1	1	1	3	2	2	4	4	3	4	3	5	9	14	14	14	14	membrane protease subunit HflK [EC:3.4.-.-]
K03113	1	1	1	5	2	2	4	4	3	4	3	5	9	14	14	14	14	translation initiation factor 1;translation initiation factor SUI1;translation initiation factor eIF-1
K11105	0	0	0	3	1	1	4	4	3	3	3	5	9	14	14	13	14	cell volume regulation protein A
K01690	2	2	2	4	3	3	3	4	2	4	3	5	9	14	14	14	14	phosphogluconate dehydratase [EC:4.2.1.12]
K02169	2	2	2	7	3	4	3	4	3	3	2	5	9	14	14	14	14	biotin synthesis protein BioC;malonyl-CoA O-methyltransferase [EC:2.1.1.197]
K01185	1	2	1	6	3	3	3	5	4	3	2	5	9	14	14	16	14	lysozyme [EC:3.2.1.17]
K03098	1	2	1	5	2	2	3	5	4	4	3	7	9	14	14	15	14	outer membrane lipoprotein Blc
K02024	1	2	0	3	1	2	3	4	1	3	3	4	9	14	14	15	14	maltoporin
K03617	1	1	1	5	1	2	3	4	2	2	2	4	9	14	14	15	14	electron transport complex protein RnfA
K03614	1	1	1	5	1	2	3	4	2	2	2	4	9	14	14	15	14	electron transport complex protein RnfD
K03613	1	1	1	5	1	2	3	4	2	2	2	4	9	14	14	15	14	electron transport complex protein RnfE
K03612	1	1	1	5	1	2	3	4	1	2	2	4	9	14	14	15	14	electron transport complex protein RnfG
K08289	1	1	1	5	2	2	3	4	2	2	3	5	9	14	14	14	14	phosphoribosylglycinamide formyltransferase 2 [EC:2.1.2.2]
K07684	1	1	1	2	1	1	3	5	3	3	3	4	9	14	14	14	14	two-component system, NarL family, nitrate/nitrite response regulator NarL
K03615	1	1	1	5	1	2	3	4	2	2	2	4	9	14	14	14	14	electron transport complex protein RnfC
K03839	1	1	1	4	2	2	3	4	1	2	2	4	9	14	14	14	14	flavodoxin I
K01667	1	1	1	3	1	1	3	4	2	2	2	4	9	14	14	14	14	tryptophanase [EC:4.1.99.1]
K07343	1	1	1	3	2	2	2	3	2	2	2	4	9	14	14	14	14	DNA transformation protein and related proteins
K12308	3	2	2	5	1	1	31	31	31	20	21	12	8	14	14	15	14	beta-galactosidase [EC:3.2.1.23]
K03761	12	15	12	10	13	13	26	23	24	21	17	17	8	14	14	14	14	MFS transporter, MHS family, alpha-ketoglutarate permease
K01028	1	1	1	1	1	1	26	23	25	21	17	14	8	14	14	13	14	3-oxoacid CoA-transferase subunit A [EC:2.8.3.5]
K01029	1	1	1	1	1	1	26	23	25	21	17	12	8	14	14	13	14	3-oxoacid CoA-transferase subunit B [EC:2.8.3.5]
K01805	8	5	7	8	7	7	25	26	29	19	13	11	8	14	14	14	15	xylose isomerase [EC:5.3.1.5]
K06221	6	5	6	8	7	7	25	16	11	20	15	12	8	14	14	14	14	2,5-diketo-D-gluconate reductase A [EC:1.1.1.274]
K02566	1	1	1	2	1	2	25	24	25	18	18	10	8	14	14	14	14	NagD protein
K10109	1	1	1	2	1	2	25	25	24	15	12	10	8	14	14	14	14	maltose/maltodextrin transport system permease protein
K10108	1	1	0	1	0	1	25	25	24	15	12	10	8	14	14	13	14	maltose/maltodextrin transport system substrate-binding protein
K03811	14	10	14	16	14	13	24	25	32	21	19	13	8	14	14	15	15	nicotinamide mononucleotide transporter
K00867	7	5	7	8	7	7	24	24	27	19	18	11	8	14	14	14	14	type I pantothenate kinase [EC:2.7.1.33]
K09781	1	2	1	2	2	2	24	24	24	19	18	12	8	14	14	14	14	hypothetical protein
K09858	1	1	1	2	2	2	24	24	24	18	18	12	8	14	14	14	14	SEC-C motif domain protein
K11738	13	16	13	12	14	14	23	21	21	18	9	15	8	14	14	14	14	L-asparagine permease
K06191	6	5	6	7	7	7	23	13	11	19	14	11	8	14	14	14	14	glutaredoxin-like protein NrdH
K08369	3	3	3	4	3	4	23	24	25	16	18	11	8	14	14	13	14	MFS transporter, putative metabolite:H+ symporter
K06200	2	1	1	3	2	2	22	21	24	17	16	12	8	14	14	15	14	carbon starvation protein
K00060	2	1	1	2	1	2	22	23	24	15	11	10	8	14	14	14	14	threonine 3-dehydrogenase [EC:1.1.1.103]
K13788	1	1	1	3	2	2	22	23	22	16	11	11	8	14	14	14	14	phosphate acetyltransferase [EC:2.3.1.8]
K02613	12	15	12	10	13	13	21	21	23	18	16	15	8	14	14	14	14	phenylacetic acid degradation NADH oxidoreductase
K03335	3	2	2	4	2	4	21	21	23	16	16	10	8	14	14	14	14	inosose dehydratase [EC:4.2.1.44]
K06133	2	1	2	2	2	2	21	22	25	16	16	11	8	14	14	14	14	4'-phosphopantetheinyl transferase [EC:2.7.8.-]
K05596	1	1	1	2	2	2	21	21	22	16	16	11	8	14	14	14	14	LysR family transcriptional regulator, chromosome initiation inhibitor
K09927	1	1	1	3	2	2	21	21	23	16	16	10	8	14	14	14	14	hypothetical protein
K14761	1	1	1	2	2	2	21	21	23	16	16	10	8	14	14	14	14	ribosome-associated protein
K01222	1	1	0	2	1	2	21	22	20	14	10	10	8	14	14	14	14	6-phospho-beta-glucosidase [EC:3.2.1.86]
K00598	1	1	1	2	2	2	21	22	22	15	11	9	8	14	14	14	14	trans-aconitate 2-methyltransferase [EC:2.1.1.144]
K01008	2	1	1	2	2	2	19	23	23	13	17	8	8	14	14	14	14	selenide, water dikinase [EC:2.7.9.3]
K04477	1	1	1	2	1	2	19	19	20	13	9	9	8	14	14	14	14	putative hydrolase
K01697	0	0	0	1	1	1	19	20	22	15	9	9	8	14	14	13	14	cystathionine beta-synthase [EC:4.2.1.22]
K07300	1	1	2	2	2	2	18	21	21	12	16	8	8	14	14	14	14	Ca2+:H+ antiporter
K03833	1	1	1	2	1	2	18	22	22	12	17	8	8	14	14	14	14	selenocysteine-specific elongation factor
K03212	1	1	0	2	1	2	18	22	21	12	16	8	8	14	14	14	14	RNA methyltransferase, TrmA family [EC:2.1.1.-]
K02510	2	1	1	3	2	2	17	10	9	16	12	10	8	14	14	14	14	2,4-dihydroxyhept-2-ene-1,7-dioic acid aldolase [EC:4.1.2.-]
K13639	1	1	1	2	2	2	17	21	21	11	10	8	8	14	14	14	14	MerR family transcriptional regulator, redox-sensitive transcriptional activator SoxR
K07113	1	1	0	1	1	1	17	21	21	11	10	9	8	14	14	13	14	UPF0716 protein FxsA
K01792	2	1	1	2	1	2	16	20	20	10	9	7	8	14	14	14	14	glucose-6-phosphate 1-epimerase [EC:5.1.3.15]
K00230	1	1	0	2	1	2	16	10	5	13	6	9	8	14	14	14	14	protoporphyrinogen oxidase [EC:1.3.3.4]
K05936	12	14	12	9	12	12	15	18	21	10	9	12	8	14	14	13	14	precorrin-4 C11-methyltransferase [EC:2.1.1.133]
K04063	15	16	14	12	14	14	14	11	9	14	6	13	8	14	14	14	14	osmotically inducible protein OsmC
K00797	14	16	14	12	14	15	14	11	8	12	12	13	8	14	14	14	14	spermidine synthase [EC:2.5.1.16]
K01720	12	14	12	10	12	12	14	11	7	12	12	12	8	14	14	13	14	2-methylcitrate dehydratase [EC:4.2.1.79]
K06042	12	14	13	9	12	12	14	18	21	10	8	11	8	14	14	13	14	precorrin-8X methylmutase [EC:5.4.1.2]
K05895	12	14	12	9	12	12	14	18	20	10	8	11	8	14	14	13	14	precorrin-6X reductase [EC:1.3.1.54]
K02081	3	1	2	2	1	2	14	10	7	12	13	8	8	14	14	13	14	DeoR family transcriptional regulator, aga operon transcriptional repressor
K00520	2	1	2	1	1	2	14	10	11	14	13	9	8	14	14	13	15	mercuric reductase [EC:1.16.1.1]
K02007	1	1	1	1	0	1	14	18	20	8	8	6	8	14	14	13	14	cobalt/nickel transport system permease protein
K14519	1	0	1	1	1	1	14	8	7	14	5	9	8	14	14	13	14	NADP-dependent aldehyde dehydrogenase [EC:1.2.1.4]
K00564	7	5	6	8	7	7	13	10	10	12	13	10	8	14	14	14	14	ribosomal RNA small subunit methyltransferase C [EC:2.1.1.172];ribosomal RNA small subunit methyltransferase C [EC:2.1.1.52]
K03649	1	1	1	2	1	2	13	10	5	11	12	8	8	14	14	14	14	TDG/mug DNA glycosylase family protein [EC:3.2.2.-]
K01048	1	1	1	2	1	1	13	17	19	10	8	7	8	14	14	14	14	lysophospholipase [EC:3.1.1.5]
K12369	1	1	0	2	1	2	13	17	19	9	8	7	8	14	14	14	14	dipeptide transport system permease protein
K03417	0	0	0	1	1	1	13	10	5	9	12	8	8	14	14	13	14	methylisocitrate lyase [EC:4.1.3.30]
K01812	8	5	7	10	7	7	12	10	9	11	6	8	8	14	14	15	14	glucuronate isomerase [EC:5.3.1.12]
K03969	3	2	3	4	3	4	12	9	7	12	11	8	8	14	14	14	14	phage shock protein A
K01608	1	1	0	2	1	2	12	9	5	10	12	7	8	14	14	14	14	tartronate-semialdehyde synthase [EC:4.1.1.47]
K07795	0	1	0	1	1	1	12	8	6	12	18	8	8	14	14	13	14	putative tricarboxylic transport membrane protein
K01066	7	5	6	8	8	7	11	11	9	12	20	9	8	14	14	14	14	esterase / lipase [EC:3.1.1.-]
K00563	7	5	6	8	7	7	11	8	6	8	5	8	8	14	14	14	14	23S rRNA (guanine745-N1)-methyltransferase [EC:2.1.1.187];rRNA (guanine-N1-)-methyltransferase [EC:2.1.1.51]
K01804	7	5	7	7	7	6	11	9	7	10	5	7	8	14	14	14	14	L-arabinose isomerase [EC:5.3.1.4]
K01786	7	5	7	8	6	6	11	9	7	10	5	7	8	14	14	14	14	L-ribulose-5-phosphate 4-epimerase [EC:5.1.3.4]
K00389	2	2	2	4	3	3	11	8	6	11	11	8	8	14	14	14	14	putative membrane protein
K02054	2	2	1	2	3	3	11	9	11	14	6	8	8	14	14	14	15	putative spermidine/putrescine transport system permease protein
K08323	2	1	1	2	1	2	11	8	4	8	5	7	8	14	14	14	14	starvation sensing protein RspA
K00848	2	1	1	2	1	2	11	8	5	8	5	6	8	14	14	14	14	rhamnulokinase [EC:2.7.1.5]
K07319	26	30	26	21	26	27	10	7	4	10	4	15	8	14	14	15	14	putative adenine-specific DNA-methyltransferase [EC:2.1.1.72]
K06188	18	18	19	16	18	18	10	7	9	11	4	12	8	14	14	14	14	aquaporin Z
K01053	16	16	15	13	14	15	10	7	8	10	4	11	8	14	14	13	14	gluconolactonase [EC:3.1.1.17]
K00046	14	16	14	14	13	13	10	8	8	10	4	11	8	14	14	14	14	gluconate 5-dehydrogenase [EC:1.1.1.69]
K02610	12	15	12	10	12	13	10	8	5	11	11	12	8	14	14	14	14	phenylacetic acid degradation protein
K02612	12	15	12	10	12	13	10	8	5	11	11	12	8	14	14	14	14	phenylacetic acid degradation protein
K02611	12	15	12	10	12	13	10	8	5	11	11	12	8	14	14	14	14	phenylacetic acid degradation protein
K02609	12	15	12	10	12	13	10	8	5	11	11	12	8	14	14	14	14	phenylacetic acid degradation protein
K01908	12	14	12	9	12	12	10	7	5	10	10	11	8	14	14	13	14	propionyl-CoA synthetase [EC:6.2.1.17]
K01191	3	2	1	3	2	2	10	8	4	8	5	6	8	14	14	15	14	alpha-mannosidase [EC:3.2.1.24]
K09181	2	1	1	4	2	2	10	6	5	8	4	7	8	14	14	14	14	hypothetical protein
K01629	1	1	1	2	1	1	10	8	3	7	4	6	8	14	14	14	14	rhamnulose-1-phosphate aldolase [EC:4.1.2.19]
K07794	0	1	0	1	1	0	10	7	4	10	11	7	8	14	14	13	14	putative tricarboxylic transport membrane protein
K05882	0	0	0	1	0	0	10	6	3	8	10	6	8	14	14	12	14	aryl-alcohol dehydrogenase (NADP+) [EC:1.1.1.91]
K13771	25	30	25	21	25	25	9	7	4	11	4	18	8	14	14	14	14	Rrf2 family transcriptional regulator, nitric oxide-sensitive transcriptional repressor
K02509	1	1	1	2	1	2	9	6	5	9	10	7	8	14	14	14	14	2-oxo-hept-3-ene-1,7-dioate hydratase [EC:4.2.1.-]
K02618	1	1	1	2	1	2	9	6	4	9	10	7	8	14	14	14	14	phenylacetic acid degradation protein
K00151	1	1	1	2	1	2	9	6	4	9	10	6	8	14	14	14	14	5-carboxymethyl-2-hydroxymuconic-semialdehyde dehydrogenase [EC:1.2.1.60]
K00276	1	1	1	1	1	1	9	6	3	8	10	6	8	14	14	14	14	primary-amine oxidase [EC:1.4.3.21]
K03336	1	1	0	2	1	2	9	7	4	9	10	6	8	14	14	14	14	3D-(3,5/4)-trihydroxycyclohexane-1,2-dione hydrolase [EC:3.7.1.-]
K03337	1	1	0	2	1	2	9	7	4	9	10	6	8	14	14	14	14	5-deoxy-glucuronate isomerase [EC:5.3.1.-]
K02444	14	16	13	13	14	15	8	6	5	9	4	12	8	14	14	15	14	DeoR family transcriptional regulator, glycerol-3-phosphate regulon repressor
K07334	7	5	7	7	7	6	8	9	7	8	12	6	8	14	14	14	14	proteic killer suppression protein
K00853	7	4	7	7	7	6	8	5	6	9	3	7	8	14	14	14	14	L-ribulokinase [EC:2.7.1.16]
K05782	1	1	1	2	2	2	8	5	3	7	3	8	8	14	14	14	14	benzoate membrane transport protein
K08234	1	1	1	2	1	2	8	6	4	8	3	7	8	14	14	14	14	glyoxylase I family protein
K03672	1	1	1	2	1	2	8	5	3	7	3	7	8	14	14	14	14	thioredoxin 2 [EC:1.8.1.8]
K01684	1	1	1	2	2	2	8	5	2	7	3	6	8	14	14	14	14	galactonate dehydratase [EC:4.2.1.6]
K02614	1	1	1	2	2	2	8	5	3	7	3	6	8	14	14	14	14	phenylacetic acid degradation protein
K08225	1	1	0	2	1	2	8	5	3	7	3	6	8	14	14	14	14	MFS transporter, ENTS family, enterobactin (siderophore) exporter
K01250	1	1	1	1	1	1	8	8	4	6	11	5	8	14	14	14	14	pyrimidine-specific ribonucleoside hydrolase [EC:3.2.-.-]
K02624	0	1	0	0	1	1	8	5	4	6	3	8	8	14	14	13	14	IclR family transcriptional regulator, pca regulon regulatory protein
K06179	14	16	14	13	14	15	7	7	5	7	5	12	8	14	14	15	14	23S rRNA pseudouridine955/2504/2580 synthase [EC:5.4.99.24];ribosomal large subunit pseudouridine synthase C [EC:5.4.99.12]
K01779	7	4	7	6	6	5	7	8	9	7	11	6	8	14	14	13	14	aspartate racemase [EC:5.1.1.13]
K01138	4	2	1	4	3	2	7	5	5	7	4	6	8	14	14	15	14	uncharacterized sulfatase [EC:3.1.6.-]
K02669	3	2	3	4	2	3	7	7	9	6	5	8	8	14	14	14	15	twitching motility protein PilT
K09975	2	2	2	3	2	3	7	5	3	7	3	6	8	14	14	14	14	hypothetical protein
K01051	2	1	1	2	1	1	7	5	2	7	3	6	8	14	14	14	14	pectinesterase [EC:3.1.1.11]
K05685	1	1	0	2	1	2	7	5	2	6	3	7	8	14	14	14	14	macrolide transport system ATP-binding/permease protein [EC:3.6.3.-];macrolide transport system permease protein
K01813	1	1	1	2	1	2	7	5	3	6	3	6	8	14	14	14	14	L-rhamnose isomerase [EC:5.3.1.14]
K03338	1	1	0	2	1	2	7	5	3	7	3	6	8	14	14	14	14	5-dehydro-2-deoxygluconokinase [EC:2.7.1.92]
K05834	1	1	0	2	1	2	7	5	2	6	3	6	8	14	14	14	14	homoserine/homoserine lactone efflux protein
K07675	1	1	0	2	1	2	7	5	2	6	3	6	8	14	14	14	14	two-component system, NarL family, sensor histidine kinase UhpB [EC:2.7.13.3]
K05881	0	1	0	1	1	1	7	5	2	6	3	5	8	14	14	13	14	PTS hybrid protein
K13745	0	0	0	1	0	0	7	5	1	6	3	7	8	14	14	13	14	L-2,4-diaminobutyrate decarboxylase [EC:4.1.1.86]
K00117	31	33	30	26	29	30	6	5	8	8	4	16	8	14	14	15	15	quinoprotein glucose dehydrogenase [EC:1.1.5.2]
K03777	13	16	13	12	14	14	6	7	3	5	4	10	8	14	14	14	14	D-lactate dehydrogenase [EC:1.1.1.28]
K07491	10	6	10	11	8	9	6	6	8	5	4	7	8	14	14	15	14	putative transposase
K02390	4	3	3	6	4	5	6	6	6	6	4	7	8	14	14	16	14	flagellar hook protein FlgE
K07214	4	2	3	4	3	3	6	7	5	6	4	6	8	14	14	15	15	enterochelin esterase and related enzymes
K03563	3	1	0	3	2	2	6	6	5	4	4	8	8	14	14	15	14	carbon storage regulator
K01192	2	1	1	4	0	1	6	7	5	3	4	4	8	14	14	14	14	beta-mannosidase [EC:3.2.1.25]
K00261	2	1	1	2	1	1	6	7	6	6	10	8	8	14	14	13	14	glutamate dehydrogenase (NAD(P)+) [EC:1.4.1.3]
K07008	1	2	1	2	2	2	6	7	3	4	4	6	8	14	14	14	14	glutamine amidotransferase
K01434	1	1	1	0	1	1	6	6	6	6	10	5	8	14	14	13	14	penicillin amidase [EC:3.5.1.11]
K03321	1	1	1	2	1	1	6	7	4	4	5	5	8	14	14	13	14	sulfate permease, SulP family
K06167	15	16	14	15	14	14	5	6	7	7	3	10	8	14	14	15	14	PhnP protein
K03919	14	15	14	11	13	13	5	5	4	6	10	9	8	14	14	13	14	alkylated DNA repair protein [EC:1.14.11.-]
K07712	13	15	13	11	13	13	5	5	5	6	4	11	8	14	14	14	15	two-component system, NtrC family, nitrogen regulation response regulator GlnG
K02532	7	5	7	9	7	8	5	6	4	5	4	5	8	14	14	15	14	MFS transporter, OHS family, lactose permease
K02417	5	3	3	4	3	3	5	6	6	6	4	6	8	14	14	15	14	flagellar motor switch protein FliN/FliY
K02388	4	3	3	6	4	5	5	6	6	6	4	6	8	14	14	16	14	flagellar basal-body rod protein FlgC
K02397	4	3	3	5	4	5	5	6	5	6	4	6	8	14	14	15	14	flagellar hook-associated protein 3 FlgL
K02387	4	3	2	5	3	3	5	6	5	5	4	6	8	14	14	15	14	flagellar basal-body rod protein FlgB
K02401	4	3	2	5	3	3	5	6	6	6	4	6	8	14	14	15	14	flagellar biosynthetic protein FlhB
K02419	4	3	2	5	3	3	5	6	6	6	4	6	8	14	14	15	14	flagellar biosynthetic protein FliP
K02421	4	3	2	5	3	3	5	6	6	6	4	6	8	14	14	15	14	flagellar biosynthetic protein FliR
K02396	4	3	2	5	3	4	5	5	5	6	4	6	8	14	14	15	14	flagellar hook-associated protein 1 FlgK
K02410	4	3	2	5	3	3	5	6	6	6	4	6	8	14	14	15	14	flagellar motor switch protein FliG
K02416	4	3	2	5	3	3	5	5	6	5	4	6	8	14	14	15	14	flagellar motor switch protein FliM
K02409	4	3	2	4	3	3	5	6	5	6	4	6	8	14	14	15	14	flagellar M-ring protein FliF
K02412	4	3	2	5	3	3	5	6	5	5	4	6	8	14	14	15	14	flagellum-specific ATP synthase [EC:3.6.3.14]
K02422	3	2	2	4	2	3	5	5	4	5	3	7	8	14	14	16	14	flagellar protein FliS
K07665	3	2	2	3	3	3	5	5	5	6	4	7	8	14	14	15	15	two-component system, OmpR family, copper resistance phosphate regulon response regulator CusR
K02411	3	2	1	3	1	2	5	5	4	4	4	6	8	14	14	14	14	flagellar assembly protein FliH
K07713	3	1	1	2	1	1	5	4	3	3	3	5	8	14	14	14	14	two-component system, NtrC family, response regulator HydG
K01547	2	1	2	5	2	3	5	6	5	6	10	7	8	14	14	15	14	K+-transporting ATPase ATPase B chain [EC:3.6.3.12]
K02407	2	2	1	2	1	2	5	5	4	4	3	6	8	14	14	14	14	flagellar hook-associated protein 2
K02843	2	1	2	2	2	2	5	5	4	5	3	5	8	14	14	14	14	heptosyltransferase II [EC:2.4.-.-]
K02041	1	2	1	3	2	2	5	5	4	6	10	6	8	14	14	14	14	phosphonate transport system ATP-binding protein
K03556	1	2	1	3	2	5	5	4	2	3	3	4	8	14	14	14	14	LuxR family transcriptional regulator, maltose regulon positive regulatory protein
K03824	1	1	1	2	1	2	5	6	4	6	10	6	8	14	14	14	14	putative acetyltransferase [EC:2.3.1.-]
K02472	1	1	0	2	1	1	5	6	2	4	4	6	8	14	14	14	14	UDP-N-acetyl-D-mannosaminuronic acid dehydrogenase [EC:1.1.1.-]
K10544	1	1	0	2	1	2	5	5	3	5	9	5	8	14	14	14	14	D-xylose transport system permease protein
K10543	1	1	0	2	1	2	5	5	3	5	9	5	8	14	14	14	14	D-xylose transport system substrate-binding protein
K02099	1	1	0	3	1	1	5	6	1	3	4	5	8	14	14	14	14	AraC family transcriptional regulator, arabinose operon regulatory protein
K11921	1	1	0	1	1	1	5	6	1	2	4	4	8	14	14	13	14	LysR family transcriptional regulator
K09472	0	1	0	1	1	2	5	6	2	3	4	4	8	14	14	13	14	gamma-glutamyl-gamma-aminobutyraldehyde dehydrogenase [EC:1.2.1.-]
K09932	0	0	0	1	1	1	5	5	2	4	9	4	8	14	14	13	14	hypothetical protein
K10974	0	0	0	1	0	0	5	6	2	2	4	4	8	14	14	13	14	cytosine permease
K02106	0	0	0	0	0	0	5	5	2	4	9	5	8	14	14	12	14	short-chain fatty acids transporter
K07789	27	30	27	22	26	27	4	4	3	6	3	13	8	14	14	14	15	RND superfamily, multidrug transport protein MdtC
K06192	26	31	27	22	26	27	4	4	4	6	3	14	8	14	14	14	15	paraquat-inducible protein B
K08967	26	30	26	21	25	26	4	4	5	6	3	14	8	14	14	14	14	1,2-dihydroxy-3-keto-5-methylthiopentene dioxygenase [EC:1.13.11.53 1.13.11.54]
K09857	26	30	26	21	25	26	4	4	3	5	3	13	8	14	14	13	14	hypothetical protein
K03610	20	20	20	18	19	20	4	5	7	6	3	11	8	14	14	15	14	septum site-determining protein MinC
K03609	20	20	20	18	19	20	4	5	7	6	3	11	8	14	14	15	14	septum site-determining protein MinD
K01878	20	20	20	18	19	20	4	5	7	6	3	12	8	14	14	14	14	glycyl-tRNA synthetase alpha chain [EC:6.1.1.14]
K01879	20	20	20	18	19	20	4	5	7	6	3	12	8	14	14	14	14	glycyl-tRNA synthetase beta chain [EC:6.1.1.14]
K03558	15	16	14	13	14	15	4	5	5	7	3	11	8	14	14	15	14	membrane protein required for colicin V production
K04568	15	17	14	13	15	15	4	4	3	4	3	10	8	14	14	14	14	lysyl-tRNA synthetase, class II [EC:6.1.1.6]
K08994	15	16	14	12	15	14	4	5	4	6	3	12	8	14	14	14	14	putative membrane protein
K07657	15	16	15	13	14	15	4	5	5	6	3	11	8	14	14	14	14	two-component system, OmpR family, phosphate regulon response regulator PhoB
K09774	15	16	14	12	14	15	4	4	4	5	3	11	8	14	14	14	14	lipopolysaccharide export system protein LptA
K01070	14	17	14	13	15	16	4	4	3	6	3	12	8	14	14	15	14	S-formylglutathione hydrolase [EC:3.1.2.12]
K04764	14	16	14	13	14	15	4	5	4	6	3	11	8	14	14	15	14	integration host factor subunit alpha
K03089	14	16	14	13	14	15	4	4	4	6	3	11	8	14	14	15	14	RNA polymerase sigma-32 factor
K03608	14	16	14	12	14	15	4	5	4	5	3	10	8	14	14	15	14	cell division topological specificity factor
K09823	14	16	13	12	14	14	4	4	4	5	3	12	8	14	14	14	14	Fur family transcriptional regulator, zinc uptake regulator
K04085	14	16	13	12	14	14	4	4	3	5	3	12	8	14	14	14	14	tRNA 2-thiouridine synthesizing protein A [EC:2.8.1.-]
K03185	14	16	14	12	14	15	4	4	4	6	3	11	8	14	14	14	14	2-octaprenyl-6-methoxyphenol hydroxylase [EC:1.14.13.-]
K03694	14	16	14	12	14	15	4	4	4	6	3	11	8	14	14	14	14	ATP-dependent Clp protease ATP-binding subunit ClpA
K03562	14	16	14	12	14	14	4	4	4	6	3	11	8	14	14	14	14	biopolymer transport protein TolQ
K00228	14	16	14	12	14	15	4	4	5	7	3	11	8	14	14	14	14	coproporphyrinogen III oxidase [EC:1.3.3.3]
K01920	14	16	14	12	14	15	4	5	4	6	3	11	8	14	14	14	14	glutathione synthase [EC:6.3.2.3]
K04744	14	16	14	12	14	14	4	4	4	6	3	11	8	14	14	14	14	LPS-assembly protein
K07390	14	16	14	13	14	15	4	4	5	6	3	11	8	14	14	14	14	monothiol glutaredoxin
K08311	14	16	14	13	14	14	4	4	4	6	3	11	8	14	14	14	14	putative (di)nucleoside polyphosphate hydrolase [EC:3.6.1.-]
K03215	14	16	14	12	14	14	4	4	4	5	3	11	8	14	14	14	14	RNA methyltransferase, TrmA family [EC:2.1.1.-]
K04760	14	16	14	12	14	14	4	4	3	5	3	11	8	14	14	14	14	transcription elongation factor GreB
K05527	14	16	13	12	14	14	4	4	4	5	3	11	8	14	14	14	14	BolA protein
K02339	14	16	13	12	14	14	4	4	4	5	3	11	8	14	14	14	14	DNA polymerase III subunit chi [EC:2.7.7.7]
K01894	14	16	13	13	14	14	4	4	3	5	3	11	8	14	14	14	14	glutamyl-Q tRNA(Asp) synthetase [EC:6.1.1.-]
K09160	14	16	13	12	14	14	4	4	3	5	3	11	8	14	14	14	14	hypothetical protein
K11719	14	16	13	12	14	14	4	4	3	5	3	11	8	14	14	14	14	lipopolysaccharide export system protein LptC
K04754	14	16	13	12	14	14	4	4	3	5	3	11	8	14	14	14	14	lipoprotein
K03643	14	16	13	12	14	14	4	4	4	5	3	11	8	14	14	14	14	LPS-assembly lipoprotein
K02427	14	16	13	13	14	15	4	4	4	5	3	11	8	14	14	14	14	ribosomal RNA large subunit methyltransferase E [EC:2.1.1.-]
K01486	14	16	14	13	14	14	4	5	6	6	3	10	8	14	14	14	14	adenine deaminase [EC:3.5.4.2]
K06195	14	16	14	12	14	14	4	4	5	7	3	10	8	14	14	14	14	ApaG protein
K03669	14	16	14	12	14	14	4	4	4	5	3	9	8	14	14	14	14	membrane glycosyltransferase [EC:2.4.1.-]
K03670	14	16	14	12	14	15	4	4	4	5	3	9	8	14	14	14	14	periplasmic glucans biosynthesis protein
K07278	14	16	13	12	14	14	4	4	4	5	3	9	8	14	14	14	14	outer membrane protein
K09862	14	15	13	11	13	13	4	4	3	5	3	11	8	14	14	14	14	hypothetical protein
K07506	14	14	14	9	12	12	4	4	4	5	3	9	8	14	14	13	14	AraC family transcriptional regulator
K07275	13	16	13	12	14	15	4	5	4	6	3	12	8	14	14	14	14	outer membrane protein
K09806	13	16	13	12	14	14	4	4	3	5	3	10	8	14	14	14	14	hypothetical protein
K03576	13	16	13	12	14	14	4	4	2	4	2	10	8	14	14	14	14	LysR family transcriptional regulator, regulator for metE and metH
K01611	13	16	13	13	14	14	4	4	3	4	2	9	8	14	14	14	14	S-adenosylmethionine decarboxylase [EC:4.1.1.50]
K09017	13	15	13	10	14	13	4	4	4	5	3	11	8	14	14	14	14	TetR/AcrR family transcriptional regulator
K00322	13	15	13	10	13	12	4	4	2	4	3	10	8	14	14	14	14	NAD(P) transhydrogenase [EC:1.6.1.1]
K01095	13	15	13	10	13	13	4	4	2	4	3	10	8	14	14	14	14	phosphatidylglycerophosphatase A [EC:3.1.3.27]
K00050	13	14	13	10	12	12	4	5	4	4	3	9	8	14	14	13	14	hydroxypyruvate reductase [EC:1.1.1.81]
K10806	12	15	12	10	13	13	4	4	4	5	3	11	8	14	14	14	14	acyl-CoA thioesterase YciA [EC:3.1.2.-]
K09159	12	15	12	11	13	13	4	4	3	5	3	11	8	14	14	14	14	hypothetical protein
K07708	12	15	12	10	13	13	4	4	3	5	3	11	8	14	14	14	14	two-component system, NtrC family, nitrogen regulation sensor histidine kinase GlnL [EC:2.7.13.3]
K02045	12	15	13	11	13	13	4	5	4	5	3	10	8	14	14	14	14	sulfate transport system ATP-binding protein [EC:3.6.3.25]
K02047	12	15	13	11	13	13	4	5	4	5	3	10	8	14	14	14	14	sulfate transport system permease protein
K02046	12	15	13	11	13	13	4	5	4	5	3	10	8	14	14	14	14	sulfate transport system permease protein
K01464	12	15	12	11	12	13	4	5	3	4	3	9	8	14	14	14	14	dihydropyrimidinase [EC:3.5.2.2]
K07404	8	5	7	8	7	6	4	4	6	4	3	5	8	14	14	14	14	6-phosphogluconolactonase [EC:3.1.1.31]
K10112	7	5	7	8	7	7	4	4	6	4	3	5	8	14	14	14	14	maltose/maltodextrin transport system ATP-binding protein
K01551	7	4	7	6	6	5	4	4	4	3	3	4	8	14	14	12	14	arsenite-transporting ATPase [EC:3.6.3.16]
K02456	5	3	4	5	3	4	4	6	4	4	3	8	8	14	14	14	15	general secretion pathway protein G
K02393	4	3	3	5	4	4	4	4	4	5	3	5	8	14	14	15	14	flagellar L-ring protein precursor FlgH
K02394	4	3	3	5	4	4	4	4	4	5	3	5	8	14	14	15	14	flagellar P-ring protein precursor FlgI
K03270	3	2	2	4	2	2	4	5	4	4	3	6	8	14	14	15	14	3-deoxy-D-manno-octulosonate 8-phosphate phosphatase (KDO 8-P phosphatase) [EC:3.1.3.45]
K01247	3	2	3	4	3	4	4	5	4	4	3	5	8	14	14	14	14	DNA-3-methyladenine glycosylase II [EC:3.2.2.21]
K02413	2	2	1	2	1	2	4	5	3	3	3	5	8	14	14	14	14	flagellar FliJ protein
K05589	2	1	1	2	1	2	4	4	2	3	3	6	8	14	14	14	14	cell division protein FtsB
K12339	2	1	1	3	2	2	4	4	2	4	3	6	8	14	14	14	14	cysteine synthase B [EC:2.5.1.47]
K09131	2	1	2	3	2	2	4	5	5	5	3	5	8	14	14	14	14	hypothetical protein
K01297	2	1	2	2	2	2	4	4	3	5	3	5	8	14	14	14	14	muramoyltetrapeptide carboxypeptidase [EC:3.4.17.13]
K13051	2	1	1	2	2	2	4	5	3	5	3	5	8	14	14	14	14	beta-aspartyl-peptidase (threonine type) [EC:3.4.19.5]
K07181	2	1	1	1	0	0	4	5	3	2	3	4	8	14	14	13	14	putative signal transduction protein containing EAL and modified HD-GYP domains
K02418	1	2	1	3	1	2	4	5	4	4	3	5	8	14	14	15	14	flagellar protein FliO/FliZ
K01734	1	1	0	3	2	2	4	4	3	4	3	5	8	14	14	15	14	methylglyoxal synthase [EC:4.2.3.3]
K02455	1	2	1	3	2	2	4	5	3	4	3	6	8	14	14	14	14	general secretion pathway protein F
K02806	1	2	1	2	2	2	4	4	3	4	3	5	8	14	14	14	14	PTS system, nitrogen regulatory IIA component [EC:2.7.1.69]
K03312	1	1	1	2	2	2	4	4	2	5	9	7	8	14	14	14	14	glutamate:Na+ symporter, ESS family
K03269	1	1	1	4	2	2	4	5	3	4	3	6	8	14	14	14	14	UDP-2,3-diacylglucosamine hydrolase [EC:3.6.1.-]
K06194	1	1	1	4	2	2	4	4	2	2	2	6	8	14	14	14	14	lipoprotein NlpD
K03298	1	1	0	2	1	2	4	5	2	4	10	6	8	14	14	14	14	drug/metabolite transporter, DME family
K01753	1	1	1	2	1	2	4	4	3	5	9	5	8	14	14	14	14	D-serine dehydratase [EC:4.3.1.18]
K01585	1	1	1	4	2	2	4	5	4	4	3	5	8	14	14	14	14	arginine decarboxylase [EC:4.1.1.19]
K05396	1	1	1	2	1	2	4	5	2	4	3	5	8	14	14	14	14	D-cysteine desulfhydrase [EC:4.4.1.15]
K00556	1	1	1	4	1	2	4	5	4	4	3	5	8	14	14	14	14	tRNA (guanosine-2'-O-)-methyltransferase [EC:2.1.1.34]
K08223	1	1	1	2	2	2	4	5	4	4	2	5	8	14	14	14	14	MFS transporter, FSR family, fosmidomycin resistance protein
K02431	1	1	0	2	1	1	4	5	3	4	9	5	8	14	14	14	14	L-fucose mutarotase [EC:5.1.3.-]
K05844	1	1	0	2	2	2	4	4	3	4	3	5	8	14	14	14	14	ribosomal protein S6 modification protein
K01685	1	1	0	3	2	2	4	4	4	5	2	5	8	14	14	14	14	altronate hydrolase [EC:4.2.1.7]
K09786	1	1	0	2	1	2	4	5	2	3	3	4	8	14	14	14	14	hypothetical protein
K07180	1	1	0	2	1	2	4	5	2	3	3	4	8	14	14	14	14	serine protein kinase
K07787	1	1	1	2	1	1	4	4	4	6	3	6	8	14	14	13	14	Cu(I)/Ag(I) efflux system membrane protein CusA
K14052	1	1	0	1	1	1	4	5	2	4	10	5	8	14	14	13	14	putrescine importer
K01584	1	1	0	1	1	2	4	4	2	4	9	4	8	14	14	13	14	arginine decarboxylase [EC:4.1.1.19]
K03415	0	1	0	1	1	1	4	4	2	2	3	4	8	14	14	13	14	two-component system, chemotaxis family, response regulator CheV
K00347	0	0	0	3	1	0	4	4	2	2	2	4	8	14	14	13	14	Na+-transporting NADH:ubiquinone oxidoreductase subunit B [EC:1.6.5.-]
K00348	0	0	0	3	1	0	4	4	2	2	2	4	8	14	14	13	14	Na+-transporting NADH:ubiquinone oxidoreductase subunit C [EC:1.6.5.-]
K08137	27	31	27	23	27	28	3	4	3	5	2	13	8	14	14	14	14	MFS transporter, SP family, galactose:H+ symporter
K04080	15	17	15	14	15	16	3	4	5	6	3	11	8	14	14	15	14	molecular chaperone IbpA
K07799	15	16	15	12	14	14	3	4	3	5	3	9	8	14	14	14	14	putative multidrug efflux transporter MdtA
K07788	15	16	15	12	14	14	3	4	3	4	2	9	8	14	14	14	14	RND superfamily, multidrug transport protein MdtB
K05800	14	16	14	12	14	14	3	4	4	6	3	10	8	14	14	15	14	Lrp/AsnC family transcriptional regulator
K03676	14	16	14	12	14	15	3	4	4	5	3	11	8	14	14	14	14	glutaredoxin 3
K04752	14	16	13	12	14	14	3	4	3	5	3	11	8	14	14	14	14	nitrogen regulatory protein P-II 2
K07638	14	16	14	12	14	15	3	4	3	5	3	10	8	14	14	14	14	two-component system, OmpR family, osmolarity sensor histidine kinase EnvZ [EC:2.7.13.3]
K02300	14	16	14	12	14	15	3	4	4	4	2	10	8	14	14	14	14	cytochrome o ubiquinol oxidase operon protein cyoD
K02297	14	16	14	12	14	15	3	4	4	4	2	10	8	14	14	14	14	cytochrome o ubiquinol oxidase subunit II [EC:1.10.3.-]
K02299	14	16	14	12	14	15	3	4	4	4	2	10	8	14	14	14	14	cytochrome o ubiquinol oxidase subunit III [EC:1.10.3.-]
K07091	14	16	13	12	14	14	3	4	3	5	3	10	8	14	14	14	14	lipopolysaccharide export system permease protein
K08305	14	16	13	13	14	15	3	4	3	5	3	10	8	14	14	14	14	membrane-bound lytic murein transglycosylase B [EC:3.2.1.-]
K07289	14	16	14	12	14	14	3	3	2	4	3	9	8	14	14	14	14	AsmA protein
K03274	14	16	14	12	14	14	3	3	2	4	2	9	8	14	14	14	14	ADP-L-glycero-D-manno-heptose 6-epimerase [EC:5.1.3.20]
K14261	14	16	13	12	14	14	3	4	3	5	3	9	8	14	14	14	14	alanine-synthesizing transaminase [EC:2.6.1.-]
K04046	14	16	13	12	14	14	3	4	3	4	3	9	8	14	14	14	14	hypothetical chaperone protein
K06006	14	16	14	12	13	14	3	3	2	4	2	8	8	14	14	14	14	periplasmic protein CpxP
K08178	14	15	14	10	12	13	3	3	1	3	2	8	8	14	14	12	14	MFS transporter, SHS family, lactate transporter
K02170	13	16	13	12	14	14	3	4	2	4	3	10	8	14	14	14	14	biotin biosynthesis protein BioH
K07659	13	16	13	12	14	14	3	4	2	5	3	10	8	14	14	14	14	two-component system, OmpR family, phosphate regulon response regulator OmpR
K02298	13	16	13	12	14	14	3	4	2	4	2	10	8	14	14	14	14	cytochrome o ubiquinol oxidase subunit I [EC:1.10.3.-]
K09712	13	16	13	12	13	14	3	3	2	4	2	10	8	14	14	14	14	hypothetical protein
K05801	13	16	13	12	14	14	3	4	3	5	3	9	8	14	14	14	14	DnaJ like chaperone protein
K09798	13	16	13	12	14	14	3	4	3	4	3	9	8	14	14	14	14	hypothetical protein
K08169	13	16	13	12	14	14	3	3	2	4	2	9	8	14	14	14	14	MFS transporter, DHA2 family, multidrug resistance protein
K00769	13	16	13	12	13	14	3	4	2	4	2	9	8	14	14	14	14	xanthine phosphoribosyltransferase [EC:2.4.2.22]
K11924	13	16	13	12	13	14	3	3	2	4	2	8	8	14	14	14	14	DtxR family transcriptional regulator, manganese transport regulator
K04775	13	16	13	12	13	14	3	3	1	3	2	8	8	14	14	14	14	protease YdgD [EC:3.4.21.-]
K01194	13	15	13	10	12	12	3	4	2	4	2	9	8	14	14	14	14	alpha,alpha-trehalase [EC:3.2.1.28]
K01169	13	15	13	11	13	14	3	3	1	3	2	8	8	14	14	14	14	ribonuclease I (enterobacter ribonuclease) [EC:3.1.27.6]
K00899	13	15	13	11	12	13	3	4	3	3	2	9	8	14	14	13	14	5-methylthioribose kinase [EC:2.7.1.100]
K08964	13	15	13	11	13	13	3	4	2	3	2	9	8	14	14	13	14	methylthioribulose-1-phosphate dehydratase [EC:4.2.1.109]
K09474	13	15	13	11	13	13	3	4	2	3	2	8	8	14	14	13	14	acid phosphatase (class A) [EC:3.1.3.2]
K09880	13	15	13	11	13	13	3	4	2	3	2	8	8	14	14	13	14	enolase-phosphatase E1 [EC:3.1.3.77]
K09945	13	15	13	10	13	13	3	3	2	2	2	8	8	14	14	13	14	hypothetical protein
K01826	12	15	12	10	13	13	3	4	1	4	3	10	8	14	14	14	14	5-carboxymethyl-2-hydroxymuconate isomerase [EC:5.3.3.10]
K06189	12	15	12	10	13	13	3	4	2	4	3	10	8	14	14	14	14	magnesium and cobalt transporter
K09972	12	15	13	10	13	13	3	3	2	4	3	9	8	14	14	14	14	general L-amino acid transport system ATP-binding protein [EC:3.6.3.-]
K01241	12	15	12	10	13	13	3	4	3	5	3	9	8	14	14	14	14	AMP nucleosidase [EC:3.2.2.4]
K03735	12	15	12	10	13	13	3	4	2	4	3	9	8	14	14	14	14	ethanolamine ammonia-lyase large subunit [EC:4.3.1.7]
K06968	12	15	12	11	12	12	3	3	2	4	3	9	8	14	14	14	14	ribosomal RNA large subunit methyltransferase M [EC:2.1.1.-]
K00146	12	15	12	10	12	13	3	3	3	4	2	9	8	14	14	14	14	phenylacetaldehyde dehydrogenase [EC:1.2.1.39]
K13926	12	15	12	10	13	12	3	4	2	3	2	8	8	14	14	14	14	ribosome-dependent ATPase
K01659	12	14	12	9	12	11	3	4	2	3	3	9	8	14	14	13	14	2-methylcitrate synthase [EC:2.3.3.5]
K01299	12	14	12	10	11	11	3	4	3	3	3	9	8	14	14	13	14	carboxypeptidase Taq [EC:3.4.17.19]
K02189	12	14	12	9	12	11	3	4	2	3	2	8	8	14	14	13	14	cobalamin biosynthesis protein CbiG;cobalt-precorrin 5A hydrolase [EC:3.7.1.12]
K05934	12	14	12	9	11	11	3	4	2	3	2	8	8	14	14	13	14	precorrin-3B C17-methyltransferase [EC:2.1.1.131]
K01686	7	5	7	10	7	7	3	4	6	5	3	5	8	14	14	15	14	mannonate dehydratase [EC:4.2.1.8]
K03152	7	5	6	10	7	7	3	4	4	3	3	4	8	14	14	15	14	4-methyl-5(b-hydroxyethyl)-thiazole monophosphate biosynthesis
K02647	7	5	6	8	6	7	3	3	3	3	3	4	8	14	14	15	14	carbohydrate diacid regulator
K05540	7	5	7	8	7	7	3	4	5	4	3	6	8	14	14	14	14	tRNA-dihydrouridine synthase B [EC:1.-.-.-]
K00065	7	5	7	8	7	7	3	5	5	7	3	5	8	14	14	14	14	2-deoxy-D-gluconate 3-dehydrogenase [EC:1.1.1.125]
K01119	7	5	6	7	7	6	3	4	5	4	3	5	8	14	14	14	14	2',3'-cyclic-nucleotide 2'-phosphodiesterase [EC:3.1.4.16]
K01914	7	5	7	10	6	6	3	4	4	3	2	4	8	14	14	14	14	aspartate--ammonia ligase [EC:6.3.1.1]
K01815	6	4	6	9	6	5	3	4	5	3	2	4	8	14	14	14	14	4-deoxy-L-threo-5-hexosulose-uronate ketol-isomerase [EC:5.3.1.17]
K02453	3	2	2	3	2	2	3	5	4	4	3	6	8	14	14	14	14	general secretion pathway protein D
K02391	3	2	2	4	3	3	3	4	3	4	3	5	8	14	14	14	14	flagellar basal-body rod protein FlgF
K03273	3	2	3	5	3	4	3	4	2	3	2	4	8	14	14	14	14	D-glycero-D-manno-heptose 1,7-bisphosphate phosphatase [EC:3.1.3.-]
K07443	3	1	1	2	2	2	3	4	3	4	3	6	8	14	14	14	14	methylated-DNA-protein-cysteine methyltransferase related protein
K02398	2	2	1	3	2	3	3	4	1	3	3	5	8	14	14	15	14	negative regulator of flagellin synthesis FlgM
K02395	2	2	1	3	3	3	3	4	2	3	2	5	8	14	14	15	14	flagellar protein FlgJ
K07644	2	2	1	2	2	2	3	4	1	3	2	6	8	14	14	14	14	two-component system, OmpR family, heavy metal sensor histidine kinase CusS [EC:2.7.13.3]
K02386	2	2	2	4	3	3	3	4	3	4	3	5	8	14	14	14	14	flagella basal body P-ring formation protein FlgA
K09973	2	2	2	4	3	3	3	4	4	4	3	5	8	14	14	14	14	hypothetical protein
K08304	2	2	2	4	3	4	3	4	2	3	2	5	8	14	14	14	14	membrane-bound lytic murein transglycosylase A [EC:3.2.1.-]
K03923	2	2	2	3	3	3	3	3	1	2	2	5	8	14	14	14	14	modulator of drug activity B
K06281	2	2	1	2	2	2	3	4	2	3	2	4	8	14	14	14	14	hydrogenase large subunit [EC:1.12.99.6]
K06282	2	2	1	2	2	2	3	4	2	3	2	4	8	14	14	14	14	hydrogenase small subunit [EC:1.12.99.6]
K10778	2	1	1	2	2	2	3	4	3	5	3	6	8	14	14	14	14	AraC family transcriptional regulator, regulatory protein of adaptative response / methylated-DNA-[protein]-cysteine methyltransferase [EC:2.1.1.63]
K07798	2	1	1	2	2	2	3	4	4	6	3	6	8	14	14	14	14	Cu(I)/Ag(I) efflux system membrane protein CusB
K03814	2	1	1	2	2	2	3	4	3	5	3	6	8	14	14	14	14	monofunctional biosynthetic peptidoglycan transglycosylase [EC:2.4.1.-]
K03634	2	1	1	2	1	2	3	3	1	3	3	6	8	14	14	14	14	outer membrane lipoprotein carrier protein
K02558	2	1	1	3	2	2	3	4	2	4	3	6	8	14	14	14	14	UDP-N-acetylmuramate: L-alanyl-gamma-D-glutamyl-meso-diaminopimelate ligase [EC:6.3.2.-]
K02377	2	1	2	5	2	2	3	5	4	4	2	5	8	14	14	14	14	GDP-L-fucose synthase [EC:1.1.1.271]
K03973	2	1	1	2	1	2	3	3	2	3	2	5	8	14	14	14	14	phage shock protein C
K11893	2	1	1	2	2	2	3	3	1	3	2	5	8	14	14	14	14	type VI secretion system protein ImpJ
K03926	2	1	2	3	2	2	3	4	3	4	2	4	8	14	14	14	14	periplasmic divalent cation tolerance protein
K03737	2	1	2	5	1	2	3	4	3	2	2	4	8	14	14	14	14	putative pyruvate-flavodoxin oxidoreductase [EC:1.2.7.-]
K04028	2	1	1	2	1	1	3	3	2	2	2	4	8	14	14	14	14	ethanolamine utilization protein EutN
K02380	2	1	1	2	1	2	3	4	2	3	2	4	8	14	14	14	14	FdhE protein
K02841	2	1	1	2	1	2	3	3	1	2	2	4	8	14	14	14	14	heptosyltransferase I [EC:2.4.-.-]
K04655	2	1	1	2	1	1	3	4	2	3	2	4	8	14	14	14	14	hydrogenase expression/formation protein HypE
K04656	2	1	1	2	1	1	3	4	2	3	2	4	8	14	14	14	14	hydrogenase maturation protein HypF
K09915	2	1	1	2	1	1	3	3	2	3	2	4	8	14	14	14	14	hypothetical protein
K03082	2	1	1	2	1	1	3	3	1	2	2	4	8	14	14	13	14	hexulose-6-phosphate isomerase [EC:5.-.-.-]
K03324	1	2	1	6	2	3	3	4	4	3	3	6	8	14	14	15	14	phosphate:Na+ symporter;phosphate:Na+ symporter, PNaS family
K11903	1	2	1	3	2	2	3	4	2	4	3	6	8	14	14	15	15	type VI secretion system secreted protein Hcp
K05921	1	2	0	2	1	2	3	4	2	3	3	4	8	14	14	15	14	5-oxopent-3-ene-1,2,5-tricarboxylate decarboxylase / 2-hydroxyhepta-2,4-diene-1,7-dioate isomerase [EC:4.1.1.68 5.3.3.-]
K07387	1	1	1	5	2	3	3	4	1	3	2	4	8	14	14	15	14	putative metalloprotease [EC:3.4.24.-]
K07323	1	2	1	2	1	2	3	4	2	2	3	6	8	14	14	14	14	putative toluene tolerance protein
K13643	1	2	1	2	1	2	3	3	1	3	2	6	8	14	14	14	14	Rrf2 family transcriptional regulator, iron-sulfur cluster assembly transcription factor
K06182	1	2	1	2	2	2	3	4	2	3	3	5	8	14	14	14	14	23S rRNA pseudouridine2604 synthase [EC:5.4.99.21];ribosomal large subunit pseudouridine synthase F [EC:5.4.99.12]
K01682	1	2	1	2	2	2	3	3	2	2	2	5	8	14	14	14	14	aconitate hydratase 2 [EC:4.2.1.3]
K11179	1	2	0	2	1	2	3	3	1	2	2	5	8	14	14	14	14	tRNA 2-thiouridine synthesizing protein E [EC:2.8.1.-]
K03776	1	2	1	2	2	2	3	3	1	2	3	4	8	14	14	14	14	aerotaxis receptor
K03981	1	1	1	2	1	2	3	3	2	3	3	8	8	14	14	14	14	thiol:disulfide interchange protein DsbC [EC:5.3.4.1]
K00832	1	1	1	2	2	2	3	4	2	3	3	6	8	14	14	14	14	aromatic-amino-acid transaminase [EC:2.6.1.57]
K03772	1	1	1	2	1	2	3	4	2	2	3	6	8	14	14	14	14	FKBP-type peptidyl-prolyl cis-trans isomerase FkpA [EC:5.2.1.8]
K03841	1	1	1	2	2	2	3	4	2	4	3	6	8	14	14	14	14	fructose-1,6-bisphosphatase I [EC:3.1.3.11]
K07340	1	1	1	2	1	2	3	3	2	3	3	6	8	14	14	14	14	hypothetical protein
K09158	1	1	1	2	1	2	3	4	2	3	3	6	8	14	14	14	14	hypothetical protein
K08484	1	1	1	2	2	2	3	3	2	3	3	6	8	14	14	14	14	phosphotransferase system, enzyme I, PtsP [EC:2.7.3.9]
K07733	1	1	1	3	1	2	3	4	2	4	3	6	8	14	14	14	14	prophage regulatory protein
K06181	1	1	1	2	2	2	3	4	2	4	3	6	8	14	14	14	14	ribosomal large subunit pseudouridine synthase E [EC:5.4.99.12];23S rRNA pseudouridine2457 synthase [EC:5.4.99.20]
K03745	1	1	1	2	2	2	3	3	2	3	3	6	8	14	14	14	14	SlyX protein
K04084	1	1	1	2	2	2	3	3	1	2	3	6	8	14	14	14	14	thiol:disulfide interchange protein DsbD [EC:1.8.1.8]
K14058	1	1	1	2	2	2	3	4	2	3	3	6	8	14	14	14	14	tRNA 2-thiocytidine biosynthesis protein TtcA
K05539	1	1	1	2	2	2	3	3	2	3	3	6	8	14	14	14	14	tRNA-dihydrouridine synthase A [EC:1.-.-.-]
K03656	1	1	1	2	1	2	3	3	1	2	2	6	8	14	14	14	14	ATP-dependent DNA helicase Rep [EC:3.6.1.-];ATP-dependent DNA helicase Rep [EC:3.6.4.12]
K02192	1	1	1	2	2	2	3	3	1	2	2	6	8	14	14	14	14	bacterioferritin-associated ferredoxin
K05516	1	1	1	2	2	2	3	4	2	3	2	6	8	14	14	14	14	curved DNA-binding protein
K03611	1	1	1	2	2	2	3	3	1	3	2	6	8	14	14	14	14	disulfide bond formation protein DsbB
K03774	1	1	1	2	1	2	3	3	0	3	2	6	8	14	14	14	14	FKBP-type peptidyl-prolyl cis-trans isomerase SlpA [EC:5.2.1.8]
K02459	1	1	1	2	2	2	3	3	1	3	2	6	8	14	14	14	14	general secretion pathway protein J
K02460	1	1	1	2	1	2	3	4	2	3	2	6	8	14	14	14	14	general secretion pathway protein K
K02461	1	1	1	2	1	2	3	3	1	2	2	6	8	14	14	14	14	general secretion pathway protein L
K02462	1	1	1	2	1	2	3	3	1	2	2	6	8	14	14	14	14	general secretion pathway protein M
K06190	1	1	1	2	2	2	3	3	2	4	2	6	8	14	14	14	14	intracellular septation protein
K00673	1	1	0	2	2	2	3	3	1	3	3	6	8	14	14	14	14	arginine N-succinyltransferase [EC:2.3.1.109]
K13894	1	1	0	2	2	2	3	3	1	3	3	6	8	14	14	14	14	microcin C transport system permease protein
K13895	1	1	0	2	2	2	3	3	1	3	3	6	8	14	14	14	14	microcin C transport system permease protein
K13893	1	1	0	2	2	2	3	3	2	3	3	6	8	14	14	14	14	microcin C transport system substrate-binding protein
K13896	1	1	0	2	2	2	3	3	1	3	2	6	8	14	14	14	14	microcin C transport system ATP-binding protein
K03560	1	1	1	2	1	2	3	3	1	2	3	5	8	14	14	14	14	biopolymer transport protein TolR
K00657	1	1	1	4	1	2	3	5	2	3	3	5	8	14	14	14	14	diamine N-acetyltransferase [EC:2.3.1.57]
K03582	1	1	1	2	2	1	3	4	2	3	3	5	8	14	14	14	14	exodeoxyribonuclease V beta subunit [EC:3.1.11.5]
K03583	1	1	1	2	2	1	3	4	2	3	3	5	8	14	14	14	14	exodeoxyribonuclease V gamma subunit [EC:3.1.11.5]
K02458	1	1	1	2	2	2	3	3	2	3	3	5	8	14	14	14	14	general secretion pathway protein I
K09456	1	1	1	2	2	2	3	4	1	3	3	5	8	14	14	14	14	putative acyl-CoA dehydrogenase
K06879	1	1	1	2	1	2	3	3	1	2	2	5	8	14	14	14	14	7-cyano-7-deazaguanine reductase [EC:1.7.1.13]
K06445	1	1	1	2	2	2	3	3	1	2	2	5	8	14	14	14	14	acyl-CoA dehydrogenase [EC:1.3.99.-]
K14682	1	1	1	2	1	2	3	3	1	2	2	5	8	14	14	14	14	amino-acid N-acetyltransferase [EC:2.3.1.1]
K03806	1	1	1	2	1	2	3	3	0	2	2	5	8	14	14	14	14	AmpD protein
K01525	1	1	1	2	1	2	3	3	1	2	2	5	8	14	14	14	14	bis(5'-nucleosyl)-tetraphosphatase (symmetrical) [EC:3.6.1.41]
K03586	1	1	1	2	1	2	3	3	1	2	2	5	8	14	14	14	14	cell division protein FtsL
K03616	1	1	1	2	1	2	3	3	1	2	2	5	8	14	14	14	14	electron transport complex protein RnfB
K03473	1	1	1	4	1	2	3	4	1	2	2	5	8	14	14	14	14	erythronate-4-phosphate dehydrogenase [EC:1.1.1.290]
K03557	1	1	1	2	1	2	3	3	1	2	2	5	8	14	14	14	14	Fis family transcriptional regulator, factor for inversion stimulation protein
K02452	1	1	1	2	1	2	3	3	1	2	2	5	8	14	14	14	14	general secretion pathway protein C
K03690	1	1	1	2	1	2	3	3	1	2	2	5	8	14	14	14	14	hypothetical protein
K09801	1	1	1	2	1	2	3	3	1	2	2	5	8	14	14	14	14	hypothetical protein
K09136	1	1	1	2	1	2	3	3	1	3	2	5	8	14	14	14	14	hypothetical protein;ribosomal protein S12 methylthiotransferase
K03651	1	1	1	2	2	2	3	3	0	2	2	5	8	14	14	14	14	Icc protein
K02494	1	1	1	2	1	2	3	3	1	2	2	5	8	14	14	14	14	outer membrane lipoprotein LolB
K07320	1	1	1	2	1	2	3	3	1	2	2	5	8	14	14	14	14	putative adenine-specific DNA-methyltransferase [EC:2.1.1.72]
K06140	1	1	1	2	2	2	3	4	2	3	2	5	8	14	14	14	14	regulator of nucleoside diphosphate kinase
K09889	1	1	1	2	1	2	3	3	1	2	2	5	8	14	14	14	14	ribosome-associated protein;hypothetical protein
K06186	1	1	1	2	1	2	3	3	1	2	2	5	8	14	14	14	14	small protein A
K05816	1	1	1	2	2	2	3	3	3	3	2	5	8	14	14	14	14	sn-glycerol 3-phosphate transport system ATP-binding protein [EC:3.6.3.20]
K03599	1	1	1	2	1	2	3	3	1	2	2	5	8	14	14	14	14	stringent starvation protein A;RNA polymerase-associated protein
K03600	1	1	1	2	1	2	3	3	1	2	2	5	8	14	14	14	14	stringent starvation protein B
K01484	1	1	1	2	1	1	3	3	1	3	2	5	8	14	14	14	14	succinylarginine dihydrolase [EC:3.5.3.23]
K06447	1	1	1	2	1	1	3	3	1	3	2	5	8	14	14	14	14	succinylglutamic semialdehyde dehydrogenase [EC:1.2.1.71]
K06206	1	1	1	2	2	2	3	3	1	2	2	5	8	14	14	14	14	sugar fermentation stimulation protein A
K11901	1	1	1	2	2	2	3	3	1	3	2	5	8	14	14	14	14	type VI secretion system protein ImpB
K11900	1	1	1	2	2	2	3	3	1	3	2	5	8	14	14	14	14	type VI secretion system protein ImpC
K11896	1	1	1	2	2	2	3	3	1	3	2	5	8	14	14	14	14	type VI secretion system protein ImpG
K11895	1	1	1	2	2	2	3	3	1	3	2	5	8	14	14	14	14	type VI secretion system protein ImpH
K11892	1	1	1	2	2	2	3	3	1	3	2	5	8	14	14	14	14	type VI secretion system protein ImpK
K11907	1	1	1	2	2	2	3	3	1	3	2	5	8	14	14	14	14	type VI secretion system protein VasG
K02414	1	1	0	2	1	2	3	4	1	2	3	5	8	14	14	14	14	flagellar hook-length control protein FliK
K09933	1	1	0	2	2	2	3	4	2	4	3	5	8	14	14	14	14	hypothetical protein
K03732	1	1	0	2	1	1	3	3	1	2	2	5	8	14	14	14	14	ATP-dependent RNA helicase RhlB [EC:3.6.1.-];ATP-dependent RNA helicase RhlB [EC:3.6.4.13]
K03528	1	1	0	2	1	1	3	3	1	2	2	5	8	14	14	14	14	cell division protein ZipA
K03181	1	1	0	2	1	2	3	3	0	2	2	5	8	14	14	14	14	chorismate--pyruvate lyase [EC:4.1.3.40]
K10914	1	1	0	2	1	1	3	3	1	2	2	5	8	14	14	14	14	CRP/FNR family transcriptional regulator, cyclic AMP receptor protein
K03736	1	1	0	2	2	2	3	4	1	3	2	5	8	14	14	14	14	ethanolamine ammonia-lyase small subunit [EC:4.3.1.7]
K07400	1	1	0	2	1	1	3	3	1	2	2	5	8	14	14	14	14	Fe/S biogenesis protein NfuA
K00631	1	1	0	2	2	2	3	3	1	2	2	5	8	14	14	14	14	glycerol-3-phosphate O-acyltransferase [EC:2.3.1.15]
K07153	1	1	0	2	1	1	3	3	1	2	2	5	8	14	14	14	14	high frequency lysogenization protein
K09954	1	1	0	2	1	2	3	3	1	3	2	5	8	14	14	14	14	hypothetical protein
K09895	1	1	0	2	1	1	3	3	1	2	2	5	8	14	14	14	14	hypothetical protein
K09916	1	1	0	2	1	1	3	3	0	2	2	5	8	14	14	14	14	hypothetical protein
K13888	1	1	0	2	1	1	3	4	2	3	2	5	8	14	14	14	14	macrolide-specific efflux protein MacA
K00675	1	1	0	2	1	2	3	4	2	3	2	5	8	14	14	14	14	N-hydroxyarylamine O-acetyltransferase [EC:2.3.1.118]
K03683	1	1	0	2	1	1	3	3	1	2	2	5	8	14	14	14	14	ribonuclease T [EC:3.1.13.-]
K12297	1	1	0	2	1	2	3	3	1	2	2	5	8	14	14	14	14	ribosomal RNA large subunit methyltransferase L [EC:2.1.1.52];ribosomal RNA large subunit methyltransferase L [EC:2.1.1.173]
K04691	1	1	0	2	1	1	3	3	0	2	2	5	8	14	14	14	14	serine protease DegS [EC:3.4.21.-]
K04774	1	1	0	2	1	1	3	3	0	2	2	5	8	14	14	14	14	serine protease SohB [EC:3.4.21.-]
K07862	1	1	0	2	1	1	3	3	0	2	2	5	8	14	14	14	14	serine/threonine transporter
K07235	1	1	0	2	1	1	3	3	0	2	2	5	8	14	14	14	14	tRNA 2-thiouridine synthesizing protein D [EC:2.8.1.-]
K05541	1	1	0	2	1	2	3	3	0	2	2	5	8	14	14	14	14	tRNA-dihydrouridine synthase C [EC:1.-.-.-]
K07678	1	1	0	2	1	1	3	3	0	2	2	5	8	14	14	14	14	two-component system, NarL family, sensor histidine kinase BarA [EC:2.7.13.3]
K07039	1	1	0	2	1	1	3	3	0	2	2	5	8	14	14	14	14	uncharacterized protein
K02485	1	1	4	2	2	2	3	3	2	5	2	4	8	14	14	14	17	two-component system, unclassified family, response regulator
K03087	1	1	2	2	2	3	3	3	1	2	2	4	8	14	14	14	14	RNA polymerase nonessential primary-like sigma factor
K01716	1	1	1	2	1	2	3	3	2	3	3	4	8	14	14	14	14	3-hydroxydecanoyl-[acyl-carrier-protein] dehydratase [EC:4.2.1.60]
K05982	1	1	1	2	1	2	3	4	2	3	3	4	8	14	14	14	14	deoxyribonuclease V [EC:3.1.21.7]
K02457	1	1	1	2	1	2	3	4	2	4	3	4	8	14	14	14	14	general secretion pathway protein H
K02498	1	1	1	2	1	2	3	4	2	3	3	4	8	14	14	14	14	HemY protein
K00883	1	1	1	2	1	1	3	3	2	3	2	4	8	14	14	14	14	2-dehydro-3-deoxygalactonokinase [EC:2.7.1.58]
K00610	1	1	1	4	1	2	3	4	2	2	2	4	8	14	14	14	14	aspartate carbamoyltransferase regulatory subunit
K03414	1	1	1	2	2	2	3	3	1	2	2	4	8	14	14	14	14	chemotaxis protein CheZ
K00313	1	1	1	2	2	2	3	4	1	3	2	4	8	14	14	14	14	electron transfer flavoprotein-quinone oxidoreductase [EC:1.5.5.-]
K01141	1	1	1	2	1	2	3	3	1	2	2	4	8	14	14	14	14	exodeoxyribonuclease I [EC:3.1.11.1]
K00127	1	1	1	2	2	2	3	3	1	3	2	4	8	14	14	14	14	formate dehydrogenase, gamma subunit [EC:1.2.1.2]
K09969	1	1	1	2	2	2	3	3	1	3	2	4	8	14	14	14	14	general L-amino acid transport system substrate-binding protein
K00378	1	1	1	4	1	2	3	4	1	2	2	4	8	14	14	14	14	hydroxylamine reductase [EC:1.7.-.-]
K09921	1	1	1	2	1	2	3	3	1	2	2	4	8	14	14	14	14	hypothetical protein
K07337	1	1	1	2	1	1	3	3	1	2	2	4	8	14	14	14	14	hypothetical protein
K06145	1	1	1	2	2	2	3	3	1	3	2	4	8	14	14	14	14	LacI family transcriptional regulator, gluconate utilization system Gnt-I transcriptional repressor
K05776	1	1	1	4	1	2	3	4	2	3	2	4	8	14	14	14	14	molybdate transport system ATP-binding protein
K00855	1	1	1	2	2	2	3	3	1	2	2	4	8	14	14	14	14	phosphoribulokinase [EC:2.7.1.19]
K03606	1	1	1	2	2	2	3	3	2	3	2	4	8	14	14	14	14	putative colanic acid biosysnthesis UDP-glucose lipid carrier transferase
K03554	1	1	1	2	1	2	3	3	1	2	2	4	8	14	14	14	14	recombination associated protein RdgC
K03837	1	1	1	2	1	2	3	3	1	2	2	4	8	14	14	14	14	serine transporter
K03803	1	1	1	4	1	2	3	4	1	2	2	4	8	14	14	14	14	sigma-E factor negative regulatory protein RseC
K03150	1	1	1	5	1	2	3	4	2	3	2	4	8	14	14	14	14	thiamine biosynthesis ThiH
K06203	1	1	0	2	2	2	3	3	1	3	3	4	8	14	14	14	14	CysZ protein
K08312	1	1	0	2	1	1	3	3	1	2	2	4	8	14	14	14	14	ADP-ribose diphosphatase [EC:3.6.1.-]
K12266	1	1	0	1	1	1	3	3	0	2	2	4	8	14	14	14	14	anaerobic nitric oxide reductase transcription regulator
K05591	1	1	0	2	1	2	3	3	1	2	2	4	8	14	14	14	14	ATP-independent RNA helicase DbpA [EC:3.6.4.13];ATP-independent RNA helicase DbpA
K03646	1	1	0	2	1	2	3	4	1	2	2	4	8	14	14	14	14	colicin import membrane protein
K08310	1	1	0	2	1	2	3	4	1	2	2	4	8	14	14	14	14	dATP pyrophosphohydrolase [EC:3.6.1.-]
K03749	1	1	0	2	1	2	3	3	0	2	2	4	8	14	14	14	14	DedD protein
K01150	1	1	0	2	1	1	3	3	0	2	2	4	8	14	14	14	14	deoxyribonuclease I [EC:3.1.21.1]
K02399	1	1	0	2	1	2	3	3	0	2	2	4	8	14	14	14	14	flagella synthesis protein FlgN
K06212	1	1	0	2	1	1	3	3	1	2	2	4	8	14	14	14	14	formate transporter
K02441	1	1	0	2	1	1	3	3	0	2	2	4	8	14	14	14	14	GlpG protein
K11209	1	1	0	2	1	1	3	3	1	3	2	4	8	14	14	14	14	GST-like protein
K02849	1	1	0	2	1	1	3	4	2	2	2	4	8	14	14	14	14	heptosyltransferase III [EC:2.4.-.-]
K09920	1	1	0	2	1	1	3	3	1	2	2	4	8	14	14	14	14	hypothetical protein
K07287	1	1	0	2	1	2	3	3	0	2	2	4	8	14	14	14	14	lipoprotein-34
K13634	1	1	0	2	1	2	3	3	0	2	2	4	8	14	14	14	14	LysR family transcriptional regulator, cys regulon transcriptional activator
K10111	1	1	0	2	1	1	3	3	1	2	2	4	8	14	14	14	14	maltose/maltodextrin transport system ATP-binding protein [EC:3.6.3.19]
K07283	1	1	0	2	1	1	3	3	1	2	2	4	8	14	14	14	14	putative salt-induced outer membrane protein
K05777	1	1	0	2	1	1	3	3	1	2	2	4	8	14	14	14	14	putative thiamine transport system substrate-binding protein
K03597	1	1	0	2	1	2	3	3	0	2	2	4	8	14	14	14	14	sigma-E factor negative regulatory protein RseA
K02742	1	1	0	2	1	1	3	3	0	2	2	4	8	14	14	14	14	SprT protein
K02063	1	1	0	2	1	1	3	4	2	3	2	4	8	14	14	14	14	thiamine transport system permease protein
K02064	1	1	0	2	1	1	3	4	2	3	2	4	8	14	14	14	14	thiamine transport system substrate-binding protein
K07236	1	1	0	2	1	1	3	3	0	2	2	4	8	14	14	14	14	tRNA 2-thiouridine synthesizing protein C
K06175	1	1	0	2	1	1	3	3	2	3	2	4	8	14	14	14	14	tRNA pseudouridine synthase C [EC:5.4.99.12];tRNA pseudouridine65 synthase [EC:5.4.99.26]
K06176	1	1	0	2	1	1	3	3	1	2	2	4	8	14	14	14	14	tRNA pseudouridine13 synthase [EC:5.4.99.27];tRNA pseudouridine synthase D [EC:5.4.99.12]
K07673	1	1	0	2	1	2	3	4	1	2	2	4	8	14	14	14	14	two-component system, NarL family, nitrate/nitrite sensor histidine kinase NarX [EC:2.7.13.3]
K07715	1	1	0	2	1	1	3	3	0	2	2	4	8	14	14	14	14	two-component system, NtrC family, response regulator YfhA
K02844	1	1	0	2	1	1	3	3	1	2	2	4	8	14	14	14	14	UDP-glucose:(heptosyl)LPS alpha-1,3-glucosyltransferase [EC:2.4.1.-]
K06149	1	1	0	3	1	2	3	3	0	2	2	4	8	14	14	14	14	universal stress protein A
K02496	1	1	0	2	1	1	3	3	1	2	2	4	8	14	14	14	14	uroporphyrin-III C-methyltransferase [EC:2.1.1.107]
K07722	1	1	1	2	1	1	3	3	1	2	2	5	8	14	14	13	14	CopG family transcriptional regulator, nickel-responsive regulator
K01414	1	1	1	1	1	1	3	3	2	2	2	5	8	14	14	13	14	oligopeptidase A [EC:3.4.24.70]
K09930	1	1	1	1	0	1	3	3	2	2	3	4	8	14	14	13	14	hypothetical protein
K02182	1	1	1	1	1	1	3	3	1	2	2	4	8	14	14	13	14	crotonobetaine/carnitine-CoA ligase [EC:6.2.1.-]
K09971	1	1	1	1	2	2	3	3	1	3	2	4	8	14	14	13	14	general L-amino acid transport system permease protein
K08567	1	1	1	1	1	1	3	4	1	2	2	4	8	14	14	13	14	hydrogenase 2 maturation protease [EC:3.4.24.-]
K03855	1	1	0	1	1	1	3	4	1	2	2	3	8	14	14	13	14	ferredoxin like protein
K06169	1	0	0	1	1	1	3	3	1	3	2	6	8	14	14	13	14	tRNA-(ms[2]io[6]A)-hydroxylase [EC:1.-.-.-]
K00483	1	0	0	1	0	0	3	4	3	2	2	4	8	14	14	13	14	4-hydroxyphenylacetate-3-hydroxylase large chain [EC:1.14.13.3]
K12658	1	0	0	1	1	0	3	3	2	2	2	4	8	14	14	13	14	4-hydroxyproline epimerase [EC:5.1.1.8]
K02188	1	0	1	1	1	1	3	3	1	1	2	3	8	14	14	13	14	cobalamin biosynthesis protein CbiD;cobalt-precorrin-5B (C1)-methyltransferase [EC:2.1.1.195]
K08151	1	0	1	1	1	1	3	4	2	2	2	4	8	14	14	12	14	MFS transporter, DHA1 family, tetracycline resistance protein
K00355	0	1	0	1	0	0	3	3	1	2	2	5	8	14	14	13	14	NAD(P)H dehydrogenase (quinone) [EC:1.6.5.2]
K07649	0	1	0	1	0	2	3	4	2	2	2	4	8	14	14	13	14	two-component system, OmpR family, sensor histidine kinase TctE [EC:2.7.13.3]
K09902	0	0	0	1	1	0	3	3	1	2	2	5	8	14	14	13	14	hypothetical protein
K05995	0	0	0	3	0	1	3	4	3	2	2	4	8	14	14	13	14	dipeptidase E [EC:3.4.13.21]
K09970	0	0	0	0	1	1	3	3	1	2	2	4	8	14	14	13	14	general L-amino acid transport system permease protein
K05952	0	0	0	0	0	0	3	3	0	1	2	4	8	14	14	13	14	hypothetical protein
K00346	0	0	0	3	1	0	3	4	2	2	2	4	8	14	14	13	14	Na+-transporting NADH:ubiquinone oxidoreductase subunit A [EC:1.6.5.-]
K00349	0	0	0	3	1	0	3	4	2	2	2	4	8	14	14	13	14	Na+-transporting NADH:ubiquinone oxidoreductase subunit D [EC:1.6.5.-]
K00350	0	0	0	3	1	0	3	4	2	2	2	4	8	14	14	13	14	Na+-transporting NADH:ubiquinone oxidoreductase subunit E [EC:1.6.5.-]
K00351	0	0	0	3	1	0	3	4	2	2	2	4	8	14	14	13	14	Na+-transporting NADH:ubiquinone oxidoreductase subunit F [EC:1.6.5.-]
K06219	0	0	0	1	0	0	3	3	0	1	2	4	8	14	14	13	14	S-adenosylmethionine-dependent methyltransferase
K11902	0	0	0	0	0	0	3	3	1	2	2	4	8	14	14	13	14	type VI secretion system protein ImpA
K07714	0	0	0	0	0	0	3	3	1	1	2	3	8	14	14	12	14	two-component system, NtrC family, response regulator AtoC
K13243	11	14	12	8	11	11	2	3	0	2	2	8	8	14	14	12	14	c-di-GMP-specific phosphodiesterase [EC:3.1.4.52]
K00633	7	5	7	8	7	7	2	3	3	3	2	4	8	14	14	15	14	galactoside O-acetyltransferase [EC:2.3.1.18]
K04753	6	4	6	7	6	6	2	3	3	3	2	4	8	14	14	14	14	suppressor of ftsI
K10041	6	4	6	7	6	6	2	3	4	2	2	4	8	14	14	13	14	putative glutamine transport system ATP-binding protein [EC:3.6.3.-]
K13921	6	4	6	6	6	6	2	3	2	2	2	3	8	14	14	13	14	1-propanol dehydrogenase
K13923	6	4	6	6	6	6	2	3	2	2	2	3	8	14	14	13	14	phosphotransacylase
K01699	6	4	6	6	6	6	2	3	2	2	2	3	8	14	14	13	14	propanediol dehydratase large subunit [EC:4.2.1.28];diol dehydratase [EC:4.2.1.28]
K13919	6	4	6	6	6	6	2	3	2	2	2	3	8	14	14	13	14	propanediol dehydratase medium subunit [EC:4.2.1.28]
K13920	6	4	6	6	6	6	2	3	2	2	2	3	8	14	14	13	14	propanediol dehydratase small subunit [EC:4.2.1.28]
K13922	6	4	6	6	5	5	2	3	2	1	2	3	8	14	14	13	14	propionaldehyde dehydrogenase
K01521	2	2	2	3	2	3	2	3	1	2	2	4	8	14	14	14	14	CDP-diacylglycerol pyrophosphatase [EC:3.6.1.26]
K08325	2	2	2	3	3	3	2	3	1	2	2	4	8	14	14	14	14	NADP-dependent alcohol dehydrogenase [EC:1.1.-.-]
K09914	2	2	2	3	2	3	2	3	1	2	2	4	8	14	14	14	14	putative lipoprotein
K01085	2	2	1	3	2	3	2	3	0	2	2	4	8	14	14	14	14	glucose-1-phosphatase [EC:3.1.3.10]
K03970	2	2	1	3	2	3	2	3	1	2	2	4	8	14	14	14	14	phage shock protein B
K03974	2	2	1	3	2	3	2	3	1	2	2	4	8	14	14	14	14	psp operon transcriptional activator
K03805	2	2	1	3	2	3	2	3	0	2	2	4	8	14	14	14	14	thiol:disulfide interchange protein DsbG
K04082	2	1	1	2	1	2	2	3	0	2	2	5	8	14	14	14	14	molecular chaperone HscB
K07662	2	1	2	2	1	1	2	3	1	2	2	4	8	14	14	14	14	two-component system, OmpR family, response regulator CpxR
K07640	2	1	2	2	1	1	2	3	0	2	2	4	8	14	14	14	14	two-component system, OmpR family, sensor histidine kinase CpxA [EC:2.7.13.3]
K06202	2	1	1	2	1	2	2	3	0	2	2	4	8	14	14	14	14	CyaY protein
K02315	2	1	1	2	1	2	2	3	1	2	2	4	8	14	14	14	14	DNA replication protein DnaC
K01147	2	1	1	2	1	2	2	3	0	2	2	4	8	14	14	14	14	exoribonuclease II [EC:3.1.13.1]
K08177	2	1	1	2	1	1	2	3	1	2	2	4	8	14	14	14	14	MFS transporter, OFA family, oxalate/formate antiporter
K05836	2	2	1	3	2	2	2	3	2	3	2	5	8	14	14	13	14	GntR family transcriptional regulator, histidine utilization repressor
K00880	2	2	1	3	2	3	2	3	1	1	2	4	8	14	14	13	14	L-xylulokinase [EC:2.7.1.53]
K10107	2	1	1	2	2	2	2	3	1	2	2	3	8	14	14	13	14	capsular polysaccharide transport system permease protein
K12149	1	2	1	3	2	2	2	3	0	2	2	4	8	14	14	15	14	DNA-damage-inducible protein I
K06899	1	2	1	3	2	3	2	3	0	3	2	4	8	14	14	15	14	nucleoid-associated protein
K11203	1	2	1	3	3	3	2	3	0	2	2	4	8	14	14	15	14	PTS system, fructose-specific IIC-like component
K10011	1	2	1	3	2	3	2	3	0	2	2	4	8	14	14	15	14	UDP-GlcUA decarboxylase/UDP-L-Ara4N formyltransferase [EC:1.1.1.- 2.1.2.-];UDP-4-amino-4-deoxy-L-arabinose formyltransferase / UDP-glucuronic acid dehydrogenase (UDP-4-keto-hexauronic acid decarboxylating) [EC:2.1.2.13 1.1.1.305]
K07285	1	1	1	3	2	2	2	3	1	2	2	4	8	14	14	15	14	outer membrane lipoprotein
K08302	1	1	1	3	2	3	2	3	0	2	2	4	8	14	14	15	14	tagatose 1,6-diphosphate aldolase [EC:4.1.2.40]
K07645	1	1	1	2	1	2	2	3	1	2	2	7	8	14	14	14	14	two-component system, OmpR family, sensor histidine kinase QseC [EC:2.7.13.3]
K11747	1	1	1	2	2	1	2	3	1	3	2	6	8	14	14	14	14	glutathione-regulated potassium-efflux system protein KefB
K09913	1	1	1	2	1	2	2	3	1	2	2	6	8	14	14	14	14	hypothetical protein
K03760	1	1	1	2	1	2	2	3	1	2	2	6	8	14	14	14	14	phosphoethanolamine transferase
K00090	1	1	0	2	1	2	2	3	1	2	2	6	8	14	14	14	14	gluconate 2-dehydrogenase [EC:1.1.1.215]
K01139	1	1	0	2	1	2	2	3	2	3	2	6	8	14	14	14	14	guanosine-3',5'-bis(diphosphate) 3'-pyrophosphohydrolase [EC:3.1.7.2]
K05835	1	1	0	2	1	2	2	3	0	2	2	6	8	14	14	14	14	threonine efflux protein
K07666	1	1	0	2	1	1	2	3	0	2	2	6	8	14	14	14	14	two-component system, OmpR family, response regulator QseB
K10763	1	1	1	2	1	2	2	3	1	2	2	5	8	14	14	14	14	DnaA-homolog protein
K10004	1	1	1	2	1	2	2	3	0	2	2	5	8	14	14	14	14	glutamate/aspartate transport system ATP-binding protein [EC:3.6.3.-]
K10002	1	1	1	2	1	2	2	3	0	2	2	5	8	14	14	14	14	glutamate/aspartate transport system permease protein
K10003	1	1	1	1	1	2	2	3	0	2	2	5	8	14	14	14	14	glutamate/aspartate transport system permease protein
K10001	1	1	1	2	2	3	2	3	0	2	2	5	8	14	14	14	14	glutamate/aspartate transport system substrate-binding protein
K05820	1	1	1	2	2	2	2	3	1	3	2	5	8	14	14	14	14	MFS transporter, PPP family, 3-phenylpropionic acid transporter
K03828	1	1	1	2	1	2	2	3	1	3	2	5	8	14	14	14	14	putative acetyltransferase [EC:2.3.1.-]
K03810	1	1	1	2	1	1	2	3	1	2	2	5	8	14	14	14	14	virulence factor
K00216	1	1	0	2	1	1	2	3	0	2	2	5	8	14	14	14	14	2,3-dihydro-2,3-dihydroxybenzoate dehydrogenase [EC:1.3.1.28]
K06222	1	1	0	2	1	2	2	3	0	2	2	5	8	14	14	14	14	2,5-diketo-D-gluconate reductase B [EC:1.1.1.274]
K07262	1	1	0	2	1	2	2	3	0	2	2	5	8	14	14	14	14	D-alanyl-D-alanine endopeptidase (penicillin-binding protein 7) [EC:3.4.99.-];D-alanyl-D-alanine endopeptidase (penicillin-binding protein 7) [EC:3.4.21.-]
K10857	1	1	0	2	1	1	2	3	0	2	2	5	8	14	14	14	14	exodeoxyribonuclease X [EC:3.1.11.-]
K09906	1	1	0	2	1	1	2	3	0	2	2	5	8	14	14	14	14	hypothetical protein
K08997	1	1	0	2	1	1	2	3	0	2	2	5	8	14	14	14	14	hypothetical protein
K09912	1	1	0	2	1	1	2	3	1	2	2	5	8	14	14	14	14	hypothetical protein
K02361	1	1	0	2	2	1	2	3	1	3	2	5	8	14	14	14	14	isochorismate synthase [EC:5.4.4.2]
K11250	1	1	0	2	1	2	2	3	0	2	2	5	8	14	14	14	14	leucine efflux protein
K13635	1	1	0	2	1	2	2	3	0	2	2	5	8	14	14	14	14	LysR family transcriptional regulator, cys regulon transcriptional activator
K14287	1	1	0	2	2	2	2	3	1	2	2	5	8	14	14	14	14	methionine aminotransferase [EC:2.6.1.-]
K08160	1	1	0	2	1	1	2	3	0	2	2	5	8	14	14	14	14	MFS transporter, DHA1 family, multidrug/chloramphenicol efflux transport protein
K03445	1	1	0	2	1	1	2	3	1	2	2	5	8	14	14	14	14	MFS transporter, DHA1 family, purine ribonucleoside efflux pump
K04044	1	1	0	2	1	2	2	3	0	2	2	5	8	14	14	14	14	molecular chaperone HscA
K08485	1	1	0	2	1	1	2	3	0	2	2	5	8	14	14	14	14	phosphocarrier protein NPr
K01058	1	1	0	2	1	1	2	3	1	3	2	5	8	14	14	14	14	phospholipase A1 [EC:3.1.1.32]
K08984	1	1	0	2	1	1	2	3	2	2	2	5	8	14	14	14	14	putative membrane protein
K05526	1	1	0	2	1	1	2	3	0	2	2	5	8	14	14	14	14	succinylglutamate desuccinylase [EC:3.5.1.96]
K00840	1	1	0	2	1	1	2	3	0	2	2	5	8	14	14	14	14	succinylornithine aminotransferase [EC:2.6.1.81]
K00557	1	1	0	2	1	1	2	3	0	2	2	5	8	14	14	14	14	tRNA (uracil-5-)-methyltransferase [EC:2.1.1.35]
K07664	1	1	0	2	1	1	2	3	0	2	2	5	8	14	14	14	14	two-component system, OmpR family, response regulator BaeR
K07661	1	1	0	2	1	2	2	3	0	2	2	5	8	14	14	14	14	two-component system, OmpR family, response regulator RstA
K07642	1	1	0	2	1	1	2	3	0	2	2	5	8	14	14	14	14	two-component system, OmpR family, sensor histidine kinase BaeS [EC:2.7.13.3]
K12957	1	1	0	2	1	1	2	3	0	2	2	5	8	14	14	14	14	uncharacterized zinc-type alcohol dehydrogenase-like protein [EC:1.-.-.-]
K11073	1	1	1	2	2	2	2	4	2	3	3	4	8	14	14	14	14	putrescine transport system substrate-binding protein
K01631	1	1	1	2	1	2	2	3	2	2	2	4	8	14	14	14	14	2-dehydro-3-deoxyphosphogalactonate aldolase [EC:4.1.2.21]
K00813	1	1	1	2	1	1	2	3	1	2	2	4	8	14	14	14	14	aspartate aminotransferase [EC:2.6.1.1]
K03482	1	1	1	2	2	2	2	3	0	2	2	4	8	14	14	14	14	GntR family transcriptional regulator, glv operon transcriptional regulator
K05839	1	1	1	3	2	2	2	3	0	2	2	4	8	14	14	14	14	haemolysin expression modulating protein
K11940	1	1	1	2	1	1	2	3	1	3	2	4	8	14	14	14	14	heat shock protein HspQ
K09978	1	1	1	2	1	1	2	3	1	2	2	4	8	14	14	14	14	hypothetical protein
K09979	1	1	1	4	1	2	2	4	2	2	2	4	8	14	14	14	14	hypothetical protein
K02856	1	1	1	2	1	1	2	3	0	2	2	4	8	14	14	14	14	L-rhamnose-H+ transport protein
K03717	1	1	1	2	1	1	2	3	1	2	2	4	8	14	14	14	14	LysR family transcriptional regulator, transcriptional activator of nhaA
K08159	1	1	1	2	1	2	2	3	1	2	2	4	8	14	14	14	14	MFS transporter, DHA1 family, L-arabinose/isopropyl-beta-D-thiogalactopyranoside export protein
K08172	1	1	1	2	1	1	2	3	0	2	2	4	8	14	14	14	14	MFS transporter, MHS family, shikimate and dehydroshikimate transport protein
K07783	1	1	1	2	1	1	2	3	0	2	2	4	8	14	14	14	14	MFS transporter, OPA family, sugar phosphate sensor protein UhpC
K03831	1	1	1	2	1	2	2	3	1	2	2	4	8	14	14	14	14	molybdopterin biosynthesis protein Mog;molybdopterin adenylyltransferase
K11201	1	1	1	2	2	2	2	3	1	2	2	4	8	14	14	14	14	PTS system, fructose-specific IIA-like component [EC:2.7.1.69]
K07459	1	1	1	2	1	1	2	3	1	3	2	4	8	14	14	14	14	putative ATP-dependent endonuclease of the OLD family
K03818	1	1	1	2	1	1	2	3	1	3	2	4	8	14	14	14	14	putative colanic acid biosynthesis acetyltransferase WcaF [EC:2.3.1.-]
K04772	1	1	1	2	1	2	2	3	1	2	2	4	8	14	14	14	14	serine protease DegQ [EC:3.4.21.-]
K05785	1	1	1	2	1	1	2	3	1	2	2	4	8	14	14	14	14	transcriptional antiterminator RfaH
K07660	1	1	1	2	1	1	2	3	1	2	2	4	8	14	14	14	14	two-component system, OmpR family, response regulator PhoP
K02852	1	1	1	2	1	2	2	3	0	2	2	4	8	14	14	14	14	UDP-N-acetyl-D-mannosaminuronic acid transferase [EC:2.4.1.-]
K00835	1	1	1	2	1	2	2	3	0	2	2	4	8	14	14	14	14	valine--pyruvate aminotransferase [EC:2.6.1.66]
K03184	1	1	0	2	1	1	2	3	1	2	2	4	8	14	14	14	14	2-octaprenyl-3-methyl-6-methoxy-1,4-benzoquinol hydroxylase [EC:1.14.13.-]
K00455	1	1	0	1	1	1	2	3	0	2	2	4	8	14	14	14	14	3,4-dihydroxyphenylacetate 2,3-dioxygenase [EC:1.13.11.15]
K02853	1	1	0	2	1	1	2	3	0	2	2	4	8	14	14	14	14	4-alpha-L-fucosyltransferase [EC:2.4.1.-]
K00484	1	1	0	1	1	1	2	3	0	2	2	4	8	14	14	14	14	4-hydroxyphenylacetate-3-hydroxylase small chain [EC:1.14.13.3]
K08722	1	1	0	2	1	1	2	3	0	2	2	4	8	14	14	14	14	5'-nucleotidase [EC:3.1.3.5]
K11258	1	1	0	2	1	1	2	3	1	2	2	4	8	14	14	14	14	acetolactate synthase II small subunit [EC:2.2.1.6]
K02615	1	1	0	1	1	1	2	3	1	2	2	4	8	14	14	14	14	acetyl-CoA acetyltransferase [EC:2.3.1.-]
K03788	1	1	0	2	1	1	2	3	0	2	2	4	8	14	14	14	14	acid phosphatase (class B) [EC:3.1.3.2]
K12147	1	1	0	2	1	1	2	3	0	2	2	4	8	14	14	14	14	acidic protein MsyB
K08682	1	1	0	2	1	1	2	3	0	2	2	4	8	14	14	14	14	acyl carrier protein phosphodiesterase [EC:3.1.4.14]
K05851	1	1	0	2	1	1	2	3	0	2	2	4	8	14	14	14	14	adenylate cyclase, class 1 [EC:4.6.1.1]
K03148	1	1	0	2	1	1	2	3	0	2	2	4	8	14	14	14	14	adenylyltransferase [EC:2.7.7.-];adenylyltransferase ThiF [EC:2.7.7.-]
K11744	1	1	0	2	1	1	2	3	0	2	2	4	8	14	14	14	14	AI-2 transport protein TqsA
K10556	1	1	0	2	1	1	2	3	1	2	2	4	8	14	14	14	14	AI-2 transport system permease protein
K10557	1	1	0	2	1	1	2	3	0	2	2	4	8	14	14	14	14	AI-2 transport system permease protein
K10555	1	1	0	2	1	1	2	3	1	2	2	4	8	14	14	14	14	AI-2 transport system substrate-binding protein
K08324	1	1	0	2	1	1	2	3	0	2	2	4	8	14	14	14	14	aldehyde dehydrogenase family protein [EC:1.2.1.-]
K09612	1	1	0	2	1	1	2	3	0	2	2	4	8	14	14	14	14	alkaline phosphatase isozyme conversion protein [EC:3.4.11.-]
K09890	1	1	0	2	1	1	2	3	0	2	2	4	8	14	14	14	14	alternative ribosome-rescue factor;hypothetical protein
K12940	1	1	0	1	1	1	2	3	0	2	2	4	8	14	14	14	14	aminobenzoyl-glutamate utilization protein A
K00137	1	1	0	2	1	1	2	3	1	2	2	4	8	14	14	14	14	aminobutyraldehyde dehydrogenase [EC:1.2.1.19]
K03807	1	1	0	2	1	1	2	3	1	2	2	4	8	14	14	14	14	AmpE protein
K07792	1	1	0	2	1	1	2	3	0	2	2	4	8	14	14	14	14	anaerobic C4-dicarboxylate transporter DcuB
K07306	1	1	0	2	1	1	2	3	0	2	2	4	8	14	14	14	14	anaerobic dimethyl sulfoxide reductase subunit A [EC:1.8.5.3];anaerobic dimethyl sulfoxide reductase subunit A [EC:1.8.99.-]
K12264	1	1	0	1	1	1	2	3	0	1	2	4	8	14	14	14	14	anaerobic nitric oxide reductase flavorubredoxin
K02508	1	1	0	1	1	1	2	3	0	2	2	4	8	14	14	14	14	AraC family transcriptional regulator, 4-hydroxyphenylacetate 3-monooxygenase operon regulatory protein
K03490	1	1	0	2	1	1	2	3	1	2	2	4	8	14	14	14	14	AraC family transcriptional regulator, cel operon repressor
K02855	1	1	0	2	1	1	2	3	0	2	2	4	8	14	14	14	14	AraC family transcriptional regulator, L-rhamnose operon regulatory protein RhaS
K02854	1	1	0	2	1	2	2	3	1	2	2	4	8	14	14	14	14	AraC family transcriptional regulator, L-rhamnose operon transcriptional activator RhaR
K10000	1	1	0	2	1	1	2	3	0	2	2	4	8	14	14	14	14	arginine transport system ATP-binding protein [EC:3.6.3.-]
K09998	1	1	0	2	1	1	2	3	0	2	2	4	8	14	14	14	14	arginine transport system permease protein
K09999	1	1	0	2	1	1	2	3	0	2	2	4	8	14	14	14	14	arginine transport system permease protein
K09996	1	1	0	2	1	1	2	3	0	2	2	4	8	14	14	14	14	arginine transport system substrate-binding protein
K09997	1	1	0	2	1	1	2	3	0	2	2	4	8	14	14	14	14	arginine transport system substrate-binding protein
K11734	1	1	0	2	1	1	2	3	0	2	2	4	8	14	14	14	14	aromatic amino acid transport protein AroP
K05590	1	1	0	2	1	1	2	3	0	2	2	4	8	14	14	14	14	ATP-dependent RNA helicase SrmB [EC:2.7.7.-]
K11216	1	1	0	2	1	1	2	3	0	2	2	4	8	14	14	14	14	autoinducer 2 (AI-2) kinase [EC:2.7.1.-]
K11530	1	1	0	2	1	1	2	3	0	2	2	4	8	14	14	14	14	autoinducer 2-degrading protein
K06866	1	1	0	2	1	1	2	3	0	2	2	4	8	14	14	14	14	autonomous glycyl radical cofactor
K12148	1	1	0	2	1	1	2	3	0	2	2	4	8	14	14	14	14	biofilm regulator BssS
K08351	1	1	0	1	1	1	2	3	0	2	2	4	8	14	14	14	14	biotin sulfoxide reductase [EC:1.-.-.-]
K14588	1	1	0	2	1	1	2	3	0	2	2	4	8	14	14	14	14	blue copper oxidase
K07232	1	1	0	2	1	2	2	3	2	3	2	4	8	14	14	14	14	cation transport protein ChaC
K13053	1	1	0	2	1	1	2	3	1	2	2	4	8	14	14	14	14	cell division inhibitor SulA
K03591	1	1	0	2	1	1	2	3	0	2	2	4	8	14	14	14	14	cell division protein FtsN
K03632	1	1	0	2	1	1	2	3	0	2	2	4	8	14	14	14	14	chromosome partition protein MukB
K03804	1	1	0	2	1	1	2	3	0	2	2	4	8	14	14	14	14	chromosome partition protein MukE
K03633	1	1	0	2	1	1	2	3	0	2	2	4	8	14	14	14	14	chromosome partition protein MukF
K05812	1	1	0	2	1	1	2	3	1	2	2	4	8	14	14	14	14	conserved hypothetical protein
K06079	1	1	0	2	1	1	2	3	0	2	2	4	8	14	14	14	14	copper homeostasis protein (lipoprotein)
K05805	1	1	0	2	1	2	2	3	1	3	2	4	8	14	14	14	14	CreA protein
K08320	1	1	0	2	1	1	2	3	0	2	2	4	8	14	14	14	14	CTP pyrophosphohydrolase [EC:3.6.1.-]
K07810	1	1	0	2	1	1	2	3	0	2	2	4	8	14	14	14	14	Cu(I)/Ag(I) efflux system periplasmic protein CusF
K14051	1	1	0	1	1	1	2	3	0	2	2	4	8	14	14	14	14	cyclic di-GMP phosphodiesterase Gmr [EC:3.1.4.52]
K01766	1	1	0	2	1	1	2	3	0	2	2	4	8	14	14	14	14	cysteine sulfinate desulfinase [EC:4.4.1.-]
K10010	1	1	0	2	1	1	2	3	0	2	2	4	8	14	14	14	14	cystine transport system ATP-binding protein [EC:3.6.3.-]
K10009	1	1	0	2	1	1	2	3	0	2	2	4	8	14	14	14	14	cystine transport system permease protein
K02424	1	1	0	2	1	1	2	3	0	2	2	4	8	14	14	14	14	cystine transport system substrate-binding protein
K03112	1	1	0	2	1	1	2	3	0	2	2	4	8	14	14	14	14	DamX protein
K02430	1	1	0	2	1	1	2	3	0	2	2	4	8	14	14	14	14	DeoR family transcriptional regulator, L-fucose operon activator
K03477	1	1	0	1	1	1	2	3	1	2	2	4	8	14	14	14	14	DeoR family transcriptional regulator, ulaG and ulaABCDEF operon transcriptional repressor
K07589	1	1	0	2	1	1	2	3	0	2	2	4	8	14	14	14	14	D-erythro-7,8-dihydroneopterin triphosphate epimerase [EC:5.-.-.-]
K03472	1	1	0	2	1	1	2	3	0	2	2	4	8	14	14	14	14	D-erythrose 4-phosphate dehydrogenase [EC:1.2.1.72]
K12372	1	1	0	2	1	2	2	3	1	2	2	4	8	14	14	14	14	dipeptide transport system ATP-binding protein
K12371	1	1	0	2	1	2	2	3	1	2	2	4	8	14	14	14	14	dipeptide transport system ATP-binding protein
K12370	1	1	0	2	1	2	2	3	1	2	2	4	8	14	14	14	14	dipeptide transport system permease protein
K12368	1	1	0	2	2	2	2	3	1	2	2	4	8	14	14	14	14	dipeptide transport system substrate-binding protein
K07470	1	1	0	2	1	1	2	3	0	2	2	4	8	14	14	14	14	DNA gyrase inhibitor
K03658	1	1	0	2	1	1	2	3	0	2	2	4	8	14	14	14	14	DNA helicase IV [EC:3.6.1.-];DNA helicase IV [EC:3.6.4.12]
K03573	1	1	0	2	1	1	2	3	0	2	2	4	8	14	14	14	14	DNA mismatch repair protein MutH
K02336	1	1	0	2	1	1	2	3	0	2	2	4	8	14	14	14	14	DNA polymerase II [EC:2.7.7.7]
K02344	1	1	0	2	1	1	2	3	0	2	2	4	8	14	14	14	14	DNA polymerase III subunit psi [EC:2.7.7.7]
K02345	1	1	0	2	1	1	2	3	0	2	2	4	8	14	14	14	14	DNA polymerase III subunit theta [EC:2.7.7.7]
K10748	1	1	0	2	1	1	2	3	0	2	2	4	8	14	14	14	14	DNA replication terminus site-binding protein
K12961	1	1	0	2	1	1	2	3	0	2	2	4	8	14	14	14	14	DnaA initiator-associating protein
K05787	1	1	0	2	1	1	2	3	0	2	2	4	8	14	14	14	14	DNA-binding protein HU-alpha
K10545	1	1	0	2	1	2	2	3	1	2	2	4	8	14	14	14	14	D-xylose transport system ATP-binding protein [EC:3.6.3.17]
K08276	1	1	0	1	1	1	2	3	0	2	2	4	8	14	14	14	14	ecotin
K05594	1	1	0	1	1	1	2	3	0	2	2	4	8	14	14	14	14	ElaB protein
K05796	1	1	0	2	1	1	2	3	0	2	2	4	8	14	14	14	14	electron transport protein HydN
K01252	1	1	0	2	1	1	2	3	0	2	2	4	8	14	14	14	14	enterobactin isochorismatase [EC:3.3.2.1]
K02362	1	1	0	1	1	1	2	3	0	2	2	4	8	14	14	14	14	enterobactin synthetase component D [EC:2.7.8.-]
[truncated: 2,365 more rows]

## Sheet: Huizhou population
# Constructed from biom file
KO_ID	YC-L1	YC-L2	YC-L3	YC-L4	YC-L5	YC-P1	YC-P2	YC-P3	YC-P4	YC-P5	YC-A1	YC-A2	YC-A3	YC-A4	YC-A5	KEGG_Description
K02529	75	85	62	141	71	158	138	240	266	225	208	208	194	359	550	LacI family transcriptional regulator
K02015	65	107	79	111	82	125	137	216	238	202	168	190	126	363	538	iron complex transport system permease protein
K07347	26	37	35	38	32	8	55	112	145	90	48	49	13	309	512	outer membrane usher protein
K02761	48	37	34	36	28	8	56	112	146	83	42	43	10	294	502	PTS system, cellobiose-specific IIC component
K07345	23	34	29	31	26	6	52	109	141	80	44	46	12	297	489	major type 1 subunit fimbrin (pilin)
K02016	68	102	73	101	74	116	116	180	191	169	155	179	134	274	388	iron complex transport system substrate-binding protein
K03704	64	88	78	117	85	111	117	167	187	159	129	130	128	253	388	cold shock protein (beta-ribbon, CspA family)
K06148	65	74	68	86	68	77	95	135	161	117	97	110	82	225	369	ATP-binding cassette, subfamily C, bacterial
K02035	101	113	89	163	91	272	180	322	297	304	213	245	284	252	361	peptide/nickel transport system substrate-binding protein
K11903	15	28	20	26	22	8	35	78	102	59	29	28	14	189	338	type VI secretion system secreted protein Hcp
K02034	54	87	63	134	62	232	154	276	263	257	178	211	235	230	337	peptide/nickel transport system permease protein
K00615	35	63	48	73	47	71	86	125	136	231	197	212	200	211	325	transketolase [EC:2.2.1.1]
K02031	33	51	31	77	31	123	94	168	179	161	100	107	134	210	320	peptide/nickel transport system ATP-binding protein
K02013	63	86	68	89	68	109	107	153	167	148	120	138	112	224	319	iron complex transport system ATP-binding protein [EC:3.6.3.34]
K02302	40	74	62	117	63	53	85	105	120	100	90	88	59	197	312	uroporphyrin-III C-methyltransferase / precorrin-2 dehydrogenase / sirohydrochlorin ferrochelatase [EC:2.1.1.107 1.3.1.76 4.99.1.4]
K01524	79	96	83	117	83	114	114	150	170	131	114	115	131	196	303	guanosine-5'-triphosphate,3'-diphosphate pyrophosphatase [EC:3.6.1.40];exopolyphosphatase / guanosine-5'-triphosphate,3'-diphosphate pyrophosphatase [EC:3.6.1.11 3.6.1.40]
K02014	245	433	344	398	364	158	147	132	121	97	232	250	254	348	302	iron complex outermembrane recepter protein
K01999	35	123	33	116	52	95	80	153	148	142	87	88	135	189	301	branched-chain amino acid transport system substrate-binding protein
K01652	43	63	50	69	50	80	78	134	143	114	86	94	101	185	301	acetolactate synthase I/II/III large subunit [EC:2.2.1.6]
K00123	29	58	39	52	46	63	65	113	128	99	65	68	75	191	301	formate dehydrogenase, alpha subunit [EC:1.2.1.2]
K01011	46	86	66	83	70	90	93	137	151	123	101	103	117	189	300	thiosulfate/3-mercaptopyruvate sulfurtransferase [EC:2.8.1.1 2.8.1.2];3-mercaptopyruvate sulfurtransferase [EC:2.8.1.2]
K02760	24	20	19	20	15	5	34	66	85	54	26	27	6	176	299	PTS system, cellobiose-specific IIB component [EC:2.7.1.69]
K10440	16	32	19	43	21	35	63	94	106	84	69	81	64	182	294	ribose transport system permease protein
K06177	18	39	29	50	32	20	38	76	93	65	38	42	18	176	292	tRNA pseudouridine32 synthase / 23S rRNA pseudouridine746 synthase [EC:5.4.99.28 5.4.99.29];ribosomal large subunit pseudouridine synthase A [EC:5.4.99.12]
K01223	55	29	30	27	24	6	35	66	86	51	26	27	6	175	292	6-phospho-beta-glucosidase [EC:3.2.1.86]
K01825	14	25	26	20	29	12	33	69	87	63	28	28	9	172	289	3-hydroxyacyl-CoA dehydrogenase / enoyl-CoA hydratase / 3-hydroxybutyryl-CoA epimerase / enoyl-CoA isomerase [EC:1.1.1.35 4.2.1.17 5.1.2.3 5.3.3.8]
K03292	16	19	16	19	13	8	33	67	85	50	33	32	9	169	288	glycoside/pentoside/hexuronide:cation symporter, GPH family
K02759	22	20	18	20	14	5	31	64	83	47	24	24	5	165	286	PTS system, cellobiose-specific IIA component [EC:2.7.1.69]
K02029	73	83	60	114	75	97	102	133	140	159	109	138	91	197	282	polar amino acid transport system permease protein
K02033	51	82	60	130	59	216	144	249	233	241	171	205	221	198	277	peptide/nickel transport system permease protein
K02032	51	78	59	124	58	172	130	199	200	209	162	190	186	196	276	peptide/nickel transport system ATP-binding protein
K02791	11	16	13	17	11	3	27	60	80	40	21	22	5	155	272	PTS system, maltose and glucose-specific IIC component
K02057	46	75	40	114	45	117	109	146	150	153	111	138	133	184	266	simple sugar transport system permease protein
K02051	62	121	89	128	101	83	112	122	124	135	90	88	104	174	261	sulfonate/nitrate/taurine transport system substrate-binding protein
K02050	58	110	77	119	88	87	108	126	126	135	90	90	114	173	257	sulfonate/nitrate/taurine transport system permease protein
K02049	61	116	86	130	96	88	113	125	127	134	94	89	115	170	255	sulfonate/nitrate/taurine transport system ATP-binding protein
K00059	73	121	75	155	93	175	118	195	199	183	162	169	264	175	246	3-oxoacyl-[acyl-carrier protein] reductase [EC:1.1.1.100]
K00799	71	158	111	205	128	65	119	104	106	106	71	86	73	161	242	glutathione S-transferase [EC:2.5.1.18]
K03296	34	71	39	84	53	66	69	103	108	100	101	108	95	166	240	hydrophobic/amphiphilic exporter-1 (mainly G- bacteria), HAE1 family
K10439	13	27	16	39	19	36	57	81	87	82	62	75	58	151	237	ribose transport system substrate-binding protein
K01834	121	97	91	94	84	110	107	139	152	121	109	104	143	155	233	phosphoglycerate mutase [EC:5.4.2.1]
K10441	13	27	16	39	19	33	56	79	85	76	61	74	56	149	233	ribose transport system ATP-binding protein [EC:3.6.3.17]
K05846	28	27	21	29	23	48	43	84	98	78	57	53	59	154	232	osmoprotectant transport system permease protein
K02821	14	19	13	17	11	5	26	50	64	43	24	25	8	141	231	PTS system, ascorbate-specific IIA component [EC:2.7.1.69]
K07025	20	44	26	60	34	79	51	111	119	95	71	70	97	151	226	putative hydrolase of the HAD superfamily
K01782	18	39	26	59	31	31	38	73	84	69	57	68	55	142	226	3-hydroxyacyl-CoA dehydrogenase / enoyl-CoA hydratase / 3-hydroxybutyryl-CoA epimerase [EC:1.1.1.35 4.2.1.17 5.1.2.3]
K01996	26	97	25	87	40	75	59	116	113	105	63	62	110	140	224	branched-chain amino acid transport system ATP-binding protein
K02078	42	47	42	46	44	55	55	91	103	78	63	62	80	145	224	acyl carrier protein
K01997	26	93	25	86	39	76	59	117	113	107	62	61	101	140	224	branched-chain amino acid transport system permease protein
K01998	26	95	25	84	39	74	58	115	112	104	61	60	104	140	224	branched-chain amino acid transport system permease protein
K01995	26	91	25	80	39	70	56	110	109	101	59	59	96	140	224	branched-chain amino acid transport system ATP-binding protein
K06901	47	38	37	31	36	34	46	75	89	65	47	47	40	136	224	putative MFS transporter, AGZA family, xanthine/uracil permease
K02024	10	15	11	15	9	4	24	49	63	43	20	20	6	132	224	maltoporin
K03424	32	47	36	46	40	49	51	86	97	76	58	58	58	144	223	TatD DNase family protein [EC:3.1.21.-]
K01626	23	45	32	45	37	36	45	74	89	68	50	49	47	138	223	3-deoxy-7-phosphoheptulonate synthase [EC:2.5.1.54]
K01448	32	41	32	42	33	29	45	72	81	57	48	55	34	140	222	N-acetylmuramoyl-L-alanine amidase [EC:3.5.1.28]
K02073	33	51	36	36	42	30	40	70	84	61	43	49	27	141	222	D-methionine transport system substrate-binding protein
K00425	35	44	43	51	41	34	55	72	87	62	47	50	44	133	221	cytochrome d ubiquinol oxidase subunit I [EC:1.10.3.-];cytochrome bd-I oxidase subunit I [EC:1.10.3.-]
K00426	35	45	43	52	42	33	55	71	86	61	46	49	42	133	221	cytochrome d ubiquinol oxidase subunit II [EC:1.10.3.-];cytochrome bd-I oxidase subunit II [EC:1.10.3.-]
K02025	26	53	27	99	36	233	84	226	245	218	160	159	228	140	218	multiple sugar transport system permease protein
K00549	29	37	31	41	31	36	47	75	89	61	46	48	44	134	218	5-methyltetrahydropteroyltriglutamate--homocysteine methyltransferase [EC:2.1.1.14]
K08303	13	27	16	25	21	15	27	58	70	50	179	187	157	136	218	putative protease [EC:3.4.-.-]
K00656	26	18	17	17	14	8	26	53	66	40	22	21	8	133	218	formate C-acetyltransferase [EC:2.3.1.54]
K01991	25	51	37	76	41	29	59	69	79	57	41	42	44	129	215	polysaccharide export outer membrane protein
K07346	13	15	18	14	15	4	23	48	63	36	21	23	7	133	215	fimbrial chaperone protein
K00537	46	57	49	63	49	24	64	65	76	53	39	43	26	134	214	arsenate reductase [EC:1.20.4.1]
K01104	41	44	32	42	35	62	45	94	109	75	64	65	78	134	212	protein-tyrosine phosphatase [EC:3.1.3.48]
K00111	20	39	28	40	30	41	54	80	90	68	55	59	53	130	212	glycerol-3-phosphate dehydrogenase [EC:1.1.5.3]
K00616	14	30	18	32	21	38	33	74	87	60	47	48	53	128	209	transaldolase [EC:2.2.1.2]
K01811	10	14	11	17	11	10	24	53	66	38	23	25	10	119	207	putative family 31 glucosidase
K08191	14	22	18	23	19	7	31	50	63	35	23	24	12	121	206	MFS transporter, ACS family, hexuronate transporter
K00903	12	19	13	17	13	4	22	47	61	33	19	21	12	121	206	protein-tyrosine kinase [EC:2.7.10.-]
K00013	19	33	26	38	27	40	44	75	88	58	48	49	52	119	202	histidinol dehydrogenase [EC:1.1.1.23]
K02030	74	89	63	105	77	89	96	109	113	133	98	119	86	141	194	polar amino acid transport system substrate-binding protein
K06859	8	12	9	12	8	2	19	44	58	26	15	15	5	105	194	glucose-6-phosphate isomerase, archaeal [EC:5.3.1.9]
K02056	26	43	23	65	26	77	64	97	101	99	71	88	87	120	174	simple sugar transport system ATP-binding protein [EC:3.6.3.17]
K01714	39	62	47	82	51	83	78	105	106	107	91	96	107	122	171	dihydrodipicolinate synthase [EC:4.2.1.52]
K02058	18	43	21	64	27	47	56	69	76	72	50	63	54	111	166	simple sugar transport system substrate-binding protein
K03305	28	28	31	32	27	32	42	57	67	51	42	45	32	115	164	proton-dependent oligopeptide transporter, POT family
K03566	17	44	18	61	32	24	31	54	58	57	32	38	23	103	162	LysR family transcriptional regulator, glycine cleavage system transcriptional activator
K02026	25	50	25	97	34	234	82	214	227	214	157	156	228	112	160	multiple sugar transport system permease protein
K00058	42	53	35	55	38	66	57	88	91	79	67	68	88	106	160	D-3-phosphoglycerate dehydrogenase [EC:1.1.1.95]
K11717	48	54	49	64	45	72	69	89	97	79	72	73	89	110	159	cysteine desulfurase / selenocysteine lyase [EC:2.8.1.7 4.4.1.16]
K00135	57	76	70	84	66	80	91	94	103	87	84	87	91	104	158	succinate-semialdehyde dehydrogenase (NADP+) [EC:1.2.1.16]
K03406	39	154	53	191	139	115	61	126	116	144	65	57	115	112	158	methyl-accepting chemotaxis protein
K03293	51	52	59	34	62	40	45	62	75	55	58	54	34	98	158	amino acid transporter, AAT family
K02822	9	9	9	10	6	3	18	35	44	31	16	17	4	97	158	PTS system, ascorbate-specific IIB component [EC:2.7.1.69]
K09458	30	44	32	51	37	67	57	88	91	83	68	65	104	104	157	3-oxoacyl-[acyl-carrier-protein] synthase II [EC:2.3.1.179]
K01624	26	30	20	33	23	39	31	63	71	57	48	50	41	103	157	fructose-bisphosphate aldolase, class II [EC:4.1.2.13]
K02027	25	50	25	98	34	209	78	191	207	194	151	157	208	110	156	multiple sugar transport system substrate-binding protein
K01692	48	181	80	194	118	167	100	170	172	152	141	146	263	101	156	enoyl-CoA hydratase [EC:4.2.1.17]
K10563	46	61	48	65	51	102	71	114	122	99	96	105	134	105	156	formamidopyrimidine-DNA glycosylase [EC:3.2.2.23 4.2.99.18]
K00134	27	39	31	40	34	55	48	78	83	72	68	72	59	109	156	glyceraldehyde 3-phosphate dehydrogenase [EC:1.2.1.12]
K03585	20	37	27	33	31	33	46	60	63	55	53	56	37	105	156	membrane fusion protein
K00974	43	42	31	29	34	34	28	57	67	57	37	31	53	110	156	tRNA nucleotidyltransferase (CCA-adding enzyme) [EC:2.7.7.25 2.7.7.21 3.1.3.- 3.1.4.-];tRNA nucleotidyltransferase (CCA-adding enzyme) [EC:2.7.7.72 3.1.3.- 3.1.4.-]
K01704	38	59	46	64	51	85	67	104	105	90	74	74	101	104	155	3-isopropylmalate/(R)-2-methylmalate dehydratase small subunit [EC:4.2.1.33 4.2.1.35]
K01703	38	59	46	64	51	85	67	104	105	90	74	74	101	104	155	3-isopropylmalate/(R)-2-methylmalate dehydratase large subunit [EC:4.2.1.33 4.2.1.35]
K01738	38	53	44	67	47	66	62	84	91	75	64	62	85	105	155	cysteine synthase A [EC:2.5.1.47]
K01754	31	56	37	72	44	53	49	76	80	70	59	61	69	103	155	threonine dehydratase [EC:4.3.1.19]
K01752	18	22	17	21	23	37	31	60	68	55	45	43	34	105	155	L-serine dehydratase [EC:4.3.1.17]
K12972	31	52	43	56	39	20	59	47	54	47	26	29	16	97	155	gyoxylate/hydroxypyruvate reductase A [EC:1.1.1.79 1.1.1.81]
K02794	40	18	20	17	16	7	20	38	46	31	15	15	4	94	155	PTS system, mannose-specific IIB component [EC:2.7.1.69]
K01491	57	67	55	74	57	86	74	103	108	95	77	76	104	107	154	methylenetetrahydrofolate dehydrogenase (NADP+) / methenyltetrahydrofolate cyclohydrolase [EC:1.5.1.5 3.5.4.9]
K11754	49	61	49	68	51	84	67	102	106	88	75	74	99	107	154	dihydrofolate synthase / folylpolyglutamate synthase [EC:6.3.2.12 6.3.2.17]
K03183	50	65	53	71	55	82	72	98	102	88	75	72	104	108	154	ubiquinone/menaquinone biosynthesis methyltransferase [EC:2.1.1.163 2.1.1.-];ubiquinone/menaquinone biosynthesis methyltransferase [EC:2.1.1.-]
K11753	54	61	51	66	52	79	66	96	102	84	74	74	95	106	154	riboflavin kinase / FMN adenylyltransferase [EC:2.7.1.26 2.7.7.2]
K00602	39	56	45	63	48	78	65	95	100	84	74	74	95	106	154	phosphoribosylaminoimidazolecarboxamide formyltransferase / IMP cyclohydrolase [EC:2.1.2.3 3.5.4.10]
K00145	39	61	46	64	51	79	64	95	100	85	72	72	96	102	154	N-acetyl-gamma-glutamyl-phosphate reductase [EC:1.2.1.38];N-acetyl-gamma-glutamyl-phosphate/N-acetyl-gamma-aminoadipyl-phosphate reductase [EC:1.2.1.38 1.2.1.-]
K13038	46	58	47	64	49	78	65	95	100	85	71	70	92	106	154	phosphopantothenoylcysteine decarboxylase / phosphopantothenate--cysteine ligase [EC:4.1.1.36 6.3.2.5]
K11752	31	60	44	77	48	78	64	94	99	83	71	70	96	106	154	diaminohydroxyphosphoribosylaminopyrimidine deaminase / 5-amino-6-(5-phosphoribosylamino)uracil reductase [EC:3.5.4.26 1.1.1.193]
K04042	46	58	47	64	48	64	60	83	91	75	60	62	80	101	154	bifunctional UDP-N-acetylglucosamine pyrophosphorylase / Glucosamine-1-phosphate N-acetyltransferase [EC:2.7.7.23 2.3.1.157];bifunctional protein GlmU [EC:2.7.7.23 2.3.1.157]
K01625	20	39	26	49	32	59	47	81	84	73	57	59	72	102	154	2-dehydro-3-deoxyphosphogluconate aldolase / 4-hydroxy-2-oxoglutarate aldolase [EC:4.1.2.14 4.1.3.16]
K07258	27	33	29	37	28	24	36	55	60	45	31	35	28	100	154	D-alanyl-D-alanine carboxypeptidase (penicillin-binding protein 5/6) [EC:3.4.16.4]
K02795	32	16	17	15	14	6	19	37	46	30	15	15	4	93	154	PTS system, mannose-specific IIC component
K00930	38	56	45	63	47	67	62	87	91	79	68	69	87	102	153	acetylglutamate kinase [EC:2.7.2.8];acetylglutamate/acetylaminoadipate kinase [EC:2.7.2.8 2.7.2.-]
K08281	23	36	37	47	37	59	58	78	86	70	61	66	60	101	153	nicotinamidase/pyrazinamidase [EC:3.5.1.19 3.5.1.-]
K02495	27	49	37	57	41	58	58	79	83	71	58	58	67	106	153	oxygen-independent coproporphyrinogen III oxidase [EC:1.3.99.22]
K05921	9	18	8	15	8	7	18	38	46	32	17	16	8	87	153	5-oxopent-3-ene-1,2,5-tricarboxylate decarboxylase / 2-hydroxyhepta-2,4-diene-1,7-dioate isomerase [EC:4.1.1.68 5.3.3.-]
K02532	10	10	9	10	7	4	17	34	45	30	14	15	4	93	153	MFS transporter, OHS family, lactose permease
K03475	8	9	8	9	6	3	17	34	43	29	14	15	3	93	153	PTS system, ascorbate-specific IIC component
K07058	29	44	30	53	33	65	50	83	92	70	63	62	78	100	152	membrane protein
K01465	35	56	44	60	48	61	62	83	86	76	59	61	75	103	152	dihydroorotase [EC:3.5.2.3]
K01673	19	41	29	45	36	44	43	65	74	61	56	55	63	100	152	carbonic anhydrase [EC:4.2.1.1]
K04564	21	42	28	46	33	48	44	69	76	62	52	56	56	103	152	superoxide dismutase, Fe-Mn family [EC:1.15.1.1]
K00850	18	21	13	18	14	44	29	67	74	57	50	45	57	97	152	6-phosphofructokinase [EC:2.7.1.11]
K01255	26	47	36	57	38	41	52	64	72	57	44	46	54	97	152	leucyl aminopeptidase [EC:3.4.11.1]
K01676	15	24	21	21	19	20	32	45	55	39	24	24	25	97	152	fumarate hydratase, class I [EC:4.2.1.2]
K07107	24	56	40	65	49	69	54	89	91	84	72	71	93	106	151	acyl-CoA thioester hydrolase [EC:3.1.2.-]
K01534	13	43	19	54	32	64	45	89	88	75	61	68	58	103	151	Cd2+/Zn2+-exporting ATPase [EC:3.6.3.3 3.6.3.5]
K01187	35	31	26	45	26	60	37	79	88	66	55	55	61	97	151	alpha-glucosidase [EC:3.2.1.20]
K02355	30	42	30	42	31	54	45	77	81	65	55	51	79	96	151	elongation factor EF-G [EC:3.6.5.3];elongation factor G
K00525	29	43	30	54	34	48	44	72	77	61	48	49	61	99	151	ribonucleoside-diphosphate reductase alpha chain [EC:1.17.4.1]
K02356	28	34	28	37	28	43	41	66	73	56	46	46	55	98	151	elongation factor P;elongation factor EF-P
K00574	30	53	32	66	40	37	41	60	68	56	46	43	53	93	151	cyclopropane-fatty-acyl-phospholipid synthase [EC:2.1.1.79]
K00821	24	43	36	57	44	34	51	61	64	55	32	31	47	95	151	acetylornithine/N-succinyldiaminopimelate aminotransferase [EC:2.6.1.11 2.6.1.17]
K01042	8	15	9	14	11	26	25	52	60	45	28	34	31	93	151	L-seryl-tRNA(Ser) seleniumtransferase [EC:2.9.1.1]
K00795	25	44	36	58	33	16	46	44	51	38	26	29	19	94	151	geranyltranstransferase [EC:2.5.1.10];farnesyl diphosphate synthase [EC:2.5.1.1 2.5.1.10]
K04069	24	16	15	19	13	11	20	41	49	33	20	16	16	93	151	pyruvate formate lyase activating enzyme [EC:1.97.1.4]
K01126	29	50	35	57	41	85	52	97	107	88	78	77	96	99	150	glycerophosphoryl diester phosphodiesterase [EC:3.1.4.46]
K14260	12	25	15	17	18	38	24	58	70	52	48	48	37	94	150	alanine-synthesizing transaminase [EC:2.6.1.66 2.6.1.2]
K00133	27	37	29	44	34	54	43	73	81	63	47	46	61	96	150	aspartate-semialdehyde dehydrogenase [EC:1.2.1.11]
K08156	26	40	40	47	39	46	57	64	77	59	47	52	42	93	150	MFS transporter, DHA1 family, arabinose polymer transporter
K03284	25	50	36	50	41	47	54	72	76	61	46	45	58	98	150	metal ion transporter, MIT family
K01775	33	40	37	45	35	45	47	67	75	58	45	46	49	98	150	alanine racemase [EC:5.1.1.1]
K00963	33	37	30	41	32	32	39	57	65	52	41	39	38	94	150	UTP--glucose-1-phosphate uridylyltransferase [EC:2.7.7.9]
K00865	15	15	14	12	14	27	25	51	62	45	36	34	29	92	150	glycerate kinase [EC:2.7.1.31]
K03186	12	20	16	24	17	12	24	40	48	37	24	24	21	91	150	3-octaprenyl-4-hydroxybenzoate carboxy-lyase UbiX [EC:4.1.1.-]
K00040	11	17	13	20	13	10	27	38	48	34	21	20	11	92	150	fructuronate reductase [EC:1.1.1.57]
K01533	32	56	36	59	42	92	62	104	109	90	81	84	98	101	149	Cu2+-exporting ATPase [EC:3.6.3.4]
K13821	24	42	35	53	38	39	45	61	71	61	52	53	50	96	149	proline dehydrogenase / delta 1-pyrroline-5-carboxylate dehydrogenase [EC:1.5.99.8 1.5.1.12]
K02909	27	34	30	37	30	55	43	73	82	63	47	46	61	95	149	large subunit ribosomal protein L31
K07566	28	42	32	41	34	48	43	69	76	62	47	47	55	98	149	tRNA threonylcarbamoyladenosine biosynthesis protein;putative translation factor
K01867	26	34	28	37	28	42	41	65	73	57	47	50	52	96	149	tryptophanyl-tRNA synthetase [EC:6.1.1.2]
K01921	27	37	29	41	31	45	42	69	75	59	45	44	61	96	149	D-alanine-D-alanine ligase [EC:6.3.2.4]
K00873	28	39	29	41	32	43	43	65	73	58	44	45	50	96	149	pyruvate kinase [EC:2.7.1.40]
K01972	26	35	29	37	31	42	41	65	72	57	44	44	50	96	149	DNA ligase (NAD+) [EC:6.5.1.2]
K06217	26	37	28	46	30	37	39	60	69	52	43	43	47	96	149	phosphate starvation-inducible protein PhoH and related proteins
K00891	13	29	15	32	19	37	27	59	68	53	43	43	45	96	149	shikimate kinase [EC:2.7.1.71]
K03587	18	34	25	37	26	38	39	61	69	52	42	43	45	95	149	cell division protein FtsI (penicillin-binding protein 3) [EC:2.4.1.129]
K02020	13	38	18	36	24	33	27	58	66	49	39	38	44	92	149	molybdate transport system substrate-binding protein
K09808	18	32	25	36	29	28	37	53	59	49	35	35	31	98	149	lipoprotein-releasing system permease protein
K02072	31	35	28	27	32	28	30	53	62	46	33	38	24	95	149	D-methionine transport system permease protein
K03327	13	28	18	30	24	23	29	49	55	48	31	30	28	95	149	multidrug resistance protein, MATE family
K05350	8	15	9	21	9	13	21	44	51	35	31	27	24	89	149	beta-glucosidase [EC:3.2.1.21]
K03098	13	24	16	33	19	11	21	40	48	33	26	29	14	91	149	outer membrane lipoprotein Blc
K00647	12	22	16	26	19	16	21	43	51	39	24	25	19	96	149	3-oxoacyl-[acyl-carrier-protein] synthase I [EC:2.3.1.41]
K02770	23	18	16	14	16	10	19	39	49	35	24	25	10	91	149	PTS system, fructose-specific IIC component
K03366	47	30	39	33	30	9	35	37	49	31	18	20	10	87	149	(R,R)-butanediol dehydrogenase / diacetyl reductase [EC:1.1.1.4 1.1.1.303]
K03924	23	42	27	43	34	107	58	111	123	109	86	77	162	98	148	MoxR-like ATPase [EC:3.6.3.-]
K03111	28	44	32	49	37	69	53	87	92	73	74	74	78	100	148	single-strand DNA-binding protein
K07259	13	34	16	25	22	67	33	80	90	70	60	60	83	91	148	D-alanyl-D-alanine carboxypeptidase / D-alanyl-D-alanine-endopeptidase (penicillin-binding protein 4) [EC:3.4.16.4 3.4.99.-];D-alanyl-D-alanine carboxypeptidase / D-alanyl-D-alanine-endopeptidase (penicillin-binding protein 4) [EC:3.4.16.4 3.4.21.-]
K05522	9	14	9	11	9	54	28	70	84	59	51	43	68	93	148	endonuclease VIII [EC:3.2.2.- 4.2.99.18]
K05349	18	27	23	37	27	42	40	64	74	56	44	42	41	94	148	beta-glucosidase [EC:3.2.1.21]
K03782	12	29	17	39	24	30	25	54	63	52	44	41	46	92	148	catalase/peroxidase [EC:1.11.1.6 1.11.1.7]
K00526	25	31	26	35	27	32	37	56	66	49	40	41	34	95	148	ribonucleoside-diphosphate reductase beta chain [EC:1.17.4.1]
K00632	11	24	14	26	18	34	26	60	66	49	38	39	48	94	148	acetyl-CoA acyltransferase [EC:2.3.1.16]
K06213	19	21	16	29	18	28	26	55	62	49	38	42	28	96	148	magnesium transporter
K03823	24	32	26	39	29	18	38	48	56	42	37	44	26	93	148	phosphinothricin acetyltransferase [EC:2.3.1.183]
K03734	25	28	16	30	20	29	27	54	62	48	36	32	42	91	148	thiamine biosynthesis lipoprotein
K02575	15	28	21	29	19	28	31	51	61	46	36	31	37	90	148	MFS transporter, NNP family, nitrate/nitrite transporter
K00558	10	20	14	32	15	23	29	50	58	44	36	32	36	95	148	DNA (cytosine-5-)-methyltransferase [EC:2.1.1.37]
K02426	16	24	21	31	22	21	34	47	56	44	35	37	23	94	148	cysteine desulfuration protein SufE
K03386	27	45	40	61	41	34	56	57	65	47	33	33	38	94	148	peroxiredoxin (alkyl hydroperoxide reductase subunit C) [EC:1.11.1.15]
K11755	12	17	16	26	13	23	23	51	55	37	30	32	26	98	148	phosphoribosyl-ATP pyrophosphohydrolase / phosphoribosyl-AMP cyclohydrolase [EC:3.6.1.31 3.5.4.19]
K00868	19	19	13	18	16	23	23	48	58	40	29	32	22	92	148	pyridoxine kinase [EC:2.7.1.35]
K01089	10	15	10	25	10	14	20	42	50	32	26	28	11	96	148	imidazoleglycerol-phosphate dehydratase / histidinol-phosphatase [EC:4.2.1.19 3.1.3.15]
K14170	12	24	16	17	19	19	20	47	54	42	25	21	32	91	148	chorismate mutase / prephenate dehydratase [EC:5.4.99.5 4.2.1.51]
K02048	17	32	25	29	26	11	33	40	48	37	22	25	17	92	148	sulfate transport system substrate-binding protein
K11895	8	17	12	15	15	6	18	35	44	33	15	14	8	85	148	type VI secretion system protein ImpH
K11896	8	17	12	16	15	6	18	35	44	33	15	14	9	85	148	type VI secretion system protein ImpG
K01358	35	49	41	51	40	69	61	87	94	75	70	78	86	96	147	ATP-dependent Clp protease, protease subunit [EC:3.4.21.92]
K02548	34	24	19	19	17	54	29	74	83	58	47	48	56	95	147	1,4-dihydroxy-2-naphthoate octaprenyltransferase [EC:2.5.1.74];1,4-dihydroxy-2-naphthoate octaprenyltransferase [EC:2.5.1.74 2.5.1.-];1,4-dihydroxy-2-naphthoate octaprenyltransferase [EC:2.5.1.-]
K01653	17	31	24	35	25	39	39	62	69	54	42	41	47	94	147	acetolactate synthase I/III small subunit [EC:2.2.1.6]
K02477	8	10	8	10	8	28	27	54	58	41	40	41	32	95	147	two-component system, LytT family, response regulator
K03712	18	25	14	26	16	12	23	43	50	33	37	33	21	90	147	MarR family transcriptional regulator
K00362	15	28	20	31	22	28	30	51	61	45	33	29	32	90	147	nitrite reductase (NAD(P)H) large subunit [EC:1.7.1.4]
K05847	16	16	13	18	14	26	26	51	60	45	32	31	35	95	147	osmoprotectant transport system ATP-binding protein
K01935	18	28	24	28	24	17	33	45	53	39	30	32	28	92	147	dethiobiotin synthetase [EC:6.3.3.3]
K07223	22	25	26	19	26	20	34	45	56	37	28	34	23	87	147	putative iron-dependent peroxidase
K00874	10	18	11	22	14	23	23	51	57	42	26	29	25	92	147	2-dehydro-3-deoxygluconokinase [EC:2.7.1.45]
K12524	9	9	9	9	7	12	19	40	48	31	25	27	12	97	147	bifunctional aspartokinase/homoserine dehydrogenase 1 [EC:2.7.2.4 1.1.1.3];bifunctional aspartokinase / homoserine dehydrogenase 1 [EC:2.7.2.4 1.1.1.3]
K02533	16	29	23	33	23	11	31	39	47	34	20	21	15	90	147	tRNA/rRNA methyltransferase [EC:2.1.1.-]
K08967	22	29	30	23	29	9	39	37	46	32	18	19	11	91	147	1,2-dihydroxy-3-keto-5-methylthiopentene dioxygenase [EC:1.13.11.53 1.13.11.54]
K05365	10	13	14	10	14	7	17	36	45	31	17	18	11	90	147	penicillin-binding protein 1B [EC:2.4.1.129 3.4.-.-]
K00906	11	23	10	16	15	8	16	36	45	31	16	17	7	90	147	isocitrate dehydrogenase kinase/phosphatase [EC:2.7.11.5 3.1.3.-]
K11893	8	17	11	15	15	6	18	35	44	33	15	14	11	83	147	type VI secretion system protein ImpJ
K11891	8	17	12	16	14	6	18	36	44	33	14	13	6	84	147	type VI secretion system protein ImpL
K11892	8	17	11	16	14	6	18	36	44	33	14	14	7	84	147	type VI secretion system protein ImpK
K02438	14	25	20	24	20	45	40	64	74	56	41	33	58	86	146	glycogen operon protein GlgX [EC:3.2.1.-]
K00688	10	18	12	18	13	29	25	52	61	45	29	23	42	87	146	starch phosphorylase [EC:2.4.1.1]
K05845	16	16	12	18	13	21	23	46	56	41	25	26	26	94	146	osmoprotectant transport system substrate-binding protein
K03281	23	22	25	25	21	14	33	42	50	36	25	26	22	91	146	chloride channel protein, CIC family
K00065	17	20	12	21	12	9	20	38	46	30	21	24	15	88	146	2-deoxy-D-gluconate 3-dehydrogenase [EC:1.1.1.125]
K01937	26	33	27	36	28	40	39	63	71	52	43	42	50	93	145	CTP synthase [EC:6.3.4.2]
K03272	12	27	18	36	25	17	35	45	52	41	25	22	32	87	145	D-beta-D-heptose 7-phosphate kinase / D-beta-D-heptose 1-phosphate adenosyltransferase [EC:2.7.1.- 2.7.7.-]
K03182	11	21	16	24	17	11	23	39	48	35	22	23	21	85	145	3-octaprenyl-4-hydroxybenzoate carboxy-lyase UbiD [EC:4.1.1.-]
K01258	15	12	11	12	9	9	21	39	47	31	21	22	11	88	145	tripeptide aminopeptidase [EC:3.4.11.4]
K01194	10	12	12	12	9	6	25	35	44	26	18	19	7	88	145	alpha,alpha-trehalase [EC:3.2.1.28]
K03808	10	22	19	17	25	9	26	37	45	33	17	15	11	86	145	paraquat-inducible protein A
K04072	26	16	15	14	13	6	18	36	46	28	16	19	6	87	145	acetaldehyde dehydrogenase / alcohol dehydrogenase [EC:1.2.1.10 1.1.1.1]
K06518	7	13	10	10	11	4	17	34	43	27	16	16	7	88	145	holin-like protein
K06153	26	37	28	40	31	43	40	65	72	54	43	44	55	90	144	undecaprenyl-diphosphatase [EC:3.6.1.27]
K02517	18	35	29	37	30	30	38	56	60	48	39	40	40	93	144	lipid A biosynthesis lauroyl acyltransferase [EC:2.3.1.-]
K03543	25	44	43	49	44	21	59	48	54	39	34	35	26	91	144	multidrug resistance protein A
K02071	24	32	25	26	28	27	29	52	61	44	32	38	26	92	144	D-methionine transport system ATP-binding protein
K05939	10	21	13	34	16	9	24	38	48	32	19	15	23	85	144	acyl-[acyl-carrier-protein]-phospholipid O-acyltransferase / long-chain-fatty-acid--[acyl-carrier-protein] ligase [EC:2.3.1.40 6.2.1.20]
K10679	15	19	26	17	21	8	27	37	45	31	19	19	7	87	144	nitroreductase / dihydropteridine reductase [EC:1.-.-.- 1.5.1.34]
K01821	10	20	11	21	11	7	21	36	45	29	19	22	12	83	144	4-oxalocrotonate tautomerase [EC:5.3.2.-]
K02478	6	9	7	9	6	2	15	32	42	25	17	15	6	86	144	two-component system, LytT family, sensor kinase [EC:2.7.13.3]
K07085	7	10	8	10	9	7	17	36	45	30	16	16	10	84	144	putative transport protein
K11901	8	17	11	15	14	6	17	35	44	31	14	13	8	82	144	type VI secretion system protein ImpB
K00244	46	24	22	20	17	5	19	35	45	26	14	14	12	84	144	fumarate reductase flavoprotein subunit [EC:1.3.99.1]
K08161	23	13	13	12	11	6	18	36	45	26	13	13	5	84	144	MFS transporter, DHA1 family, multidrug resistance protein
K03291	6	9	7	13	6	5	16	34	44	27	13	15	5	85	144	MFS transporter, SET family, sugar efflux transporter
K02363	6	9	9	11	7	3	15	32	41	25	13	13	3	84	144	enterobactin 2,3-dihydroxybenzoate-AMP ligase / S-dihydroxybenzoyltransferase [EC:2.7.7.58 2.3.1.-]
K10013	6	10	9	9	10	2	15	31	41	24	13	13	3	83	144	lysine/arginine/ornithine transport system substrate-binding protein
K13498	6	9	7	9	6	2	15	32	41	25	13	14	5	86	144	indole-3-glycerol phosphate synthase / phosphoribosylanthranilate isomerase [EC:4.1.1.48 5.3.1.24]
K14187	6	8	7	9	6	2	15	32	41	25	13	13	5	84	144	chorismate mutase / prephenate dehydrogenase [EC:5.4.99.5 1.3.1.12]
K05368	6	8	7	9	6	2	15	32	41	24	13	13	3	86	144	aquacobalamin reductase / NAD(P)H-flavin reductase [EC:1.16.1.3 1.5.1.29]
K13497	6	9	7	9	6	2	15	32	41	24	13	13	5	85	144	anthranilate synthase/phosphoribosyltransferase [EC:4.1.3.27 2.4.2.18]
K11751	6	8	7	9	6	2	15	32	41	24	13	13	3	86	144	5'-nucleotidase / UDP-sugar diphosphatase [EC:3.1.3.5 3.6.1.45]
K05804	6	8	7	9	6	2	15	31	41	24	12	13	3	84	144	right origin-binding protein
K12525	6	8	7	9	6	2	15	32	41	24	12	13	3	86	144	bifunctional aspartokinase/homoserine dehydrogenase 2 [EC:2.7.2.4 1.1.1.3];bifunctional aspartokinase / homoserine dehydrogenase 2 [EC:2.7.2.4 1.1.1.3]
K01460	6	8	7	9	6	1	15	31	41	24	12	12	3	84	144	glutathionylspermidine amidase/synthetase [EC:3.5.1.78 6.3.1.8]
K02654	17	41	23	42	30	58	38	77	85	64	56	40	88	84	143	leader peptidase (prepilin peptidase) / N-methyltransferase [EC:3.4.23.43 2.1.1.-]
K01803	27	36	29	38	32	44	42	66	75	57	50	51	52	92	143	triosephosphate isomerase (TIM) [EC:5.3.1.1]
K01809	33	43	36	43	35	36	50	59	67	46	36	36	47	88	143	mannose-6-phosphate isomerase [EC:5.3.1.8]
K11900	8	17	11	15	14	6	17	35	43	31	14	13	8	82	143	type VI secretion system protein ImpC
K07248	27	33	31	26	30	5	38	33	43	26	14	14	4	84	143	lactaldehyde dehydrogenase / glycolaldehyde dehydrogenase [EC:1.2.1.22 1.2.1.21]
K01176	7	10	8	12	7	7	17	36	46	30	13	15	6	84	143	alpha-amylase [EC:3.2.1.1]
K03445	6	9	8	14	6	4	16	33	42	26	13	14	4	82	143	MFS transporter, DHA1 family, purine ribonucleoside efflux pump
K03310	8	13	13	11	14	51	24	68	79	57	46	56	38	88	142	alanine or glycine:cation symporter, AGCS family
K00130	10	24	15	19	18	33	24	57	66	48	38	45	50	85	142	betaine-aldehyde dehydrogenase [EC:1.2.1.8]
K03446	16	27	22	28	24	14	33	42	49	33	27	27	25	86	142	MFS transporter, DHA2 family, multidrug resistance protein B
K01183	15	13	11	11	11	9	18	37	46	27	21	20	17	82	142	chitinase [EC:3.2.1.14]
K06076	9	18	12	25	14	12	19	39	47	33	19	21	17	84	142	long-chain fatty acid transport protein
K01232	6	8	7	8	6	2	15	32	41	23	11	12	3	83	142	maltose-6'-phosphate glucosidase [EC:3.2.1.122]
K03657	47	49	40	50	41	86	59	100	108	84	79	78	103	91	141	DNA helicase II / ATP-dependent DNA helicase PcrA [EC:3.6.4.12];DNA helicase II / ATP-dependent DNA helicase PcrA [EC:3.6.1.-]
K01840	25	40	37	47	36	65	54	80	89	67	63	60	83	93	141	phosphomannomutase [EC:5.4.2.8]
K00611	16	18	13	13	17	28	23	53	62	44	31	30	39	87	141	ornithine carbamoyltransferase [EC:2.1.3.3]
K03328	15	14	11	16	11	10	20	38	48	30	22	20	15	87	141	polysaccharide transporter, PST family
K01581	20	24	22	32	22	10	31	39	47	32	17	18	9	85	141	ornithine decarboxylase [EC:4.1.1.17]
K00926	14	14	11	16	12	5	17	34	43	26	14	13	11	84	141	carbamate kinase [EC:2.7.2.2]
K11906	8	13	9	11	10	4	17	34	43	30	13	12	4	81	141	type VI secretion system protein VasD
K07687	10	16	9	12	11	3	15	31	41	23	13	15	5	83	141	two-component system, NarL family, captular synthesis response regulator RcsB
K07245	6	15	9	19	12	21	19	45	57	36	31	30	26	82	140	putative copper resistance protein D
K02406	28	46	21	77	33	26	29	53	58	46	27	30	37	89	140	flagellin
K07787	6	12	8	14	8	13	18	40	48	31	22	21	16	81	139	Cu(I)/Ag(I) efflux system membrane protein CusA
K07798	6	12	8	14	8	12	18	39	47	30	21	21	13	81	139	Cu(I)/Ag(I) efflux system membrane protein CusB
K07733	8	19	10	23	13	6	19	35	43	29	16	17	8	86	139	prophage regulatory protein
K11907	7	17	11	15	14	6	16	34	43	28	13	12	7	77	139	type VI secretion system protein VasG
K08169	12	19	17	22	15	3	26	32	41	23	12	12	4	80	139	MFS transporter, DHA2 family, multidrug resistance protein
K07308	6	11	7	11	6	3	15	32	41	23	12	12	4	79	139	anaerobic dimethyl sulfoxide reductase subunit C (DMSO reductase anchor subunit)
K07038	14	11	10	11	9	2	16	32	41	23	12	12	6	80	139	inner membrane protein
K14062	6	8	7	8	6	1	14	30	40	22	11	12	3	80	139	outer membrane protein N
K00794	19	36	25	38	30	41	40	63	70	52	44	45	50	88	138	6,7-dimethyl-8-ribityllumazine synthase [EC:2.5.1.78];riboflavin synthase beta chain [EC:2.5.1.-]
K05874	10	20	8	16	9	5	15	34	43	24	16	16	10	85	138	methyl-accepting chemotaxis protein I, serine sensor receptor
K03435	7	14	8	12	10	4	18	32	41	26	14	16	4	80	138	LacI family transcriptional regulator, fructose operon transcriptional repressor
K02810	15	11	10	11	8	2	15	32	42	22	11	12	3	81	138	PTS system, sucrose-specific IIC component
K14059	9	17	10	13	11	2	16	32	41	22	11	12	7	79	138	integrase
K07348	6	8	7	8	6	1	14	30	40	21	11	11	3	81	138	minor fimbrial subunit
K07810	6	8	7	9	6	1	14	30	40	21	11	11	3	79	138	Cu(I)/Ag(I) efflux system periplasmic protein CusF
K07306	6	8	7	8	6	1	14	30	40	21	11	11	3	79	138	anaerobic dimethyl sulfoxide reductase subunit A [EC:1.8.5.3];anaerobic dimethyl sulfoxide reductase subunit A [EC:1.8.99.-]
K02337	33	36	30	38	30	44	41	66	73	53	47	47	52	86	137	DNA polymerase III subunit alpha [EC:2.7.7.7]
K03469	26	37	26	40	28	39	38	60	69	51	40	40	47	86	137	ribonuclease HI [EC:3.1.26.4]
K00560	20	25	16	29	19	32	25	54	63	43	35	32	33	84	137	thymidylate synthase [EC:2.1.1.45]
K00638	6	9	9	12	7	9	19	39	45	29	20	21	8	81	137	chloramphenicol O-acetyltransferase [EC:2.3.1.28]
K02510	12	24	15	23	15	14	24	42	50	35	31	33	21	78	136	2,4-dihydroxyhept-2-ene-1,7-dioic acid aldolase [EC:4.1.2.-]
K01338	18	36	25	39	29	26	35	53	57	42	29	27	45	83	136	ATP-dependent Lon protease [EC:3.4.21.53]
K05521	11	20	11	15	15	14	20	42	50	33	23	20	29	82	136	ADP-ribosylglycohydrolase [EC:3.2.-.-]
K00117	21	31	34	34	31	16	46	41	50	36	24	22	26	78	135	quinoprotein glucose dehydrogenase [EC:1.1.5.2]
K07665	8	26	14	19	24	20	23	47	52	38	29	27	31	81	134	two-component system, OmpR family, copper resistance phosphate regulon response regulator CusR
K07644	8	23	13	14	21	5	15	33	42	26	13	12	7	77	134	two-component system, OmpR family, heavy metal sensor histidine kinase CusS [EC:2.7.13.3]
K00389	7	11	8	10	7	8	17	36	45	27	23	25	17	76	133	putative membrane protein
K02315	13	12	10	10	11	4	15	33	42	21	11	11	6	75	132	DNA replication protein DnaC
K01226	14	11	10	10	8	2	14	30	40	20	11	11	3	76	132	trehalose-6-phosphate hydrolase [EC:3.2.1.93]
K03674	6	8	7	8	5	1	14	30	40	20	11	11	3	75	132	glutaredoxin 1
K03088	93	242	126	275	204	394	233	365	316	348	396	379	616	144	131	RNA polymerase sigma-70 factor, ECF subfamily
K06919	9	16	12	14	11	5	25	33	42	22	13	12	6	75	131	putative DNA primase/helicase
K01191	6	9	7	9	7	6	16	34	44	23	20	19	12	75	129	alpha-mannosidase [EC:3.2.1.24]
K02765	5	8	6	8	5	2	13	30	39	17	10	10	2	71	128	PTS system, D-glucosamine-specific IIC component
K06147	94	126	95	131	97	187	139	176	169	166	167	175	200	112	108	ATP-binding cassette, subfamily B, bacterial
K07497	32	48	33	65	44	48	74	62	58	63	61	53	64	85	105	putative transposase
K02028	58	52	42	57	48	62	54	67	73	79	62	69	58	76	104	polar amino acid transport system ATP-binding protein [EC:3.6.3.21]
K00375	10	27	16	15	20	19	23	36	38	45	35	40	31	73	102	GntR family transcriptional regulator / MocR family aminotransferase
K00847	32	41	35	45	35	41	49	52	55	53	46	42	48	72	99	fructokinase [EC:2.7.1.4]
K00626	28	92	35	111	63	97	47	96	98	102	100	97	134	74	97	acetyl-CoA C-acetyltransferase [EC:2.3.1.9]
K00014	24	44	34	44	38	46	48	56	57	59	52	49	50	69	97	shikimate dehydrogenase [EC:1.1.1.25];shikimate 5-dehydrogenase [EC:1.1.1.25]
K07552	24	50	34	52	35	42	51	51	53	57	39	40	40	68	94	MFS transporter, DHA1 family, bicyclomycin/chloramphenicol resistance protein
K01644	20	52	15	63	27	60	33	69	71	68	69	68	77	63	91	citrate lyase subunit beta [EC:4.1.3.6];citrate lyase subunit beta / citryl-CoA lyase [EC:4.1.3.6 4.1.3.34]
K00681	32	61	45	66	51	57	62	67	63	60	44	45	68	62	91	gamma-glutamyltranspeptidase [EC:2.3.2.2]
K03832	33	53	45	66	47	32	50	42	43	40	39	42	50	74	91	periplasmic protein TonB
K00266	47	69	61	73	65	64	80	72	70	70	66	69	80	67	90	glutamate synthase (NADPH/NADH) small chain [EC:1.4.1.13 1.4.1.14]
K00854	10	15	10	14	11	36	26	46	49	48	37	33	46	63	90	xylulokinase [EC:2.7.1.17]
K01759	30	46	34	53	33	27	45	40	40	40	31	33	34	61	90	lactoylglutathione lyase [EC:4.4.1.5]
K00382	35	59	44	70	50	89	62	88	90	84	79	77	102	73	89	dihydrolipoamide dehydrogenase [EC:1.8.1.4]
K01951	28	39	31	40	33	63	41	67	69	65	54	52	72	66	89	GMP synthase (glutamine-hydrolysing) [EC:6.3.5.2]
K05366	36	60	41	70	45	47	56	59	55	58	53	54	68	71	89	penicillin-binding protein 1A [EC:2.4.1.- 3.4.-.-]
K03559	40	74	59	82	66	44	63	49	52	58	49	42	89	65	89	biopolymer transport protein ExbD
K00941	47	62	45	63	49	68	55	72	75	68	62	65	78	66	88	phosphomethylpyrimidine kinase [EC:2.7.4.7];hydroxymethylpyrimidine/phosphomethylpyrimidine kinase [EC:2.7.1.49 2.7.4.7]
K00265	34	47	39	59	42	47	52	54	57	57	60	61	69	65	88	glutamate synthase (NADPH/NADH) large chain [EC:1.4.1.13 1.4.1.14]
K00097	15	29	22	34	23	23	34	37	38	40	38	42	29	60	88	4-hydroxythreonine-4-phosphate dehydrogenase [EC:1.1.1.262]
K03497	49	75	55	98	56	64	80	73	70	67	60	58	76	62	87	chromosome partitioning protein, ParB family
K01507	28	41	28	51	34	65	45	73	70	66	55	58	82	68	87	inorganic pyrophosphatase [EC:3.6.1.1]
K01961	62	71	63	78	62	51	69	61	59	58	44	43	66	69	87	acetyl-CoA carboxylase, biotin carboxylase subunit [EC:6.4.1.2];acetyl-CoA carboxylase, biotin carboxylase subunit [EC:6.4.1.2 6.3.4.14]
K03449	16	17	13	11	17	27	20	37	44	42	41	44	27	59	87	MFS transporter, CP family, cyanate transporter
K00568	26	55	38	62	43	26	44	39	41	41	29	31	40	61	87	3-demethylubiquinone-9 3-methyltransferase [EC:2.1.1.- 2.1.1.64]
K02796	28	12	13	10	10	6	13	23	26	21	10	10	2	56	87	PTS system, mannose-specific IID component
K00128	21	62	35	75	49	89	60	90	91	91	97	109	116	66	86	aldehyde dehydrogenase (NAD+) [EC:1.2.1.3]
K01915	38	59	38	63	57	104	57	101	100	104	82	89	125	68	86	glutamine synthetase [EC:6.3.1.2]
K01647	18	39	24	48	30	61	42	65	67	61	55	56	78	63	86	citrate synthase [EC:2.3.3.1]
K00627	31	39	36	43	31	48	49	57	59	56	55	52	62	62	86	pyruvate dehydrogenase E2 component (dihydrolipoamide acetyltransferase) [EC:2.3.1.12]
K01451	11	38	12	46	20	40	28	51	52	52	46	63	41	56	86	hippurate hydrolase [EC:3.5.1.32]
K05520	32	32	29	29	30	40	37	48	53	50	38	38	56	54	86	protease I [EC:3.2.-.-]
K01990	60	48	37	50	45	137	59	128	129	110	107	99	182	71	85	ABC-2 type transport system ATP-binding protein
K01265	33	41	32	46	36	85	49	85	87	78	74	75	92	63	85	methionyl aminopeptidase [EC:3.4.11.18]
K01092	38	54	48	74	46	50	65	58	59	59	48	52	70	58	85	myo-inositol-1(or 4)-monophosphatase [EC:3.1.3.25]
K01649	18	36	24	35	26	54	40	61	62	61	47	47	74	58	85	2-isopropylmalate synthase [EC:2.3.3.13]
K02358	26	37	26	46	29	51	38	60	59	55	44	43	65	63	85	elongation factor EF-Tu [EC:3.6.5.3];elongation factor Tu
K02314	26	37	27	37	31	41	36	51	53	47	41	43	51	61	85	replicative DNA helicase [EC:3.6.4.12];replicative DNA helicase [EC:3.6.1.-]
K00121	23	42	36	54	39	33	44	48	45	43	28	29	42	59	85	S-(hydroxymethyl)glutathione dehydrogenase / alcohol dehydrogenase [EC:1.1.1.284 1.1.1.1]
K09687	27	53	25	65	35	200	260	188	181	149	125	120	60	67	84	antibiotic transport system ATP-binding protein
K01681	17	33	24	32	29	47	36	55	56	52	45	45	54	61	84	aconitate hydratase 1 [EC:4.2.1.3]
K03561	25	53	38	48	45	38	41	44	47	51	42	36	63	61	84	biopolymer transport protein ExbB
K03769	12	29	20	35	24	13	27	26	29	31	17	18	19	53	84	peptidyl-prolyl cis-trans isomerase C [EC:5.2.1.8]
K02793	22	18	16	25	15	10	22	25	27	23	13	14	6	54	84	PTS system, mannose-specific IIA component [EC:2.7.1.69]
K01952	42	58	51	76	52	82	72	85	85	77	73	74	106	63	83	phosphoribosylformylglycinamidine synthase [EC:6.3.5.3]
K01462	39	54	49	53	48	68	63	71	75	65	69	75	76	66	83	peptide deformylase [EC:3.5.1.88]
K01142	34	52	39	62	46	63	52	66	70	63	60	65	62	61	83	exodeoxyribonuclease III [EC:3.1.11.2]
K00432	32	35	30	34	34	39	33	46	50	45	35	31	42	57	83	glutathione peroxidase [EC:1.11.1.9]
K03427	14	24	19	19	21	40	34	47	51	47	33	28	46	52	83	type I restriction enzyme M protein [EC:2.1.1.72]
K01271	32	22	26	29	21	19	28	30	36	34	24	32	24	55	83	X-Pro dipeptidase [EC:3.4.13.9];Xaa-Pro dipeptidase [EC:3.4.13.9]
K07491	11	16	10	13	11	17	16	28	34	36	23	17	48	53	83	putative transposase
K03317	22	20	21	25	18	7	25	22	27	21	12	12	11	52	83	concentrative nucleoside transporter, CNT family
K01643	12	7	7	6	5	2	11	18	23	18	9	9	2	54	83	citrate lyase subunit alpha / citrate CoA-transferase [EC:4.1.3.6 2.8.3.10];citrate lyase subunit alpha [EC:4.1.3.6]
K01784	39	49	41	57	45	79	54	77	81	78	71	63	126	66	82	UDP-glucose 4-epimerase [EC:5.1.3.2]
K00384	45	54	43	60	46	68	57	74	73	67	69	69	88	64	82	thioredoxin reductase (NADPH) [EC:1.8.1.9]
K00817	28	43	28	46	35	67	43	69	72	65	63	64	83	60	82	histidinol-phosphate aminotransferase [EC:2.6.1.9]
K02483	46	105	67	125	81	88	94	89	86	81	60	60	100	57	82	two-component system, OmpR family, response regulator
K04487	29	45	36	44	39	65	56	69	70	62	57	54	81	58	82	cysteine desulfurase [EC:2.8.1.7]
K01710	26	38	25	43	29	63	45	66	69	61	55	52	91	63	82	dTDP-glucose 4,6-dehydratase [EC:4.2.1.46]
K00826	30	40	35	43	36	71	54	74	74	66	54	51	86	62	82	branched-chain amino acid aminotransferase [EC:2.6.1.42]
K01687	20	47	27	59	36	59	41	65	64	62	53	54	73	60	82	dihydroxy-acid dehydratase [EC:4.2.1.9]
K00948	33	36	30	39	30	47	37	55	58	50	40	39	54	57	82	ribose-phosphate pyrophosphokinase [EC:2.7.6.1]
K00286	24	30	26	35	26	40	34	49	52	45	40	41	48	57	82	pyrroline-5-carboxylate reductase [EC:1.5.1.2]
K03719	18	42	28	46	38	32	37	45	44	46	38	43	36	58	82	Lrp/AsnC family transcriptional regulator, leucine-responsive regulatory protein
K02919	24	30	23	33	23	38	32	48	51	43	37	39	44	56	82	large subunit ribosomal protein L36
K00852	24	26	23	36	24	41	35	52	53	44	33	32	44	54	82	ribokinase [EC:2.7.1.15]
K01439	30	31	26	34	26	35	32	46	49	42	33	32	41	56	82	succinyl-diaminopimelate desuccinylase [EC:3.5.1.18]
K01745	8	20	14	25	21	32	21	40	44	38	32	35	34	59	82	histidine ammonia-lyase [EC:4.3.1.3]
K05810	14	27	21	30	22	32	29	42	44	38	30	30	40	52	82	conserved hypothetical protein
K00285	30	52	46	50	43	27	58	43	41	45	30	35	30	56	82	D-amino-acid dehydrogenase [EC:1.4.99.1]
K01424	19	21	14	17	15	17	19	31	34	31	27	34	21	61	82	L-asparaginase [EC:3.5.1.1]
K01993	14	27	21	35	23	16	28	29	31	31	26	27	28	57	82	HlyD family secretion protein
K10804	9	20	12	13	15	14	13	26	31	30	19	16	28	54	82	acyl-CoA thioesterase I [EC:3.1.2.- 3.1.1.5]
K06075	18	29	26	30	28	10	39	24	28	28	19	24	12	54	82	MarR family transcriptional regulator, transcriptional regulator for hemolysin
K01222	4	5	4	5	4	15	12	27	33	24	15	12	14	51	82	6-phospho-beta-glucosidase [EC:3.2.1.86]
K01193	8	7	6	9	5	4	10	20	25	18	15	13	5	51	82	beta-fructofuranosidase [EC:3.2.1.26]
K00005	13	8	8	7	6	3	11	19	24	18	14	17	3	53	82	glycerol dehydrogenase [EC:1.1.1.6]
K07349	4	5	4	5	3	1	10	17	21	17	8	8	2	52	82	minor fimbrial subunit
K00655	40	55	42	59	48	76	56	77	79	74	71	67	96	61	81	1-acyl-sn-glycerol-3-phosphate acyltransferase [EC:2.3.1.51]
K00648	36	47	33	55	43	79	46	79	82	73	63	60	86	65	81	3-oxoacyl-[acyl-carrier-protein] synthase III [EC:2.3.1.180]
K02342	31	54	34	53	42	71	51	73	73	69	61	60	67	62	81	DNA polymerase III subunit epsilon [EC:2.7.7.7]
K03671	49	41	35	41	35	54	40	61	62	52	53	55	66	63	81	thioredoxin 1
K03781	20	27	24	26	28	35	34	43	48	43	43	44	36	55	81	catalase [EC:1.11.1.6]
K00864	26	32	22	35	25	40	38	50	53	46	39	40	45	53	81	glycerol kinase [EC:2.7.1.30]
K04567	17	18	13	15	14	35	19	45	48	40	35	35	43	54	81	lysyl-tRNA synthetase, class II [EC:6.1.1.6]
K00674	11	23	15	27	18	31	28	40	44	38	34	36	34	55	81	2,3,4,5-tetrahydropyridine-2-carboxylate N-succinyltransferase [EC:2.3.1.117]
K01468	7	14	9	18	12	27	18	36	41	33	28	32	29	54	81	imidazolonepropionase [EC:3.5.2.7]
K00108	13	26	18	27	23	26	28	36	39	35	27	24	37	53	81	choline dehydrogenase [EC:1.1.99.1]
K00077	35	45	30	38	33	16	30	31	35	31	25	27	28	53	81	2-dehydropantoate 2-reductase [EC:1.1.1.169]
K03630	29	40	34	53	34	24	41	37	38	34	24	24	25	55	81	DNA repair protein RadC
K00798	17	32	22	25	24	30	31	40	42	38	21	21	40	52	81	cob(I)alamin adenosyltransferase [EC:2.5.1.17]
K01179	10	13	11	15	10	30	26	40	42	37	21	20	49	52	81	endoglucanase [EC:3.2.1.4]
K01623	15	21	18	23	17	12	26	26	29	25	16	19	23	53	81	fructose-bisphosphate aldolase, class I [EC:4.1.2.13]
K05685	7	13	8	10	9	3	12	18	23	18	15	18	4	52	81	macrolide transport system ATP-binding/permease protein [EC:3.6.3.-];macrolide transport system permease protein
K02783	11	7	7	7	5	5	13	22	25	20	13	15	4	53	81	PTS system, glucitol/sorbitol-specific IIC component
K08194	4	6	5	5	6	3	11	19	23	18	11	12	3	49	81	MFS transporter, ACS family, D-galactonate transporter
K03556	5	12	5	10	7	6	11	22	25	26	10	12	17	49	81	LuxR family transcriptional regulator, maltose regulon positive regulatory protein
K08195	5	11	10	7	12	3	10	18	22	18	9	9	3	49	81	MFS transporter, AAHS family, 4-hydroxybenzoate transporter
K07783	4	5	4	5	3	1	9	17	22	17	8	8	2	53	81	MFS transporter, OPA family, sugar phosphate sensor protein UhpC
K02430	4	4	4	5	3	1	10	17	21	17	8	8	2	50	81	DeoR family transcriptional regulator, L-fucose operon activator
K00845	22	28	19	32	24	69	41	72	74	63	59	56	91	56	80	glucokinase [EC:2.7.1.2]
K00995	25	36	26	37	28	61	41	67	69	60	57	58	88	55	80	CDP-diacylglycerol--glycerol-3-phosphate 3-phosphatidyltransferase [EC:2.7.8.5]
K03574	26	44	30	56	34	48	39	57	58	49	55	50	64	59	80	7,8-dihydro-8-oxoguanine triphosphatase [EC:3.6.1.-]
K01895	19	41	30	40	35	67	43	72	70	64	54	50	81	57	80	acetyl-CoA synthetase [EC:6.2.1.1]
K02040	44	50	43	51	46	44	47	53	54	50	47	49	61	57	80	phosphate transport system substrate-binding protein
K00820	25	34	26	39	28	61	40	65	67	55	46	47	80	57	80	glucosamine--fructose-6-phosphate aminotransferase (isomerizing) [EC:2.6.1.16]
K00344	27	62	44	71	51	48	53	55	57	58	46	46	78	52	80	NADPH2:quinone reductase [EC:1.6.5.5]
K06287	23	44	33	54	35	47	47	54	56	49	43	44	57	57	80	septum formation protein
K03797	33	44	40	50	42	40	48	49	49	48	42	41	56	59	80	carboxyl-terminal processing protease [EC:3.4.21.102]
K00981	25	33	25	35	26	42	35	50	53	47	41	43	53	57	80	phosphatidate cytidylyltransferase [EC:2.7.7.41]
K00640	27	40	32	39	35	40	43	48	51	46	41	39	48	54	80	serine O-acetyltransferase [EC:2.3.1.30]
K00287	16	21	13	25	16	32	20	41	44	38	32	28	34	53	80	dihydrofolate reductase [EC:1.5.1.3]
K01061	17	38	23	43	27	34	37	44	47	39	29	26	52	53	80	carboxymethylenebutenolidase [EC:3.1.1.45]
K00925	38	28	28	23	27	30	31	39	44	38	29	24	40	53	80	acetate kinase [EC:2.7.2.1]
K03811	20	16	18	14	17	27	20	36	43	34	28	28	21	54	80	nicotinamide mononucleotide transporter
K03787	8	18	11	23	14	19	19	32	34	32	26	26	30	53	80	5'-nucleotidase [EC:3.1.3.5]
K05515	14	27	21	21	24	33	29	42	44	36	25	21	41	55	80	penicillin-binding protein 2
K01438	10	18	12	17	17	24	24	36	37	36	23	20	38	54	80	acetylornithine deacetylase [EC:3.5.1.16]
K07127	12	23	19	21	20	11	23	25	30	27	22	25	13	49	80	5-hydroxyisourate hydrolase [EC:3.5.2.17]
K02042	14	24	11	31	17	17	16	31	33	37	20	25	12	51	80	phosphonate transport system permease protein
K02454	10	32	14	29	22	13	14	24	29	27	17	14	22	51	80	general secretion pathway protein E
K00883	6	12	7	22	10	9	16	24	26	22	15	19	8	50	80	2-dehydro-3-deoxygalactonokinase [EC:2.7.1.58]
K13888	7	14	8	10	10	8	13	23	26	22	13	17	10	52	80	macrolide-specific efflux protein MacA
K03746	12	35	9	17	13	5	10	20	25	17	13	12	8	50	80	DNA-binding protein H-NS
K03673	8	12	9	9	9	5	10	20	24	19	12	13	7	51	80	thiol:disulfide interchange protein DsbA
K01185	28	18	15	19	15	3	14	19	24	17	11	12	4	51	80	lysozyme [EC:3.2.1.17]
K03701	36	45	34	43	38	64	48	66	70	60	60	57	81	57	79	excinuclease ABC subunit A
K03711	31	47	33	40	35	76	51	79	78	66	59	57	89	59	79	Fur family transcriptional regulator, ferric uptake regulator
K01885	21	38	32	47	33	48	47	55	58	51	51	52	62	55	79	glutamyl-tRNA synthetase [EC:6.1.1.17]
K03294	48	40	39	49	36	37	45	47	52	38	50	46	63	58	79	basic amino acid/polyamine antiporter, APA family
K00788	24	39	34	50	35	52	50	60	60	52	47	53	61	55	79	thiamine-phosphate pyrophosphorylase [EC:2.5.1.3]
K03168	25	34	28	43	31	45	38	54	55	50	46	47	49	56	79	DNA topoisomerase I [EC:5.99.1.2]
K03564	17	30	23	32	25	45	34	51	55	48	46	46	64	58	79	peroxiredoxin Q/BCP [EC:1.11.1.15]
K03885	29	35	36	35	35	43	44	52	55	48	45	45	57	58	79	NADH dehydrogenase [EC:1.6.99.3]
K00012	23	33	26	41	31	43	39	52	53	48	45	48	55	56	79	UDPglucose 6-dehydrogenase [EC:1.1.1.22]
K03500	30	46	35	55	37	41	46	48	51	45	41	41	50	55	79	ribosomal RNA small subunit methyltransferase B [EC:2.1.1.-]
K01934	24	27	24	30	25	36	34	44	48	41	38	42	39	57	79	5-formyltetrahydrofolate cyclo-ligase [EC:6.3.3.2]
K01420	29	41	28	50	31	45	43	53	53	44	37	35	49	57	79	CRP/FNR family transcriptional regulator, anaerobic regulatory protein
K00573	15	37	20	52	25	30	32	41	43	42	35	41	39	55	79	protein-L-isoaspartate(D-aspartate) O-methyltransferase [EC:2.1.1.77]
K00324	14	34	20	42	26	25	28	38	38	37	31	28	34	53	79	NAD(P) transhydrogenase subunit alpha [EC:1.6.1.2]
K00027	13	11	10	8	8	38	18	46	52	38	29	28	42	51	79	malate dehydrogenase (oxaloacetate-decarboxylating) [EC:1.1.1.38]
K01912	12	29	18	22	21	23	24	37	38	32	26	24	40	49	79	phenylacetate-CoA ligase [EC:6.2.1.30]
K00116	11	17	18	15	20	11	24	26	30	28	26	30	9	53	79	malate dehydrogenase (quinone) [EC:1.1.5.4]
K01480	8	18	11	20	13	21	21	35	36	32	25	26	29	51	79	agmatinase [EC:3.5.3.11]
K05813	6	15	5	18	7	25	16	35	39	33	21	20	20	49	79	sn-glycerol 3-phosphate transport system substrate-binding protein
K12262	14	33	22	38	27	17	35	30	32	32	18	21	15	51	79	cytochrome b561
K05815	6	14	5	18	6	24	16	34	38	33	17	18	19	48	79	sn-glycerol 3-phosphate transport system permease protein
K05814	6	14	5	17	6	24	16	34	38	33	17	18	19	48	79	sn-glycerol 3-phosphate transport system permease protein
K07214	6	8	5	8	6	10	12	22	28	24	13	13	21	51	79	enterochelin esterase and related enzymes
K05836	6	18	10	26	13	7	16	21	25	23	13	17	6	50	79	GntR family transcriptional regulator, histidine utilization repressor
K00694	11	14	12	20	10	8	21	22	25	20	12	14	11	49	79	cellulose synthase (UDP-forming) [EC:2.4.1.12]
K07782	6	13	8	14	10	9	14	22	26	22	11	12	6	48	79	LuxR family transcriptional regulator
K01631	6	11	7	20	10	6	14	21	25	20	11	14	7	50	79	2-dehydro-3-deoxyphosphogalactonate aldolase [EC:4.1.2.21]
K13069	5	8	5	5	4	2	12	17	21	15	10	12	2	47	79	diguanylate cyclase [EC:2.7.7.65]
K07274	4	6	4	12	5	5	10	20	24	19	9	10	4	47	79	outer membrane protein
K00088	23	31	24	33	26	60	37	64	69	57	56	61	70	56	78	IMP dehydrogenase [EC:1.1.1.205]
K04077	25	33	27	39	29	63	42	65	70	61	55	53	84	54	78	chaperonin GroEL
K06180	49	38	35	39	35	55	42	62	64	55	54	49	74	59	78	ribosomal large subunit pseudouridine synthase D [EC:5.4.99.12];23S rRNA pseudouridine1911/1915/1917 synthase [EC:5.4.99.23]
K03686	24	32	25	33	27	61	38	66	69	56	52	53	73	55	78	molecular chaperone DnaJ
K03100	34	36	30	44	33	60	41	64	67	55	51	52	75	56	78	signal peptidase I [EC:3.4.21.89]
K01883	24	32	25	33	26	60	38	65	67	55	51	52	69	56	78	cysteinyl-tRNA synthetase [EC:6.1.1.16]
K02469	24	32	25	33	27	57	37	61	65	54	50	50	65	55	78	DNA gyrase subunit A [EC:5.99.1.3]
K02470	23	31	24	33	26	57	37	61	65	54	50	50	65	55	78	DNA gyrase subunit B [EC:5.99.1.3]
K03654	32	35	27	36	31	50	36	54	59	53	49	47	59	58	78	ATP-dependent DNA helicase RecQ [EC:3.6.1.-];ATP-dependent DNA helicase RecQ [EC:3.6.4.12]
K03101	22	30	24	38	26	44	35	53	54	47	49	50	53	55	78	signal peptidase II [EC:3.4.23.36]
K02346	23	34	25	45	27	57	38	62	64	53	48	45	61	54	78	DNA polymerase IV [EC:2.7.7.7]
K02335	23	30	24	33	26	55	36	59	64	52	48	49	62	54	78	DNA polymerase I [EC:2.7.7.7]
K03116	15	28	22	31	24	49	37	57	57	50	48	49	62	56	78	sec-independent protein translocase protein TatA
K00600	24	36	26	39	30	45	35	53	55	50	48	44	53	54	78	glycine hydroxymethyltransferase [EC:2.1.2.1]
K00605	16	32	23	35	28	45	39	53	55	52	45	42	55	53	78	aminomethyltransferase [EC:2.1.2.10]
K01262	20	33	30	35	32	44	39	53	55	49	45	43	58	57	78	X-Pro aminopeptidase [EC:3.4.11.9];Xaa-Pro aminopeptidase [EC:3.4.11.9]
K00790	24	32	24	33	26	43	34	52	55	47	45	46	49	55	78	UDP-N-acetylglucosamine 1-carboxyvinyltransferase [EC:2.5.1.7]
K03070	23	31	24	34	26	42	34	50	54	46	45	46	54	54	78	preprotein translocase subunit SecA
K00939	16	27	21	31	23	42	34	50	53	45	45	44	53	54	78	adenylate kinase [EC:2.7.4.3]
K02437	14	29	22	31	26	41	33	49	52	47	45	45	54	54	78	glycine cleavage system H protein
K00239	14	27	20	30	22	40	31	48	51	44	45	46	55	54	78	succinate dehydrogenase flavoprotein subunit [EC:1.3.99.1]
K07304	33	42	30	48	35	49	41	58	58	52	44	43	54	55	78	peptide-methionine (S)-S-oxide reductase [EC:1.8.4.11]
K03798	27	36	28	38	29	53	38	62	60	53	43	44	68	55	78	cell division protease FtsH [EC:3.4.24.-]
K06199	35	34	28	36	28	51	34	56	61	48	43	45	58	52	78	CrcB protein
K03217	25	30	25	33	26	41	34	50	53	44	43	46	51	55	78	preprotein translocase subunit YidC
K03750	18	37	27	37	31	41	35	49	53	46	43	43	55	51	78	molybdopterin biosynthesis protein MoeA
K02493	23	30	24	33	25	43	33	51	54	46	42	40	52	54	78	methyltransferase [EC:2.1.1.-]
K02036	34	37	30	36	32	42	40	53	54	46	42	42	54	54	78	phosphate transport system ATP-binding protein [EC:3.6.3.27]
K01755	23	31	24	36	25	44	36	52	55	48	41	42	53	55	78	argininosuccinate lyase [EC:4.3.2.1]
K02037	25	34	27	34	29	38	38	48	50	43	41	41	50	54	78	phosphate transport system permease protein
K00031	15	33	24	33	27	40	33	47	50	44	40	40	45	54	78	isocitrate dehydrogenase [EC:1.1.1.42]
K02038	25	34	27	34	29	37	37	48	49	41	40	40	49	54	78	phosphate transport system permease protein
K03530	41	52	52	61	49	44	61	52	53	44	39	38	53	56	78	DNA-binding protein HU-beta
K02338	23	29	24	32	25	40	34	48	51	43	39	40	49	55	78	DNA polymerase III subunit beta [EC:2.7.7.7]
K04047	31	32	26	42	27	26	33	38	41	37	39	38	34	56	78	starvation-inducible DNA-binding protein
K01953	23	26	19	30	22	43	28	48	54	47	38	31	67	54	78	asparagine synthase (glutamine-hydrolysing) [EC:6.3.5.4]
K01783	23	31	24	37	25	42	34	50	53	44	38	38	50	54	78	ribulose-phosphate 3-epimerase [EC:5.1.3.1]
K01689	24	33	24	35	26	40	33	49	51	43	38	37	50	55	78	enolase [EC:4.2.1.11]
K01756	23	31	24	32	25	40	33	49	51	43	38	38	50	53	78	adenylosuccinate lyase [EC:4.3.2.2]
K00036	22	37	31	41	33	39	47	47	50	44	38	32	55	52	78	glucose-6-phosphate 1-dehydrogenase [EC:1.1.1.49]
K00973	15	27	20	31	22	47	37	55	56	48	37	34	53	56	78	glucose-1-phosphate thymidylyltransferase [EC:2.7.7.24]
K00645	24	34	24	35	26	44	34	53	54	45	37	37	53	56	78	[acyl-carrier-protein] S-malonyltransferase [EC:2.3.1.39]
K06178	24	28	23	32	24	39	33	48	51	42	37	37	48	54	78	ribosomal large subunit pseudouridine synthase B [EC:5.4.99.12];23S rRNA pseudouridine2605 synthase [EC:5.4.99.22]
K00851	22	26	21	23	21	33	38	43	45	38	35	35	36	50	78	gluconokinase [EC:2.7.1.12]
K02066	23	44	33	43	36	26	43	38	39	36	34	30	62	53	78	putative ABC transport system permease protein
K00950	15	27	24	30	25	25	28	38	39	35	34	35	39	53	78	2-amino-4-hydroxy-6-hydroxymethyldihydropteridine pyrophosphokinase [EC:2.7.6.3];2-amino-4-hydroxy-6-hydroxymethyldihydropteridine diphosphokinase [EC:2.7.6.3]
K00548	16	35	22	44	26	40	33	48	49	42	33	29	47	53	78	5-methyltetrahydrofolate--homocysteine methyltransferase [EC:2.1.1.13]
K01356	24	31	23	33	27	35	31	44	48	40	32	33	47	52	78	repressor LexA [EC:3.4.21.88]
K02067	29	53	43	48	43	32	55	41	44	37	31	27	60	51	78	putative ABC transport system substrate-binding protein
K11996	5	10	8	7	10	32	17	41	46	38	31	32	43	49	78	adenylyltransferase and sulfurtransferase;adenylyltransferase and sulfurtransferase MOCS3/UBA4 [EC:2.7.7.- 2.8.1.-]
K01153	20	22	17	18	17	38	27	45	49	43	30	27	43	47	78	type I restriction enzyme, R subunit [EC:3.1.21.3]
K02065	23	41	33	43	35	25	42	36	37	35	30	29	44	53	78	putative ABC transport system ATP-binding protein
K03455	15	24	15	35	21	22	21	35	36	33	30	28	32	54	78	monovalent cation:H+ antiporter-2, CPA2 family
K01619	13	12	9	14	8	30	17	40	43	35	28	27	34	52	78	deoxyribose-phosphate aldolase [EC:4.1.2.4]
K02002	24	37	28	38	40	28	39	40	41	48	27	37	22	52	78	glycine betaine/proline transport system substrate-binding protein
K01425	6	10	9	11	11	23	15	32	38	32	25	26	24	50	78	glutaminase [EC:3.5.1.2]
K01911	14	12	9	10	8	27	15	37	43	31	24	25	26	51	78	O-succinylbenzoic acid--CoA ligase [EC:6.2.1.26]
K01154	23	21	19	17	18	26	25	37	41	37	24	18	33	48	78	type I restriction enzyme, S subunit [EC:3.1.21.3]
K00882	12	13	10	8	11	21	14	32	37	29	23	22	24	49	78	1-phosphofructokinase [EC:2.7.1.56]
K03458	18	25	17	14	23	13	20	27	32	29	23	22	9	49	78	nucleobase:cation symporter-2, NCS2 family
K06221	5	8	5	6	5	6	11	20	27	20	22	21	6	48	78	2,5-diketo-D-gluconate reductase A [EC:1.1.1.274]
K03594	22	42	34	39	38	22	39	34	35	33	20	20	35	50	78	bacterioferritin
K04091	25	40	44	44	39	29	38	37	43	36	19	18	35	47	78	alkanesulfonate monooxygenase [EC:1.14.14.5]
K08224	4	8	8	6	8	17	15	28	33	26	19	22	16	48	78	MFS transporter, YNFM family, putative membrane transport protein
K01610	8	11	11	13	12	16	19	29	31	29	19	19	16	52	78	phosphoenolpyruvate carboxykinase (ATP) [EC:4.1.1.49]
K02456	8	30	13	29	19	10	14	23	27	24	16	13	27	49	78	general secretion pathway protein G
K10108	11	7	7	6	6	19	13	29	36	27	15	12	15	47	78	maltose/maltodextrin transport system substrate-binding protein
K10109	11	7	7	7	6	19	13	29	36	27	15	12	15	47	78	maltose/maltodextrin transport system permease protein
K10110	11	7	7	7	6	19	13	29	36	27	15	12	15	47	78	maltose/maltodextrin transport system permease protein
K02453	8	25	10	25	17	8	13	22	26	22	14	12	17	48	78	general secretion pathway protein D
K02455	8	24	11	25	16	8	13	21	26	23	13	11	14	48	78	general secretion pathway protein F
K00041	4	5	4	7	4	6	12	20	24	19	13	15	5	48	78	tagaturonate reductase [EC:1.1.1.58]
K02458	7	18	9	20	13	7	12	20	25	21	12	11	8	48	78	general secretion pathway protein I
K06145	6	17	7	16	12	7	13	22	25	23	11	12	6	48	78	LacI family transcriptional regulator, gluconate utilization system Gnt-I transcriptional repressor
K02460	7	18	9	20	13	6	12	20	25	19	11	10	9	48	78	general secretion pathway protein K
K02459	7	18	9	20	12	6	11	20	24	19	11	10	6	48	78	general secretion pathway protein J
K02457	7	19	7	20	11	6	12	20	24	19	11	10	7	48	78	general secretion pathway protein H
K01531	5	10	6	7	8	5	13	20	24	18	11	10	9	47	78	Mg2+-importing ATPase [EC:3.6.3.2]
K02461	7	18	9	20	12	6	12	20	24	19	10	10	6	48	78	general secretion pathway protein L
K01682	11	16	14	14	13	5	13	19	24	19	10	12	5	51	78	aconitate hydratase 2 [EC:4.2.1.3]
K07726	8	13	11	11	11	5	21	22	24	20	10	10	5	48	78	putative transcriptional regulator
K02462	7	18	9	19	12	5	11	19	24	18	10	10	6	48	78	general secretion pathway protein M
K10111	4	5	4	7	4	2	13	18	22	18	10	13	4	48	78	maltose/maltodextrin transport system ATP-binding protein [EC:3.6.3.19]
K02775	11	7	7	6	5	4	11	20	23	17	9	11	2	45	78	PTS system, galactitol-specific IIC component
K02452	6	13	8	18	8	4	9	19	23	20	9	10	3	48	78	general secretion pathway protein C
K07660	5	7	5	5	6	4	9	18	23	17	9	10	4	48	78	two-component system, OmpR family, response regulator PhoP
K13938	4	8	6	5	9	3	9	18	23	19	8	8	2	48	78	dihydromonapterin reductase / dihydrofolate reductase [EC:1.5.1.- 1.5.1.3]
K10011	4	6	5	5	6	1	9	17	22	15	7	7	2	45	78	UDP-GlcUA decarboxylase/UDP-L-Ara4N formyltransferase [EC:1.1.1.- 2.1.2.-];UDP-4-amino-4-deoxy-L-arabinose formyltransferase / UDP-glucuronic acid dehydrogenase (UDP-4-keto-hexauronic acid decarboxylating) [EC:2.1.2.13 1.1.1.305]
K03086	24	31	25	33	27	55	40	64	63	56	48	45	89	54	77	RNA polymerase primary sigma factor
K04078	21	29	20	35	23	48	39	55	58	52	45	47	67	54	77	chaperonin GroES
K02023	19	37	16	83	25	59	40	65	61	73	43	62	52	53	77	multiple sugar transport system ATP-binding protein
K00796	11	25	15	28	19	42	30	51	54	46	43	46	57	54	77	dihydropteroate synthase [EC:2.5.1.15]
K03655	13	24	17	28	20	47	31	54	57	49	42	40	59	53	77	ATP-dependent DNA helicase RecG [EC:3.6.1.-];ATP-dependent DNA helicase RecG [EC:3.6.4.12]
K07056	24	35	24	36	26	44	34	52	54	44	42	42	45	56	77	;16S rRNA (cytidine1402-2'-O)-methyltransferase [EC:2.1.1.198]
K01733	16	30	22	32	24	50	37	59	59	51	41	40	70	52	77	threonine synthase [EC:4.2.3.1]
K00928	22	30	24	38	27	45	35	53	55	47	41	40	52	52	77	aspartate kinase [EC:2.7.2.4]
K00658	13	24	19	29	19	43	33	51	53	45	41	42	51	57	77	2-oxoglutarate dehydrogenase E2 component (dihydrolipoamide succinyltransferase) [EC:2.3.1.61]
K01939	24	32	24	33	26	41	34	50	53	44	41	41	49	54	77	adenylosuccinate synthase [EC:6.3.4.4]
K01735	9	20	11	24	15	41	23	50	52	44	41	41	52	53	77	3-dehydroquinate synthase [EC:4.2.3.4]
K04096	23	30	24	32	25	40	33	49	51	43	41	39	51	53	77	DNA processing protein
K05799	7	26	10	26	23	35	19	43	47	45	41	45	41	50	77	GntR family transcriptional regulator, transcriptional repressor for pyruvate dehydrogenase complex
K04763	24	31	25	33	26	49	35	56	57	49	40	39	57	53	77	integrase/recombinase XerD
K00567	23	31	24	35	27	48	34	54	59	47	40	42	62	53	77	methylated-DNA-[protein]-cysteine S-methyltransferase [EC:2.1.1.63]
K04043	25	32	26	35	28	43	34	50	54	46	40	39	62	53	77	molecular chaperone DnaK
K00604	23	30	24	33	26	42	34	50	52	45	40	38	53	53	77	methionyl-tRNA formyltransferase [EC:2.1.2.9]
K00791	20	26	19	30	21	41	31	50	52	44	40	41	49	54	77	tRNA dimethylallyltransferase [EC:2.5.1.75]
K00057	23	29	24	32	25	39	33	47	51	43	40	41	46	54	77	glycerol-3-phosphate dehydrogenase (NAD(P)+) [EC:1.1.1.94]
K00241	13	24	19	29	18	39	32	48	50	42	40	41	48	53	77	succinate dehydrogenase cytochrome b556 subunit;succinate dehydrogenase cytochrome b-556 subunit [EC:1.3.99.1];succinate dehydrogenase cytochrome b-556 subunit
K03306	14	26	20	24	22	36	30	44	48	40	40	44	42	53	77	inorganic phosphate transporter, PiT family
K03644	15	28	23	31	24	34	31	42	46	39	40	39	45	53	77	lipoic acid synthetase [EC:2.8.1.8]
K03040	23	30	24	33	26	42	34	49	52	46	39	38	55	53	77	DNA-directed RNA polymerase subunit alpha [EC:2.7.7.6]
K00215	23	30	24	33	25	42	34	50	52	44	39	38	54	53	77	dihydrodipicolinate reductase [EC:1.3.1.26]
K00226	26	32	29	35	29	41	37	49	52	44	39	38	52	54	77	dihydroorotate oxidase [EC:1.3.3.1];dihydroorotate dehydrogenase (fumarate) [EC:1.3.98.1]
K02945	24	30	25	33	26	41	34	49	52	44	39	38	53	53	77	small subunit ribosomal protein S1
K01955	24	30	25	33	26	41	33	50	53	44	39	38	55	53	77	carbamoyl-phosphate synthase large subunit [EC:6.3.5.5]
K02313	23	29	24	33	26	41	33	49	52	44	39	37	54	53	77	chromosomal replication initiator protein
K00001	18	30	20	41	22	41	32	48	52	53	39	44	56	54	77	alcohol dehydrogenase [EC:1.1.1.1]
K01056	23	29	24	32	25	40	33	48	51	43	39	38	48	53	77	peptidyl-tRNA hydrolase, PTH1 family [EC:3.1.1.29]
K03588	23	29	24	32	25	40	32	49	51	42	39	39	46	55	77	cell division protein FtsW
K03628	21	28	23	32	25	40	33	48	51	44	39	37	53	53	77	transcription termination factor Rho
K03320	23	34	24	42	27	33	35	43	46	36	39	38	48	51	77	ammonium transporter, Amt family
K01845	8	18	10	17	13	47	23	58	56	50	38	38	62	54	77	glutamate-1-semialdehyde 2,1-aminomutase [EC:5.4.3.8]
K01892	23	30	24	33	25	44	34	53	54	45	38	37	51	53	77	histidyl-tRNA synthetase [EC:6.1.1.21]
K01866	23	30	24	33	25	43	33	50	53	45	38	38	49	53	77	tyrosyl-tRNA synthetase [EC:6.1.1.1]
K06173	23	30	24	33	25	43	33	50	53	44	38	37	50	54	77	tRNA pseudouridine synthase A [EC:5.4.99.12];tRNA pseudouridine38-40 synthase [EC:5.4.99.12]
K07305	25	38	27	39	30	42	37	51	53	46	38	39	48	54	77	peptide-methionine (R)-S-oxide reductase [EC:1.8.4.12]
K00789	23	30	24	33	25	42	33	50	53	44	38	37	53	53	77	S-adenosylmethionine synthetase [EC:2.5.1.6]
K01599	17	28	22	31	23	42	32	51	52	43	38	38	53	53	77	uroporphyrinogen decarboxylase [EC:4.1.1.37]
K02913	32	32	27	35	28	41	34	49	53	43	38	38	47	55	77	large subunit ribosomal protein L33
K02954	31	32	27	34	27	41	34	49	52	44	38	38	49	54	77	small subunit ribosomal protein S14
K03524	25	30	25	33	26	41	34	49	52	43	38	37	52	53	77	BirA family transcriptional regulator, biotin operon repressor / biotin-[acetyl-CoA-carboxylase] ligase [EC:6.3.4.15]
K02110	24	30	25	33	26	41	33	49	51	43	38	37	52	53	77	F-type H+-transporting ATPase subunit c [EC:3.6.3.14]
K02108	24	30	25	33	26	41	34	49	51	44	38	37	49	53	77	F-type H+-transporting ATPase subunit a [EC:3.6.3.14]
K03438	23	30	24	33	25	41	33	49	52	43	38	37	50	53	77	S-adenosyl-methyltransferase [EC:2.1.1.-];16S rRNA (cytosine1402-N4)-methyltransferase [EC:2.1.1.199]
K01409	23	30	24	35	25	41	33	49	52	43	38	38	48	53	77	O-sialoglycoprotein endopeptidase [EC:3.4.24.57]
K01874	23	30	24	33	25	41	33	49	52	43	38	38	49	53	77	methionyl-tRNA synthetase [EC:6.1.1.10]
K00764	16	28	21	33	23	41	32	49	51	44	38	37	50	53	77	amidophosphoribosyltransferase [EC:2.4.2.14]
K02518	24	35	24	36	26	40	33	48	51	42	38	37	49	53	77	translation initiation factor IF-1
K02114	24	30	25	33	26	40	33	49	51	43	38	37	49	53	77	F-type H+-transporting ATPase subunit epsilon [EC:3.6.3.14]
K02601	23	29	24	33	25	40	33	49	51	43	38	37	48	53	77	transcriptional antiterminator NusG
K01868	23	29	24	33	25	40	33	49	51	43	38	37	48	55	77	threonyl-tRNA synthetase [EC:6.1.1.3]
K02963	23	29	24	32	25	40	33	48	51	43	38	37	49	53	77	small subunit ribosomal protein S18
K03076	23	29	24	32	25	40	33	48	51	42	38	37	48	54	77	preprotein translocase subunit SecY
K01516	23	29	24	32	25	40	33	48	51	43	38	37	49	53	77	nucleoside-triphosphatase [EC:3.6.1.15]
K03687	23	30	24	34	26	40	33	49	52	43	38	37	50	53	77	molecular chaperone GrpE
K02902	23	29	24	32	25	40	33	49	52	43	38	37	49	51	77	large subunit ribosomal protein L28
K03551	23	29	24	32	25	40	33	48	51	43	38	37	49	53	77	holliday junction DNA helicase RuvB;holliday junction DNA helicase RuvB [EC:3.6.4.12]
K00566	22	29	23	32	25	40	33	49	51	43	38	37	51	53	77	tRNA (5-methylaminomethyl-2-thiouridylate)-methyltransferase [EC:2.1.1.61];tRNA-specific 2-thiouridylase [EC:2.8.1.-]
K01588	15	27	21	31	23	39	32	48	51	42	38	37	49	53	77	5-(carboxyamino)imidazole ribonucleotide mutase [EC:5.4.99.18]
K00240	14	27	20	30	22	39	31	47	50	42	38	38	53	53	77	succinate dehydrogenase iron-sulfur protein [EC:1.3.99.1];succinate dehydrogenase iron-sulfur subunit [EC:1.3.99.1]
K00033	31	24	24	24	23	36	33	45	50	40	38	38	48	52	77	6-phosphogluconate dehydrogenase [EC:1.1.1.44]
K00762	23	29	24	32	25	43	34	52	54	45	37	37	51	53	77	orotate phosphoribosyltransferase [EC:2.4.2.10]
K03624	22	28	23	32	24	43	34	52	54	44	37	37	48	53	77	transcription elongation factor GreA
K00297	17	31	25	36	26	42	36	49	52	45	37	40	47	52	77	methylenetetrahydrofolate reductase (NADPH) [EC:1.5.1.20]
K01876	29	36	34	39	33	41	44	49	52	43	37	37	48	53	77	aspartyl-tRNA synthetase [EC:6.1.1.12]
K10773	22	30	24	34	26	41	33	49	51	43	37	36	52	52	77	endonuclease III [EC:4.2.99.18]
K01928	32	32	27	35	28	40	34	49	52	42	37	37	47	53	77	UDP-N-acetylmuramoylalanyl-D-glutamate--2,6-diaminopimelate ligase [EC:6.3.2.13]
K00942	32	32	27	35	28	40	33	49	52	43	37	37	48	53	77	guanylate kinase [EC:2.7.4.8]
K07478	31	31	27	34	27	40	33	48	51	42	37	37	47	53	77	putative ATPase
K03553	24	30	25	33	26	40	33	48	51	44	37	37	48	53	77	recombination protein RecA
K02115	24	30	25	33	26	40	33	49	51	43	37	37	49	53	77	F-type H+-transporting ATPase subunit gamma [EC:3.6.3.14]
K02112	24	30	25	33	26	40	33	49	51	43	37	37	49	53	77	F-type H+-transporting ATPase subunit beta [EC:3.6.3.14]
K02111	24	30	25	33	26	40	33	48	51	43	37	37	49	53	77	F-type H+-transporting ATPase subunit alpha [EC:3.6.3.14]
K03046	24	30	25	33	26	40	33	48	51	43	37	37	50	53	77	DNA-directed RNA polymerase subunit beta' [EC:2.7.7.6]
K01873	23	29	24	32	25	40	33	48	51	42	37	37	48	53	77	valyl-tRNA synthetase [EC:6.1.1.9]
K09903	23	29	24	32	25	40	33	48	51	42	37	37	48	53	77	uridylate kinase [EC:2.7.4.22]
K00806	23	30	24	33	25	40	33	48	51	43	37	37	49	53	77	undecaprenyl pyrophosphate synthetase [EC:2.5.1.31];undecaprenyl diphosphate synthase [EC:2.5.1.31]
K01696	23	29	24	32	25	40	34	49	51	43	37	37	48	53	77	tryptophan synthase beta chain [EC:4.2.1.20]
K00554	23	29	24	32	25	40	33	48	51	42	37	37	48	53	77	tRNA (guanine-N1-)-methyltransferase [EC:2.1.1.31]
K03545	23	29	24	32	25	40	33	49	51	42	37	37	48	53	77	trigger factor
K02519	23	29	24	32	25	40	33	48	51	42	37	37	48	53	77	translation initiation factor IF-2
K03723	23	29	24	33	25	40	33	48	51	42	37	37	49	53	77	transcription-repair coupling factor (superfamily II helicase) [EC:3.6.4.-];transcription-repair coupling factor (superfamily II helicase) [EC:3.6.1.-]
K03664	23	29	24	32	25	40	33	48	51	42	37	37	48	53	77	SsrA-binding protein
K02996	23	29	24	32	25	40	33	48	51	42	37	37	48	53	77	small subunit ribosomal protein S9
K02994	23	29	24	32	25	40	33	48	51	42	37	37	48	53	77	small subunit ribosomal protein S8
K02992	23	29	24	32	25	40	33	48	51	42	37	37	48	53	77	small subunit ribosomal protein S7
K02990	23	29	24	32	25	40	33	48	51	42	37	37	48	53	77	small subunit ribosomal protein S6
K02988	23	29	24	32	25	40	33	48	51	42	37	37	48	53	77	small subunit ribosomal protein S5
K02986	23	30	24	33	25	40	33	48	51	43	37	37	48	53	77	small subunit ribosomal protein S4
K02982	23	29	24	32	25	40	33	48	51	42	37	37	48	53	77	small subunit ribosomal protein S3
K02967	23	29	24	32	25	40	33	48	51	42	37	37	48	53	77	small subunit ribosomal protein S2
K02965	23	29	24	32	25	40	33	48	51	42	37	37	48	53	77	small subunit ribosomal protein S19
K02961	23	29	24	32	25	40	33	48	51	42	37	37	48	53	77	small subunit ribosomal protein S17
K02959	23	29	24	32	25	40	33	48	51	42	37	37	47	53	77	small subunit ribosomal protein S16
K02948	23	29	24	32	25	40	33	48	51	42	37	37	48	52	77	small subunit ribosomal protein S11
K03106	23	29	24	32	25	40	33	48	51	42	37	37	48	54	77	signal recognition particle subunit SRP54
K01875	23	29	24	32	25	40	33	48	51	42	37	37	48	53	77	seryl-tRNA synthetase [EC:6.1.1.11]
K02834	23	29	24	32	25	40	33	48	51	42	37	37	48	53	77	ribosome-binding factor A
K02838	23	29	24	32	25	40	33	48	51	42	37	37	48	53	77	ribosome recycling factor
K09761	23	29	24	32	25	40	33	48	51	42	37	37	47	53	77	ribosomal RNA small subunit methyltransferase E [EC:2.1.1.-]
K06187	23	29	24	32	25	40	33	48	51	42	37	37	48	53	77	recombination protein RecR
K01881	23	29	24	32	25	40	33	48	51	43	37	37	49	54	77	prolyl-tRNA synthetase [EC:6.1.1.15]
K00927	23	29	24	32	25	40	33	48	51	42	37	37	48	53	77	phosphoglycerate kinase [EC:2.7.2.3]
K01889	23	29	24	32	25	40	33	48	51	42	37	37	48	53	77	phenylalanyl-tRNA synthetase alpha chain [EC:6.1.1.20]
K00954	23	29	24	32	25	40	33	48	51	42	37	37	48	53	77	pantetheine-phosphate adenylyltransferase [EC:2.7.7.3]
K02600	23	29	24	32	25	40	33	48	51	42	37	37	48	53	77	N utilization substance protein A
K02939	23	29	24	32	25	40	33	48	51	42	37	37	48	53	77	large subunit ribosomal protein L9
K02935	23	29	24	32	25	40	33	48	51	42	37	37	48	53	77	large subunit ribosomal protein L7/L12
K02933	23	29	24	32	25	40	33	48	51	42	37	37	48	53	77	large subunit ribosomal protein L6
K02931	23	29	24	32	25	40	33	48	51	42	37	37	48	53	77	large subunit ribosomal protein L5
K02926	23	29	24	32	25	40	33	48	51	42	37	37	48	53	77	large subunit ribosomal protein L4
K02906	23	29	24	32	25	40	33	48	51	42	37	37	48	53	77	large subunit ribosomal protein L3
K02899	23	29	24	32	25	40	33	48	51	42	37	37	48	53	77	large subunit ribosomal protein L27
K02895	23	29	24	32	25	40	33	48	51	42	37	37	48	53	77	large subunit ribosomal protein L24
K02892	23	29	24	32	25	40	33	48	51	42	37	37	48	53	77	large subunit ribosomal protein L23
K02890	23	29	24	32	25	40	33	48	51	42	37	37	47	53	77	large subunit ribosomal protein L22
K02887	23	29	24	32	25	40	33	48	51	42	37	37	48	53	77	large subunit ribosomal protein L20
K02886	23	29	24	32	25	40	33	48	51	42	37	37	48	53	77	large subunit ribosomal protein L2
K02884	23	29	24	32	25	40	33	48	51	42	37	37	48	53	77	large subunit ribosomal protein L19
K02879	23	29	24	27	24	40	33	48	51	42	37	37	47	53	77	large subunit ribosomal protein L17
K02878	23	29	24	32	25	40	33	48	51	42	37	37	48	53	77	large subunit ribosomal protein L16
K02876	23	29	24	32	25	40	33	48	51	42	37	37	48	53	77	large subunit ribosomal protein L15
K02874	23	29	24	32	25	40	33	48	51	42	37	37	47	53	77	large subunit ribosomal protein L14
K02871	23	29	24	32	25	40	33	48	51	42	37	37	48	53	77	large subunit ribosomal protein L13
K02867	23	29	24	32	25	40	33	48	51	42	37	37	48	53	77	large subunit ribosomal protein L11
K02864	23	29	24	32	25	40	33	48	51	42	37	37	48	53	77	large subunit ribosomal protein L10
K02863	23	29	24	32	25	40	33	48	51	42	37	37	48	53	77	large subunit ribosomal protein L1
K01870	23	29	24	32	25	40	33	48	51	42	37	37	48	53	77	isoleucyl-tRNA synthetase [EC:6.1.1.5]
K03550	23	29	24	32	25	40	33	48	51	42	37	37	48	53	77	holliday junction DNA helicase RuvA [EC:3.6.4.12];holliday junction DNA helicase RuvA
K03596	23	29	24	32	25	40	33	48	51	42	37	37	48	53	77	GTP-binding protein LepA
K03979	23	29	24	32	25	40	33	48	51	42	37	37	48	53	77	GTP-binding protein
K03702	23	29	24	32	25	40	33	48	51	42	37	37	48	53	77	excinuclease ABC subunit B
K02357	23	29	24	32	25	40	33	48	51	42	37	37	48	53	77	elongation factor EF-Ts;elongation factor Ts
K03043	23	29	24	32	25	40	33	48	51	42	37	37	48	53	77	DNA-directed RNA polymerase subunit beta [EC:2.7.7.6]
K02316	23	29	24	32	25	40	33	48	51	42	37	37	48	53	77	DNA primase [EC:2.7.7.-]
K00859	23	29	24	32	25	40	33	48	51	42	37	37	47	53	77	dephospho-CoA kinase [EC:2.7.1.24]
K01887	23	29	24	32	25	40	33	48	51	42	37	37	49	53	77	arginyl-tRNA synthetase [EC:6.1.1.19]
K01872	23	29	24	32	25	40	33	48	51	42	37	37	48	53	77	alanyl-tRNA synthetase [EC:6.1.1.7]
K00969	22	26	22	31	23	40	33	48	51	42	37	37	47	53	77	nicotinate-nucleotide adenylyltransferase [EC:2.7.7.18]
K01778	22	30	24	32	27	40	32	48	50	43	37	36	47	52	77	diaminopimelate epimerase [EC:5.1.1.7]
K00052	17	28	22	32	23	40	32	48	51	43	37	37	50	53	77	3-isopropylmalate dehydrogenase [EC:1.1.1.85]
K04066	16	27	21	31	23	40	32	48	51	42	37	37	47	53	77	primosomal protein N' (replication factor Y) (superfamily II helicase) [EC:3.6.1.-];primosomal protein N' (replication factor Y) (superfamily II helicase) [EC:3.6.4.-]
K01890	16	27	21	31	23	40	32	48	51	42	37	37	48	53	77	phenylalanyl-tRNA synthetase beta chain [EC:6.1.1.20]
K02835	16	27	21	31	23	40	32	48	51	42	37	37	48	53	77	peptide chain release factor RF-1;peptide chain release factor 1
K03703	16	27	21	31	23	40	32	48	51	42	37	37	49	53	77	excinuclease ABC subunit C
K03544	16	27	21	30	23	40	32	49	51	43	37	37	48	53	77	ATP-dependent Clp protease ATP-binding subunit ClpX
K02528	16	27	21	31	23	40	32	48	51	42	37	37	49	53	77	16S rRNA (adenine1518-N6/adenine1519-N6)-dimethyltransferase [EC:2.1.1.182];dimethyladenosine transferase [EC:2.1.1.-]
K01695	15	27	21	31	23	40	33	49	50	43	37	37	48	53	77	tryptophan synthase alpha chain [EC:4.2.1.20]
K01495	15	33	23	39	30	40	32	48	51	44	37	37	50	52	77	GTP cyclohydrolase I [EC:3.5.4.16]
K00606	13	27	20	31	24	40	31	49	51	44	37	37	46	53	77	3-methyl-2-oxobutanoate hydroxymethyltransferase [EC:2.1.2.11]
K00940	31	31	27	34	27	39	33	47	50	42	37	37	48	53	77	nucleoside-diphosphate kinase [EC:2.7.4.6]
K01956	24	30	24	33	25	39	33	48	51	42	37	36	48	53	77	carbamoyl-phosphate synthase small subunit [EC:6.3.5.5]
K03177	23	29	24	32	25	39	33	48	51	42	37	37	45	53	77	tRNA pseudouridine55 synthase [EC:5.4.99.25];tRNA pseudouridine synthase B [EC:5.4.99.12]
K02520	23	28	23	32	22	39	33	48	51	42	37	37	48	53	77	translation initiation factor IF-3
K02950	23	29	24	32	25	39	33	48	51	42	37	37	48	52	77	small subunit ribosomal protein S12
K09710	23	29	24	32	25	39	31	48	50	42	37	37	48	53	77	ribosome-associated protein;hypothetical protein
K07447	23	29	24	32	25	39	33	48	50	42	37	37	45	53	77	putative holliday junction resolvase [EC:3.1.-.-]
K01000	23	29	24	32	25	39	32	48	51	41	37	36	46	53	77	phospho-N-acetylmuramoyl-pentapeptide-transferase [EC:2.7.8.13]
K02836	23	29	24	27	24	39	31	48	51	42	37	37	48	53	77	peptide chain release factor RF-2;peptide chain release factor 2
K03625	23	29	24	32	25	39	33	48	51	42	37	37	45	53	77	N utilization substance protein B
K01869	23	29	24	32	25	39	33	48	51	42	37	37	46	53	77	leucyl-tRNA synthetase [EC:6.1.1.4]
K02916	23	29	24	32	25	39	33	48	51	42	37	37	48	51	77	large subunit ribosomal protein L35
K02904	23	29	24	32	25	39	33	48	50	42	37	37	47	53	77	large subunit ribosomal protein L29
K02881	23	29	24	32	25	39	32	48	51	42	37	36	47	53	77	large subunit ribosomal protein L18
K03584	23	29	23	32	25	39	32	48	51	42	37	37	47	53	77	DNA repair protein RecO (recombination protein O)
K02341	23	29	24	32	25	39	33	48	51	42	37	37	48	53	77	DNA polymerase III subunit delta' [EC:2.7.7.7]
K00609	23	30	24	32	25	39	33	48	51	42	37	37	50	53	77	aspartate carbamoyltransferase catalytic subunit [EC:2.1.3.2]
K01940	23	29	24	32	25	39	33	47	51	42	37	36	48	53	77	argininosuccinate synthase [EC:6.3.4.5]
K00962	22	29	23	32	24	39	32	47	50	41	37	36	47	53	77	polyribonucleotide nucleotidyltransferase [EC:2.7.7.8]
K02946	20	26	19	30	21	39	30	48	51	42	37	37	48	53	77	small subunit ribosomal protein S10
K00075	16	27	21	31	23	39	32	48	50	42	37	37	47	53	77	UDP-N-acetylmuramate dehydrogenase [EC:1.1.1.158]
K02340	16	27	21	31	23	39	32	48	50	42	37	37	48	53	77	DNA polymerase III subunit delta [EC:2.7.7.7]
K00793	15	27	21	31	23	39	32	48	50	42	37	37	48	53	77	riboflavin synthase [EC:2.5.1.9];riboflavin synthase alpha chain [EC:2.5.1.9]
K11175	15	27	21	30	23	39	32	48	50	42	37	37	47	53	77	phosphoribosylglycinamide formyltransferase 1 [EC:2.1.2.2]
K01933	15	27	21	30	23	39	32	48	50	42	37	37	48	53	77	phosphoribosylformylglycinamidine cyclo-ligase [EC:6.3.3.1]
K00053	15	28	21	36	23	39	32	48	50	42	37	37	48	53	77	ketol-acid reductoisomerase [EC:1.1.1.86]
K01736	15	27	21	31	23	39	32	48	50	42	37	37	48	53	77	chorismate synthase [EC:4.2.3.5]
K03695	15	28	22	32	24	39	32	48	50	42	37	38	49	53	77	ATP-dependent Clp protease ATP-binding subunit ClpB
K00800	15	27	21	31	23	39	32	48	51	42	37	37	48	53	77	3-phosphoshikimate 1-carboxyvinyltransferase [EC:2.5.1.19]
K01698	14	29	22	31	25	39	32	47	50	42	37	37	48	54	77	porphobilinogen synthase [EC:4.2.1.24]
K03110	23	29	24	32	25	38	33	47	49	41	37	36	47	53	77	fused signal recognition particle receptor
K01918	13	26	20	30	22	38	31	46	49	41	37	37	47	53	77	pantoate--beta-alanine ligase [EC:6.3.2.1]
K01810	17	24	14	26	18	36	21	44	49	41	37	36	45	53	77	glucose-6-phosphate isomerase [EC:5.3.1.9]
K01246	25	28	27	32	27	34	32	43	47	38	37	39	33	54	77	DNA-3-methyladenine glycosylase I [EC:3.2.2.20]
K06131	25	29	24	24	25	32	36	41	46	39	37	37	38	52	77	cardiolipin synthase [EC:2.7.8.-]
K00528	13	26	22	29	25	30	29	40	44	39	37	39	37	50	77	ferredoxin--NADP+ reductase [EC:1.18.1.2]
K01433	14	29	21	35	25	22	28	34	37	37	37	38	28	51	77	formyltetrahydrofolate deformylase [EC:3.5.1.10]
K00858	24	32	25	35	26	40	33	48	51	42	36	37	48	53	77	NAD+ kinase [EC:2.7.1.23]
K02911	23	28	23	32	24	40	31	48	51	43	36	37	46	52	77	large subunit ribosomal protein L32
K03665	23	30	24	32	25	40	34	48	51	42	36	37	47	53	77	GTP-binding protein HflX
K01929	23	29	24	32	25	39	32	48	50	41	36	37	46	53	77	UDP-N-acetylmuramoylalanyl-D-glutamyl-2,6-diaminopimelate--D-alanyl- D-alanine ligase [EC:6.3.2.10];UDP-N-acetylmuramoylalanyl-D-glutamyl-2,6-diaminopimelate--D-alanyl-D-alanine ligase [EC:6.3.2.10]
K01925	23	29	24	32	25	39	32	48	50	41	36	36	45	53	77	UDP-N-acetylmuramoylalanine--D-glutamate ligase [EC:6.3.2.9]
K01924	23	32	25	40	26	39	32	48	51	41	36	37	46	53	77	UDP-N-acetylmuramate--alanine ligase [EC:6.3.2.8]
K03073	23	29	24	32	25	39	33	48	51	42	36	37	44	53	77	preprotein translocase subunit SecE
K01591	23	29	23	27	24	39	33	47	51	42	36	36	48	53	77	orotidine-5'-phosphate decarboxylase [EC:4.1.1.23]
K03531	23	30	24	34	25	39	33	49	50	42	36	37	43	53	77	cell division protein FtsZ
K03218	20	26	18	29	21	39	29	48	51	42	36	36	44	53	77	RNA methyltransferase, TrmH family [EC:2.1.1.-]
K03977	20	26	19	30	21	39	30	48	51	42	36	36	48	53	77	GTP-binding protein
K02501	15	27	21	30	23	39	32	47	50	42	36	36	48	53	77	glutamine amidotransferase [EC:2.4.2.-]
K02500	15	27	21	30	23	39	32	47	50	42	36	36	47	53	77	cyclase HisF [EC:4.1.3.-];cyclase [EC:4.1.3.-]
K00945	14	21	20	27	21	39	32	48	49	41	36	35	47	53	77	cytidylate kinase [EC:2.7.4.14]
K01662	12	25	17	28	20	39	33	48	50	42	36	36	47	52	77	1-deoxy-D-xylulose-5-phosphate synthase [EC:2.2.1.7]
K03733	24	29	25	33	26	38	32	46	49	41	36	36	45	53	77	integrase/recombinase XerC
K03075	23	28	23	32	22	38	32	47	50	41	36	37	44	53	77	preprotein translocase subunit SecG
K02113	23	29	24	32	25	38	32	47	50	41	36	37	43	53	77	F-type H+-transporting ATPase subunit delta [EC:3.6.3.14]
K09013	22	22	20	28	19	38	32	47	49	40	36	36	43	53	77	Fe-S cluster assembly ATP-binding protein
K03631	15	27	21	31	22	38	32	47	49	40	36	36	45	53	77	DNA repair protein RecN (Recombination protein N)
K03575	15	27	21	31	22	38	32	47	50	41	36	36	45	52	77	A/G-specific adenine glycosylase [EC:3.2.2.-]
K02897	14	27	21	30	22	38	31	46	49	41	36	36	47	53	77	large subunit ribosomal protein L25
K01159	14	27	21	30	22	38	32	47	49	42	36	37	48	52	77	crossover junction endodeoxyribonuclease RuvC [EC:3.1.22.4]
K03593	14	27	21	30	22	38	31	46	49	41	36	37	46	53	77	ATP-binding protein involved in chromosome partitioning
K00765	14	27	20	30	22	38	32	47	49	42	36	36	47	53	77	ATP phosphoribosyltransferase [EC:2.4.2.17]
K03527	14	27	20	30	22	38	31	46	49	42	36	35	49	50	77	4-hydroxy-3-methylbut-2-enyl diphosphate reductase [EC:1.17.1.2]
K01772	24	30	24	33	25	37	32	46	49	41	36	38	41	53	77	ferrochelatase [EC:4.99.1.1]
K03601	24	30	25	33	26	37	33	46	50	41	36	36	47	51	77	exodeoxyribonuclease VII large subunit [EC:3.1.11.6]
K09014	22	22	20	28	19	37	32	46	49	39	36	36	43	53	77	Fe-S cluster assembly protein SufB
K01657	17	26	21	27	22	37	30	45	49	38	36	35	47	54	77	anthranilate synthase component I [EC:4.1.3.27]
K03118	14	27	20	30	22	37	31	46	49	41	36	37	44	53	77	sec-independent protein translocase protein TatC
K01091	30	56	41	58	46	35	43	47	46	50	36	34	48	54	77	phosphoglycolate phosphatase [EC:3.1.3.18]
K02563	23	29	24	32	25	35	31	43	48	39	36	36	43	53	77	UDP-N-acetylglucosamine--N-acetylmuramyl-(pentapeptide) pyrophosphoryl-undecaprenol N-acetylglucosamine transferase [EC:2.4.1.227]
K06207	23	29	24	32	25	35	31	43	48	39	36	36	44	53	77	GTP-binding protein
K00937	15	27	22	31	23	34	31	43	46	38	36	37	39	52	77	polyphosphate kinase [EC:2.7.4.1]
K00760	17	17	13	22	16	41	22	51	52	43	35	36	48	53	77	hypoxanthine phosphoribosyltransferase [EC:2.4.2.8]
K04075	15	26	20	30	20	39	32	47	50	41	35	36	46	53	77	tRNA(Ile)-lysidine synthase [EC:6.3.4.-]
K03501	23	29	24	32	24	38	32	47	50	41	35	37	43	53	77	glucose inhibited division protein B [EC:2.1.-.-];ribosomal RNA small subunit methyltransferase G [EC:2.1.1.170]
K03470	15	27	21	31	22	38	31	47	49	40	35	36	42	53	77	ribonuclease HII [EC:3.1.26.4]
K02860	23	28	23	32	24	37	31	47	49	39	35	36	40	53	77	16S rRNA processing protein RimM
K00919	22	29	23	32	24	37	32	46	49	41	35	35	46	51	77	4-diphosphocytidyl-2-C-methyl-D-erythritol kinase [EC:2.7.1.148]
K02301	14	28	21	31	25	37	31	45	48	41	35	36	43	53	77	protoheme IX farnesyltransferase [EC:2.5.1.-]
K03602	23	29	22	32	24	36	32	45	49	41	35	35	43	51	77	exodeoxyribonuclease VII small subunit [EC:3.1.11.6]
K04485	23	29	24	32	25	36	32	46	48	38	35	36	41	53	77	DNA repair protein RadA/Sms
K09015	22	22	20	28	19	36	32	45	49	39	35	36	42	53	77	Fe-S cluster assembly protein SufD
K00164	13	26	20	30	21	36	31	45	48	40	35	36	40	54	77	2-oxoglutarate dehydrogenase E1 component [EC:1.2.4.2]
K01443	29	23	23	22	23	35	34	45	47	39	35	39	40	51	77	N-acetylglucosamine-6-phosphate deacetylase [EC:3.5.1.25]
K00931	23	29	24	32	25	35	31	43	48	40	35	35	43	50	77	glutamate 5-kinase [EC:2.7.2.11]
K00147	24	31	25	33	28	34	31	43	47	40	35	35	44	50	77	glutamate-5-semialdehyde dehydrogenase [EC:1.2.1.41]
K00831	18	29	25	33	25	34	33	42	46	38	35	35	38	52	77	phosphoserine aminotransferase [EC:2.6.1.52]
K03801	14	26	21	30	22	33	30	41	46	39	35	36	42	52	77	lipoyl(octanoyl) transferase [EC:2.3.1.181]
K04750	8	15	9	13	11	33	17	40	45	38	35	33	36	54	77	PhnB protein
K00281	13	24	18	20	21	30	28	38	43	35	35	35	28	52	77	glycine dehydrogenase [EC:1.4.4.2]
K03295	22	26	23	28	22	47	33	51	56	43	34	34	51	50	77	cation efflux system protein, CDF family
K06941	14	29	21	32	23	41	32	49	51	45	34	35	51	52	77	ribosomal RNA large subunit methyltransferase N [EC:2.1.1.-]
K01923	16	28	22	35	24	40	33	48	50	42	34	31	48	53	77	phosphoribosylaminoimidazole-succinocarboxamide synthase [EC:6.3.2.6]
K01945	15	27	21	30	23	39	32	47	49	41	34	30	48	53	77	phosphoribosylamine--glycine ligase [EC:6.3.4.13]
K03639	20	35	30	36	32	38	40	46	49	43	34	34	47	51	77	molybdenum cofactor biosynthesis protein;molybdenum cofactor biosynthesis protein A
K00767	11	25	15	28	18	38	28	46	49	41	34	35	45	52	77	nicotinate-nucleotide pyrophosphorylase (carboxylating) [EC:2.4.2.19]
K02039	24	30	25	33	26	37	36	46	49	42	34	32	52	51	77	phosphate transport system protein
K02907	22	28	23	32	23	37	31	47	49	39	34	36	38	53	77	large subunit ribosomal protein L30
K03629	22	24	23	29	23	37	31	47	49	39	34	36	38	53	77	DNA replication and repair protein RecF
K03589	15	27	21	30	22	37	31	46	48	39	34	36	38	53	77	cell division protein FtsQ
K07082	14	26	20	30	21	37	31	46	49	39	34	36	39	52	77	UPF0755 protein
K01903	9	24	14	28	17	37	28	46	48	41	34	35	46	54	77	succinyl-CoA synthetase beta subunit [EC:6.2.1.5]
K01902	9	24	14	28	17	37	28	46	48	41	34	35	46	54	77	succinyl-CoA synthetase alpha subunit [EC:6.2.1.5]
K00763	23	27	23	28	24	36	32	45	48	39	34	36	41	51	77	nicotinate phosphoribosyltransferase [EC:2.4.2.11]
K06891	15	25	20	33	20	35	31	43	46	40	34	37	39	51	77	ATP-dependent Clp protease adaptor protein ClpS
K03980	14	27	21	30	22	35	29	44	49	40	34	38	47	50	77	virulence factor
K03595	23	29	24	32	25	34	31	43	47	38	34	36	38	53	77	GTP-binding protein Era
K01679	22	31	24	31	28	34	31	42	46	39	34	36	38	51	77	fumarate hydratase, class II [EC:4.2.1.2]
K03282	24	29	24	33	25	33	31	42	47	36	34	36	39	53	77	large conductance mechanosensitive channel;large conductance mechanosensitive channel, MscL family
K01589	23	29	24	32	24	33	31	41	46	38	34	35	37	53	77	5-(carboxyamino)imidazole ribonucleotide synthase [EC:6.3.4.18]
K01776	21	29	25	32	25	32	31	41	45	37	34	37	38	53	77	glutamate racemase [EC:5.1.1.3]
K00390	15	26	20	22	21	32	30	40	43	36	34	35	45	52	77	phosphoadenosine phosphosulfate reductase [EC:1.8.4.8]
K01785	21	22	21	22	21	23	31	36	38	31	34	32	27	51	77	aldose 1-epimerase [EC:5.1.3.3]
K01207	7	20	10	24	14	42	19	47	52	42	33	31	52	49	77	beta-N-acetylhexosaminidase [EC:3.2.1.52]
K00761	22	26	22	25	22	36	31	45	48	38	33	36	34	53	77	uracil phosphoribosyltransferase [EC:2.4.2.9]
K00275	14	26	20	30	22	36	30	44	47	39	33	35	37	52	77	pyridoxamine 5'-phosphate oxidase [EC:1.4.3.5]
K03439	23	30	24	32	25	35	31	42	47	38	33	29	39	52	77	tRNA (guanine-N7-)-methyltransferase [EC:2.1.1.33]
K03635	14	28	21	30	25	35	31	44	47	39	33	34	42	50	77	molybdenum cofactor biosynthesis protein E;molybdopterin synthase catalytic subunit [EC:2.-.-.-]
K03637	14	28	19	30	24	35	31	44	47	39	33	33	45	50	77	molybdenum cofactor biosynthesis protein C
K03210	22	28	23	32	24	34	31	42	46	37	33	29	37	53	77	preprotein translocase subunit YajC
K09812	28	26	23	30	24	33	30	42	45	37	33	35	32	53	77	cell division transport system ATP-binding protein
K09748	23	29	23	32	24	33	30	42	46	37	33	34	36	52	77	ribosome maturation factor RimP;hypothetical protein
K00943	23	29	24	32	25	33	31	43	46	38	33	27	48	51	77	dTMP kinase [EC:2.7.4.9]
K09811	21	24	21	28	21	33	30	42	45	36	33	35	32	52	77	cell division transport system permease protein
K01494	14	26	20	30	22	33	31	43	46	39	33	35	40	50	77	dCTP deaminase [EC:3.5.4.13]
K00957	13	26	19	30	21	31	30	40	43	36	33	34	39	51	77	sulfate adenylyltransferase subunit 2 [EC:2.7.7.4]
K00773	23	28	24	32	25	27	30	39	41	36	33	33	37	52	77	queuine tRNA-ribosyltransferase [EC:2.4.2.29]
K01520	19	25	18	29	20	35	28	44	48	38	32	32	41	53	77	dUTP pyrophosphatase [EC:3.6.1.23]
K07042	23	29	24	32	25	34	31	43	47	39	32	32	46	51	77	probable rRNA maturation factor
K09760	13	25	18	29	20	32	30	40	44	36	32	33	38	52	77	DNA recombination protein RmuC
K01638	7	18	10	23	13	30	20	41	43	37	32	32	32	49	77	malate synthase [EC:2.3.3.9]
K11741	8	17	10	21	14	26	18	36	39	33	32	26	37	52	77	quaternary ammonium compound-resistance protein SugE
K01633	13	29	20	34	21	22	27	35	37	31	32	33	30	53	77	dihydroneopterin aldolase [EC:4.1.2.25]
K07738	21	28	23	31	24	33	30	43	46	38	31	31	43	50	77	transcriptional repressor NrdR
K00989	13	24	20	29	21	32	29	41	45	38	31	31	45	49	77	ribonuclease PH [EC:2.7.7.56]
K01749	14	27	21	30	22	36	30	44	47	39	30	26	46	52	77	hydroxymethylbilane synthase [EC:2.5.1.61]
K03060	23	28	23	32	24	29	29	38	43	35	30	31	38	50	77	DNA-directed RNA polymerase subunit omega [EC:2.7.7.6]
K01739	13	16	13	18	11	25	18	36	40	28	30	31	35	50	77	cystathionine gamma-synthase [EC:2.5.1.48]
K01963	23	28	23	32	24	24	30	37	39	33	30	31	35	52	77	acetyl-CoA carboxylase carboxyl transferase subunit beta [EC:6.4.1.2]
K01069	16	30	24	34	25	24	33	36	37	34	30	28	33	49	77	hydroxyacylglutathione hydrolase [EC:3.1.2.6]
K02837	23	28	23	32	24	19	27	32	34	29	30	31	23	52	77	peptide chain release factor 3;peptide chain release factor RF-3
K11068	16	19	14	28	17	31	20	41	45	34	29	30	34	50	77	hemolysin III
K02428	13	21	20	26	20	31	29	40	43	35	29	27	37	51	77	nucleoside-triphosphate pyrophosphatase [EC:3.6.1.19]
K03431	23	29	23	32	24	28	29	38	43	34	29	30	36	50	77	phosphoglucosamine mutase [EC:5.4.2.10]
K01737	15	24	21	23	21	25	29	36	38	33	29	25	39	54	77	6-pyruvoyl tetrahydrobiopterin synthase [EC:4.2.3.12]
K03761	13	19	20	19	22	19	25	29	35	25	29	32	19	50	77	MFS transporter, MHS family, alpha-ketoglutarate permease
K03789	17	27	21	31	22	36	31	46	49	40	28	30	44	50	77	ribosomal-protein-alanine N-acetyltransferase [EC:2.3.1.128]
K01515	24	25	24	20	24	31	29	41	45	36	28	29	39	51	77	ADP-ribose pyrophosphatase [EC:3.6.1.13]
K00970	15	27	21	30	22	30	28	40	43	35	28	31	33	49	77	poly(A) polymerase [EC:2.7.7.19]
K01712	7	14	9	18	13	27	18	36	41	32	28	31	30	53	77	urocanate hydratase [EC:4.2.1.49]
K01284	11	15	13	24	12	15	19	28	31	24	28	32	13	53	77	peptidyl-dipeptidase Dcp [EC:3.4.15.5]
K03117	13	25	19	29	20	29	28	39	42	34	27	30	33	49	77	sec-independent protein translocase protein TatB
K06158	14	27	21	33	23	26	32	38	39	35	27	27	35	55	77	ATP-binding cassette, sub-family F, member 3
K00982	12	24	19	29	20	26	27	35	41	34	27	29	28	49	77	glutamate-ammonia-ligase adenylyltransferase [EC:2.7.7.42]
K04751	15	29	18	30	22	24	29	36	38	35	27	23	48	50	77	nitrogen regulatory protein P-II 1
K01719	13	25	19	30	20	19	26	32	34	29	27	26	22	54	77	uroporphyrinogen-III synthase [EC:4.2.1.75]
K07146	13	23	19	29	20	15	24	28	32	26	27	30	13	52	77	UPF0176 protein
K03799	17	21	14	26	16	29	18	40	42	35	26	27	38	49	77	heat shock protein HtpX [EC:3.4.24.-]
K09810	15	28	20	34	23	23	28	33	36	33	26	25	38	52	77	lipoprotein-releasing system ATP-binding protein [EC:3.6.3.-]
K03642	17	33	27	39	28	18	32	31	33	32	26	31	24	52	77	rare lipoprotein A
K04761	15	27	23	32	24	20	36	31	34	30	25	27	21	52	77	LysR family transcriptional regulator, hydrogen peroxide-inducible genes activator
K00998	15	23	20	21	21	19	26	31	33	28	24	23	28	52	77	phosphatidylserine synthase [EC:2.7.8.8]
K03688	16	23	13	26	17	17	15	31	34	29	24	31	26	50	77	ubiquinone biosynthesis protein
K03092	17	23	14	26	17	21	21	32	35	30	23	23	27	53	77	RNA polymerase sigma-54 factor
K00029	13	28	19	34	22	17	25	29	31	28	22	25	17	52	77	malate dehydrogenase (oxaloacetate-decarboxylating)(NADP+) [EC:1.1.1.40]
K00797	15	25	17	17	17	10	23	24	29	22	21	24	19	50	77	spermidine synthase [EC:2.5.1.16]
K01685	5	13	5	15	7	12	14	26	29	25	18	19	16	47	77	altronate hydrolase [EC:4.2.1.7]
K01051	3	5	4	5	3	5	12	21	24	18	18	17	5	47	77	pectinesterase [EC:3.1.1.11]
K03568	16	29	20	34	22	13	25	26	30	24	17	18	28	50	77	TldD protein
K07275	14	29	20	33	22	12	24	25	28	24	17	21	10	52	77	outer membrane protein
K03089	13	25	19	32	21	13	26	26	29	26	16	18	14	49	77	RNA polymerase sigma-32 factor
K03185	13	23	20	32	20	13	26	26	29	26	16	19	13	49	77	2-octaprenyl-6-methoxyphenol hydroxylase [EC:1.14.13.-]
K10680	13	26	15	25	14	12	20	24	28	22	16	19	11	48	77	N-ethylmaleimide reductase [EC:1.-.-.-]
K07390	15	25	20	29	21	10	24	24	28	22	16	17	14	49	77	monothiol glutaredoxin
K01786	14	8	8	8	7	8	11	23	28	20	16	14	7	48	77	L-ribulose-5-phosphate 4-epimerase [EC:5.1.3.4]
K13639	6	14	8	12	11	20	15	30	35	27	15	18	21	48	77	MerR family transcriptional regulator, redox-sensitive transcriptional activator SoxR
K00757	4	5	5	5	4	9	13	23	26	20	14	13	7	50	77	uridine phosphorylase [EC:2.4.2.3]
K12339	5	12	8	9	9	9	11	22	27	22	13	13	16	47	77	cysteine synthase B [EC:2.5.1.47]
K07675	4	13	5	12	7	3	9	18	22	18	12	10	6	48	77	two-component system, NarL family, sensor histidine kinase UhpB [EC:2.7.13.3]
K01753	8	11	12	11	9	4	12	19	24	18	11	15	3	46	77	D-serine dehydratase [EC:4.3.1.18]
K01582	4	6	5	6	4	4	9	19	23	17	11	15	4	46	77	lysine decarboxylase [EC:4.1.1.18]
K01198	7	7	5	9	6	7	10	21	25	20	10	10	9	46	77	xylan 1,4-beta-xylosidase [EC:3.2.1.37]
K05396	4	10	6	9	8	8	10	23	26	20	9	9	9	47	77	D-cysteine desulfhydrase [EC:4.4.1.15]
K03535	9	14	15	12	16	3	19	18	22	17	9	8	4	47	77	MFS transporter, ACS family, glucarate transporter
K02068	13	9	8	7	9	2	9	17	22	15	8	8	2	47	77	putative ABC transport system ATP-binding protein
K04095	4	9	5	6	7	2	9	17	22	15	8	8	2	46	77	cell filamentation protein
K07791	3	4	4	5	3	1	8	16	21	14	8	8	2	47	77	anaerobic C4-dicarboxylate transporter DcuA
K09022	3	4	4	4	3	1	8	16	21	14	7	7	2	46	77	UPF0076 protein YjgF
K07686	3	4	4	5	3	1	8	16	21	14	7	7	2	48	77	two-component system, NarL family, uhpT operon response regulator UhpA
K07351	3	4	4	4	3	1	8	16	21	14	7	7	2	47	77	fimbrial protein
K03892	12	35	22	37	32	78	34	80	80	76	62	60	110	51	76	ArsR family transcriptional regulator
K03499	15	19	13	15	17	62	24	68	69	58	51	53	69	52	76	trk system potassium uptake protein TrkA
K01808	13	13	9	10	10	40	23	48	52	43	44	42	49	53	76	ribose 5-phosphate isomerase B [EC:5.3.1.6]
K01256	19	26	19	23	20	46	27	50	56	45	43	45	48	51	76	aminopeptidase N [EC:3.4.11.2]
K00074	15	31	15	30	22	40	21	49	53	43	43	45	57	51	76	3-hydroxybutyryl-CoA dehydrogenase [EC:1.1.1.157]
K01586	22	31	24	35	26	43	34	51	54	46	42	44	53	52	76	diaminopimelate decarboxylase [EC:4.1.1.20]
K06949	16	18	13	18	14	37	19	46	49	39	40	37	40	52	76	ribosome biogenesis GTPase [EC:3.6.1.-]
K02968	23	29	24	32	25	39	33	48	51	42	37	37	48	53	76	small subunit ribosomal protein S20
K07391	14	26	20	30	22	39	32	47	49	42	37	37	48	52	76	magnesium chelatase family protein
K01669	16	29	22	31	23	37	31	44	48	40	37	37	44	51	76	deoxyribodipyrimidine photo-lyase [EC:4.1.99.3]
K02888	23	29	24	32	25	39	33	48	50	42	36	37	46	52	76	large subunit ribosomal protein L21
K07460	13	25	19	29	21	39	29	47	49	41	36	36	47	52	76	putative endonuclease
K03316	38	51	59	49	55	34	69	42	46	36	35	32	38	49	76	monovalent cation:H+ antiporter, CPA1 family
K03925	18	24	15	28	19	38	28	47	50	41	34	33	45	51	76	MraZ protein
K00946	14	26	20	27	22	35	29	43	47	38	34	32	45	50	76	thiamine-monophosphate kinase [EC:2.7.4.16]
K02238	15	26	21	28	22	42	31	51	52	42	33	31	48	50	76	competence protein ComEC
K06925	23	29	24	29	25	37	30	46	49	39	33	32	46	51	76	UPF0079 ATP-binding protein
K00951	23	33	24	30	28	36	29	45	48	37	33	32	40	51	76	GTP pyrophosphokinase [EC:2.7.6.5]
K00099	14	26	20	29	22	35	29	44	47	38	33	32	45	48	76	1-deoxy-D-xylulose-5-phosphate reductoisomerase [EC:1.1.1.267]
K05592	22	24	22	29	23	28	30	39	42	37	33	33	38	51	76	ATP-dependent RNA helicase DeaD [EC:3.6.4.13];ATP-dependent RNA helicase DeaD
K03536	23	29	23	32	24	39	32	47	50	41	32	34	44	52	76	ribonuclease P protein component [EC:3.1.26.5]
K01012	14	26	20	24	21	31	29	40	44	34	32	31	41	50	76	biotin synthetase [EC:2.8.1.6]
K00342	18	31	28	35	28	34	41	44	45	38	31	28	57	51	76	NADH-quinone oxidoreductase subunit M [EC:1.6.5.3];NADH dehydrogenase I subunit M [EC:1.6.5.3]
K00343	18	31	28	35	28	34	41	44	45	38	31	28	55	51	76	NADH dehydrogenase I subunit N [EC:1.6.5.3];NADH-quinone oxidoreductase subunit N [EC:1.6.5.3]
K00759	22	25	21	22	21	32	31	41	46	38	31	33	43	52	76	adenine phosphoribosyltransferase [EC:2.4.2.7]
K04762	8	19	11	24	14	28	21	38	41	34	31	34	26	51	76	ribosome-associated heat shock protein Hsp15
K00163	7	20	8	15	12	27	15	36	43	35	31	37	35	48	76	pyruvate dehydrogenase E1 component [EC:1.2.4.1]
K08483	18	19	13	16	13	26	27	36	42	34	31	32	37	55	76	phosphotransferase system, enzyme I, PtsI [EC:2.7.3.9]
K01079	12	23	19	21	19	26	27	36	41	34	31	31	31	48	76	phosphoserine phosphatase [EC:3.1.3.3]
K07793	5	16	8	18	13	13	16	28	30	31	31	39	18	48	76	putative tricarboxylic transport membrane protein
K00208	21	32	23	36	26	35	34	42	46	41	30	33	44	49	76	enoyl-[acyl-carrier protein] reductase I [EC:1.3.1.9]
K03565	22	24	22	21	21	34	29	43	46	35	30	31	33	50	76	regulatory protein
K00340	18	31	28	35	28	34	41	44	45	38	30	28	54	51	76	NADH-quinone oxidoreductase subunit K [EC:1.6.5.3];NADH dehydrogenase I subunit K [EC:1.6.5.3]
K00338	18	31	28	35	28	34	41	44	45	38	30	28	52	51	76	NADH-quinone oxidoreductase subunit I [EC:1.6.5.3];NADH dehydrogenase I subunit I [EC:1.6.5.3]
K00341	18	31	28	35	28	34	41	44	45	38	30	28	54	51	76	NADH dehydrogenase I subunit L [EC:1.6.5.3];NADH-quinone oxidoreductase subunit L [EC:1.6.5.3]
K00339	18	31	28	35	28	34	41	44	45	38	30	28	54	51	76	NADH dehydrogenase I subunit J [EC:1.6.5.3];NADH-quinone oxidoreductase subunit J [EC:1.6.5.3]
K00331	18	31	28	35	28	34	40	43	44	38	30	28	52	51	76	NADH dehydrogenase I subunit B [EC:1.6.5.3];NADH-quinone oxidoreductase subunit B [EC:1.6.5.3]
K00330	13	25	20	29	21	34	34	43	44	37	30	28	54	51	76	NADH-quinone oxidoreductase subunit A [EC:1.6.5.3];NADH dehydrogenase I subunit A [EC:1.6.5.3]
K00337	13	25	20	29	21	34	34	44	45	38	30	28	55	51	76	NADH dehydrogenase I subunit H [EC:1.6.5.3];NADH-quinone oxidoreductase subunit H [EC:1.6.5.3]
K01354	9	17	12	23	15	31	25	39	44	35	30	34	27	52	76	oligopeptidase B [EC:3.4.21.83]
K00697	13	21	19	25	17	27	30	39	42	31	30	34	31	49	76	alpha,alpha-trehalose-phosphate synthase (UDP-forming) [EC:2.4.1.15]
K03149	15	25	21	28	22	22	27	35	38	32	30	32	33	52	76	thiamine biosynthesis ThiG
K06168	14	27	21	30	22	38	31	46	48	40	29	27	47	51	76	bifunctional enzyme involved in thiolation and methylation of tRNA
K07636	23	29	24	32	25	37	33	50	47	41	29	29	37	54	76	two-component system, OmpR family, phosphate regulon sensor histidine kinase PhoR [EC:2.7.13.3]
K00024	7	17	9	23	11	34	19	43	44	35	29	26	46	51	76	malate dehydrogenase [EC:1.1.1.37]
K08300	11	23	15	27	18	27	25	36	41	34	29	30	32	49	76	ribonuclease E [EC:3.1.26.12]
K06969	8	22	10	24	20	26	18	36	38	37	29	25	39	49	76	putative SAM-dependent methyltransferase;ribosomal RNA large subunit methyltransferase I [EC:2.1.1.-]
K10805	6	10	8	11	10	25	15	34	40	32	29	36	25	49	76	acyl-CoA thioesterase II [EC:3.1.2.-]
K03179	14	25	20	30	22	23	29	34	37	33	29	27	36	53	76	4-hydroxybenzoate octaprenyltransferase [EC:2.5.1.-]
K03154	14	24	20	27	21	22	27	35	37	32	29	32	31	51	76	sulfur carrier protein;thiamine biosynthesis ThiS
K02018	9	23	11	24	15	32	19	42	45	36	28	29	41	49	76	molybdate transport system permease protein
K08316	14	21	20	27	20	30	28	40	43	35	28	30	34	49	76	ribosomal RNA small subunit methyltransferase D [EC:2.1.1.171];ribosomal RNA small subunit methyltransferase D [EC:2.1.1.52]
K03722	16	31	19	28	22	29	27	39	43	34	28	26	38	49	76	ATP-dependent DNA helicase DinG [EC:3.6.4.12];ATP-dependent DNA helicase DinG [EC:3.6.1.-]
K03579	12	19	17	26	18	27	28	36	41	32	28	30	26	49	76	ATP-dependent helicase HrpB [EC:3.6.4.13];ATP-dependent helicase HrpB [EC:3.6.1.-]
K05838	13	24	17	29	20	26	27	35	41	33	28	29	33	49	76	putative thioredoxin
K05786	7	16	10	22	15	25	16	35	39	33	28	31	23	49	76	chloramphenicol-sensitive protein RarD
K02914	22	26	22	28	20	35	28	45	47	36	27	24	38	48	76	large subunit ribosomal protein L34
K01814	15	32	22	35	26	28	30	39	41	37	26	25	39	52	76	phosphoribosylformimino-5-aminoimidazole carboxamide ribotide isomerase [EC:5.3.1.16]
K11927	16	30	23	34	25	26	39	36	37	33	26	26	28	53	76	ATP-dependent RNA helicase RhlE [EC:3.6.1.-];ATP-dependent RNA helicase RhlE [EC:3.6.4.13]
K13628	10	23	14	28	17	24	26	36	37	32	26	26	30	51	76	iron-sulfur cluster assembly protein
K03771	13	26	19	31	21	23	27	33	37	33	26	29	29	53	76	peptidyl-prolyl cis-trans isomerase SurA [EC:5.2.1.8]
K04063	9	16	10	12	12	18	25	33	34	29	26	26	24	49	76	osmotically inducible protein OsmC
K06959	9	15	10	14	11	17	15	30	33	28	26	23	24	51	76	uncharacterized protein
K03216	16	20	13	25	16	15	14	29	33	29	26	27	19	49	76	RNA methyltransferase, TrmH family, group 2 [EC:2.1.1.-];tRNA (cytidine/uridine-2'-O-)-methyltransferase [EC:2.1.1.207]
K07735	13	25	20	29	21	29	29	37	41	34	25	23	36	50	76	putative transcriptional regulator
K00684	14	26	20	30	21	28	29	37	40	33	25	30	31	51	76	leucyl/phenylalanyl-tRNA--protein transferase [EC:2.3.2.6]
K02372	32	31	28	37	29	26	32	37	40	37	25	21	46	52	76	3R-hydroxymyristoyl ACP dehydrase [EC:4.2.1.-]
K01087	12	20	18	23	15	25	26	35	40	29	25	30	29	48	76	trehalose-phosphatase [EC:3.1.3.12]
K03426	6	13	9	20	12	25	17	35	40	31	25	27	28	48	76	NAD+ diphosphatase [EC:3.6.1.22]
K02536	14	25	21	29	22	22	29	32	34	30	25	23	33	55	76	UDP-3-O-[3-hydroxymyristoyl] glucosamine N-acyltransferase [EC:2.3.1.-]
K03555	23	28	24	32	25	27	32	41	40	34	24	23	32	51	76	DNA mismatch repair protein MutS
K03572	23	28	23	26	24	27	30	40	40	34	24	23	32	51	76	DNA mismatch repair protein MutL
K07568	23	28	24	32	24	26	29	37	39	33	24	23	34	51	76	S-adenosylmethionine:tRNA ribosyltransferase-isomerase [EC:5.-.-.-]
K00334	18	30	28	35	27	25	38	40	38	33	24	22	43	50	76	NADH-quinone oxidoreductase subunit E [EC:1.6.5.3];NADH dehydrogenase I subunit E [EC:1.6.5.3]
K00335	18	33	28	37	27	25	38	39	38	32	24	22	46	50	76	NADH dehydrogenase I subunit F [EC:1.6.5.3];NADH-quinone oxidoreductase subunit F [EC:1.6.5.3]
K02970	24	29	25	35	25	24	30	36	38	32	24	23	30	51	76	small subunit ribosomal protein S21
K07462	24	29	24	32	25	23	29	36	37	32	24	23	29	51	76	single-stranded-DNA-specific exonuclease [EC:3.1.-.-]
K03650	22	27	23	31	24	21	29	32	35	31	24	22	30	51	76	tRNA modification GTPase [EC:3.6.-.-];tRNA modification GTPase
K00042	5	16	7	18	9	14	15	29	31	28	24	27	17	48	76	2-hydroxy-3-oxopropionate reductase [EC:1.1.1.60]
K02160	28	33	32	40	28	28	42	41	41	34	23	24	31	52	76	acetyl-CoA carboxylase biotin carboxyl carrier protein
K00383	48	34	31	37	30	27	30	36	43	32	23	27	23	49	76	glutathione reductase (NADPH) [EC:1.8.1.7]
K02017	7	18	10	22	12	25	18	34	39	31	23	20	34	49	76	molybdate transport system ATP-binding protein [EC:3.6.3.29]
K01962	23	28	23	32	24	23	29	35	37	31	23	22	28	51	76	acetyl-CoA carboxylase carboxyl transferase subunit alpha [EC:6.4.1.2]
K11749	22	27	23	31	23	23	29	35	37	30	23	21	30	51	76	regulator of sigma E protease [EC:3.4.24.-]
K02523	13	24	20	29	21	22	28	34	35	31	23	22	29	50	76	octaprenyl-diphosphate synthase [EC:2.5.1.-];octaprenyl-diphosphate synthase [EC:2.5.1.90];octaprenyl diphosphate synthase [EC:2.5.1.-]
K02001	15	19	13	22	17	21	23	34	35	33	23	31	18	49	76	glycine betaine/proline transport system permease protein
K12573	20	25	18	29	20	20	25	32	34	29	23	22	29	51	76	ribonuclease R [EC:3.1.-.-]
K03495	22	27	23	31	24	19	28	32	34	29	23	22	26	51	76	glucose inhibited division protein A;tRNA uridine 5-carboxymethylaminomethyl modification enzyme
K00677	14	26	21	29	22	18	27	30	33	29	23	22	29	50	76	UDP-N-acetylglucosamine acyltransferase [EC:2.3.1.129]
K01613	13	21	19	20	18	18	26	30	32	28	23	22	27	50	76	phosphatidylserine decarboxylase [EC:4.1.1.65]
K00242	12	23	18	29	19	17	24	31	33	28	23	26	17	49	76	succinate dehydrogenase hydrophobic membrane anchor protein [EC:1.3.99.1];succinate dehydrogenase hydrophobic membrane anchor protein;succinate dehydrogenase membrane anchor subunit
K15034	9	21	12	26	16	30	26	38	42	34	22	23	32	50	76	ribosome-associated protein
K03590	22	27	23	31	23	20	28	33	35	29	22	21	23	51	76	cell division protein FtsA
K06895	6	15	9	12	13	19	16	30	34	27	22	25	19	48	76	L-lysine exporter family protein LysE/ArgO
K03474	14	25	20	29	21	18	26	29	32	28	22	21	23	50	76	pyridoxine 5-phosphate synthase [EC:2.6.99.2]
K07277	14	25	20	30	22	18	27	30	33	29	22	21	26	50	76	outer membrane protein
K06861	14	25	20	30	21	18	27	30	33	29	22	21	26	50	76	lipopolysaccharide export system ATP-binding protein [EC:3.6.3.-]
K00748	14	25	21	29	22	18	27	29	32	28	22	22	26	50	76	lipid-A-disaccharide synthase [EC:2.4.1.182]
K04773	11	24	16	29	18	18	24	29	32	29	22	21	32	50	76	protease IV [EC:3.4.21.-]
K02535	13	24	20	29	21	17	26	29	32	28	22	21	24	50	76	UDP-3-O-[3-hydroxymyristoyl] N-acetylglucosamine deacetylase [EC:3.5.1.-]
K00912	13	24	19	29	21	17	26	29	32	28	22	21	25	50	76	tetraacyldisaccharide 4'-kinase [EC:2.7.1.130]
K09001	13	20	18	21	19	17	24	29	33	28	22	27	19	51	76	anhydro-N-acetylmuramic acid kinase [EC:2.7.1.-];anhydro-N-acetylmuramic acid kinase [EC:2.7.1.170]
K00979	13	24	19	29	21	17	27	29	32	28	22	21	26	50	76	3-deoxy-manno-octulosonate cytidylyltransferase (CMP-KDO synthetase) [EC:2.7.7.38]
K02527	13	24	19	29	20	17	27	29	32	28	22	21	25	50	76	3-deoxy-D-manno-octulosonic-acid transferase [EC:2.-.-.-]
K00336	18	30	28	34	26	16	35	30	32	26	22	21	33	50	76	NADH-quinone oxidoreductase subunit G [EC:1.6.5.3];NADH dehydrogenase I subunit G [EC:1.6.5.3]
K02687	15	25	21	30	21	21	27	35	35	29	21	21	23	51	76	ribosomal protein L11 methyltransferase [EC:2.1.1.-]
K03752	13	22	19	27	20	19	27	32	33	30	21	21	28	49	76	molybdopterin-guanine dinucleotide biosynthesis protein A
K05596	6	16	9	14	13	18	15	28	33	26	21	25	16	48	76	LysR family transcriptional regulator, chromosome initiation inhibitor
K03978	22	27	23	31	23	17	27	30	33	27	21	21	18	51	76	GTP-binding protein
K00325	8	19	11	24	14	17	17	31	32	28	21	20	23	48	76	NAD(P) transhydrogenase subunit beta [EC:1.6.1.2]
K01627	14	24	20	29	21	16	26	28	32	27	21	21	23	50	76	2-dehydro-3-deoxyphosphooctonate aldolase (KDO 8-P synthase) [EC:2.5.1.55]
K10778	9	17	14	19	18	14	22	28	30	28	21	24	14	48	76	AraC family transcriptional regulator, regulatory protein of adaptative response / methylated-DNA-[protein]-cysteine methyltransferase [EC:2.1.1.63]
K03549	13	27	20	35	21	12	29	25	29	22	21	27	14	51	76	KUP system potassium uptake protein
K01637	6	17	9	23	12	8	14	23	27	22	21	24	11	48	76	isocitrate lyase [EC:4.1.3.1]
K03636	14	27	19	30	23	19	27	33	34	30	20	21	28	49	76	molybdopterin synthase sulfur carrier subunit;molybdenum cofactor biosynthesis protein D
K06193	12	22	19	27	20	18	26	30	33	29	20	21	15	51	76	phosphonoacetate hydrolase [EC:3.11.1.2]
K02622	22	26	23	31	23	17	26	29	32	26	20	20	18	51	76	topoisomerase IV subunit B [EC:5.99.1.-]
K02621	14	24	20	30	21	16	26	29	32	26	20	20	17	51	76	topoisomerase IV subunit A [EC:5.99.1.-]
K05807	13	24	19	29	20	16	26	28	31	26	20	20	17	50	76	putative lipoprotein
K03770	13	24	19	29	20	16	25	28	31	26	20	20	18	50	76	peptidyl-prolyl cis-trans isomerase D [EC:5.2.1.8]
K00564	15	15	13	21	17	14	13	26	31	29	20	24	11	49	76	ribosomal RNA small subunit methyltransferase C [EC:2.1.1.172];ribosomal RNA small subunit methyltransferase C [EC:2.1.1.52]
K01975	12	23	17	32	20	30	29	40	42	36	19	20	39	48	76	2'-5' RNA ligase [EC:6.5.1.-]
K13292	14	26	20	30	22	18	27	32	34	29	19	18	30	49	76	phosphatidylglycerol:prolipoprotein diacylglycerol transferase [EC:2.-.-.-]
K06179	13	24	19	29	20	16	25	28	31	26	18	19	14	48	76	23S rRNA pseudouridine955/2504/2580 synthase [EC:5.4.99.24];ribosomal large subunit pseudouridine synthase C [EC:5.4.99.12]
K00228	14	25	20	29	21	15	25	27	30	25	18	20	13	50	76	coproporphyrinogen III oxidase [EC:1.3.3.3]
K06195	12	24	17	29	19	14	25	27	29	24	18	19	13	50	76	ApaG protein
K00381	15	28	25	32	26	13	27	27	29	24	18	19	12	51	76	sulfite reductase (NADPH) hemoprotein beta-component [EC:1.8.1.2]
K06204	13	27	20	30	24	19	26	32	34	32	17	17	27	50	76	DnaK suppressor protein
K06920	14	26	20	30	21	15	25	28	31	26	17	17	27	48	76	queuosine biosynthesis protein QueC
K01920	14	25	20	32	20	12	25	26	29	26	17	20	13	48	76	glutathione synthase [EC:6.3.2.3]
K13051	6	13	6	25	9	11	16	26	29	21	17	21	13	49	76	beta-aspartyl-peptidase (threonine type) [EC:3.4.19.5]
K01419	20	25	20	30	21	17	26	30	32	28	16	16	22	48	76	ATP-dependent HslUV protease, peptidase subunit HslV [EC:3.4.25.2];ATP-dependent HslUV protease, peptidase subunit HslV [EC:3.4.25.-]
K03667	20	25	20	30	21	17	26	30	32	28	16	16	22	48	76	ATP-dependent HslUV protease ATP-binding subunit HslU
K07506	14	23	20	28	21	12	27	26	29	26	16	19	17	47	76	AraC family transcriptional regulator
K03775	8	15	9	10	10	12	11	24	28	23	16	16	12	48	76	FKBP-type peptidyl-prolyl cis-trans isomerase SlyD [EC:5.2.1.8]
K04083	22	27	23	31	23	12	25	26	29	23	15	15	13	48	76	molecular chaperone Hsp33
K00380	8	17	10	21	13	11	11	23	27	21	15	15	14	51	76	sulfite reductase (NADPH) flavoprotein alpha-component [EC:1.8.1.2]
K01807	25	28	24	32	24	15	26	29	32	25	14	16	15	48	76	ribose 5-phosphate isomerase A [EC:5.3.1.6]
K11720	19	31	29	37	29	10	37	24	27	22	14	15	10	48	76	lipopolysaccharide export system permease protein
K03071	18	30	28	35	27	10	31	23	27	22	14	15	10	47	76	preprotein translocase subunit SecB
K01919	15	28	20	32	21	10	24	24	28	22	14	15	13	48	76	glutamate--cysteine ligase [EC:6.3.2.2]
K02047	13	22	18	23	18	8	24	22	26	23	14	18	13	49	76	sulfate transport system permease protein
K02046	13	22	18	23	18	8	24	22	26	23	14	18	13	49	76	sulfate transport system permease protein
K03666	13	24	19	24	19	9	23	24	27	22	13	15	12	48	76	host factor-I protein
K03502	17	12	18	11	13	6	13	21	26	17	13	10	7	46	76	DNA polymerase V
K00884	7	8	10	8	8	4	16	19	23	18	13	17	7	48	76	N-acetylglucosamine kinase [EC:2.7.1.59]
K11073	7	18	10	14	22	10	11	23	26	26	12	15	7	49	76	putrescine transport system substrate-binding protein
K03772	9	17	8	14	8	6	9	19	24	16	12	13	13	49	76	FKBP-type peptidyl-prolyl cis-trans isomerase FkpA [EC:5.2.1.8]
K11747	7	14	11	19	12	5	11	19	23	17	12	15	6	49	76	glutathione-regulated potassium-efflux system protein KefB
K04084	6	10	8	13	9	5	10	19	23	18	12	15	8	49	76	thiol:disulfide interchange protein DsbD [EC:1.8.1.8]
K07039	5	13	7	10	8	3	10	17	22	18	11	15	3	48	76	uncharacterized protein
K01730	7	10	10	11	8	3	13	18	22	15	10	11	4	43	76	oligogalacturonide lyase [EC:4.2.2.6]
K00350	4	4	4	5	3	7	9	20	25	20	9	8	5	43	76	Na+-transporting NADH:ubiquinone oxidoreductase subunit E [EC:1.6.5.-]
K03737	7	8	10	7	7	4	13	19	23	16	9	7	9	46	76	putative pyruvate-flavodoxin oxidoreductase [EC:1.2.7.-]
K02647	4	6	5	5	6	4	11	19	23	17	8	7	2	46	76	carbohydrate diacid regulator
K03839	4	6	5	5	4	2	9	17	22	15	8	8	3	46	76	flavodoxin I
K10036	3	4	4	5	3	2	9	17	21	15	8	7	2	46	76	glutamine transport system substrate-binding protein
K10038	3	4	4	5	3	2	9	18	21	16	8	7	2	46	76	glutamine transport system ATP-binding protein [EC:3.6.3.-]
K10037	3	4	4	4	3	1	9	17	21	15	8	7	2	46	76	glutamine transport system permease protein
K05358	10	15	16	14	15	3	17	18	22	16	7	8	2	43	76	quinate dehydrogenase (quinone) [EC:1.1.5.8];quinate dehydrogenase (pyrroloquinoline-quinone) [EC:1.1.99.25]
K11905	4	6	5	5	6	2	8	17	22	16	7	7	2	43	76	type VI secretion system protein
K05835	4	6	9	5	8	2	9	17	21	15	7	8	2	46	76	threonine efflux protein
K03837	4	6	5	5	6	2	9	17	22	15	7	8	2	46	76	serine transporter
K07703	3	4	4	4	3	1	8	16	21	14	7	7	2	46	76	two-component system, CitB family, response regulator DcuR
K03835	3	4	4	4	3	1	8	16	21	14	7	7	2	50	76	tryptophan-specific transport protein
K12974	3	4	4	4	3	1	8	16	21	14	7	7	2	46	76	palmitoleoyl transferase [EC:2.3.1.-]
K05798	3	4	4	4	3	1	8	16	21	14	7	7	2	46	76	LysR family transcriptional regulator, transcriptional activator for leuABCD operon
K13632	3	4	4	4	3	1	8	16	21	14	7	7	2	46	76	AraC family transcriptional regulator, multiple antibiotic resistance protein MarA
K02855	3	4	4	4	3	1	8	16	21	14	7	7	2	46	76	AraC family transcriptional regulator, L-rhamnose operon regulatory protein RhaS
K03466	22	32	24	37	26	57	38	61	65	53	52	49	72	54	75	DNA segregation ATPase FtsK/SpoIIIE, S-DNA-T family
K01620	6	20	9	24	17	36	26	46	47	41	35	35	42	50	75	threonine aldolase [EC:4.1.2.5]
K03442	26	33	31	38	32	42	41	49	52	42	34	34	43	50	75	small conductance mechanosensitive channel;small conductance mechanosensitive ion channel, MscS family
K01129	12	26	19	30	22	37	31	46	49	41	34	34	43	50	75	dGTPase [EC:3.1.5.1]
K01488	24	33	29	35	28	41	31	46	53	41	33	33	51	47	75	adenosine deaminase [EC:3.5.4.4]
K03517	12	25	19	29	21	34	30	43	46	39	32	32	44	48	75	quinolinate synthase [EC:2.5.1.72]
K03313	6	18	9	24	16	32	21	42	45	34	32	34	32	50	75	Na+:H+ antiporter, NhaA family
K00639	8	13	10	18	10	34	24	42	45	35	31	25	35	52	75	glycine C-acetyltransferase [EC:2.3.1.29]
K03147	14	25	20	23	21	30	28	38	42	34	31	30	41	50	75	thiamine biosynthesis protein ThiC
K00278	9	23	14	27	18	30	27	39	44	36	31	31	42	47	75	L-aspartate oxidase [EC:1.4.3.16]
K00991	7	15	9	10	11	34	16	43	47	38	30	29	43	47	75	2-C-methyl-D-erythritol 4-phosphate cytidylyltransferase [EC:2.7.7.60]
K00857	15	11	9	12	9	31	17	40	45	34	30	36	25	51	75	thymidine kinase [EC:2.7.1.21]
K07160	11	21	17	19	18	31	26	40	44	35	30	29	29	46	75	UPF0271 protein
K03648	15	16	12	15	13	29	16	38	43	33	30	31	30	51	75	uracil-DNA glycosylase [EC:3.2.2.-];uracil-DNA glycosylase [EC:3.2.2.27]
K03768	23	27	24	23	25	22	27	34	37	31	30	26	33	48	75	peptidyl-prolyl cis-trans isomerase B (cyclophilin B) [EC:5.2.1.8]
K01791	14	20	12	13	14	42	18	45	50	40	29	25	46	49	75	UDP-N-acetylglucosamine 2-epimerase [EC:5.1.3.14]
K02492	7	16	9	10	11	33	17	42	45	36	29	25	44	50	75	glutamyl-tRNA reductase [EC:1.2.1.70]
K08296	12	23	19	29	20	32	29	40	45	38	29	29	36	49	75	phosphohistidine phosphatase [EC:3.1.3.-]
K01770	7	15	9	10	11	30	16	40	44	35	29	28	40	47	75	2-C-methyl-D-erythritol 2,4-cyclodiphosphate synthase [EC:4.6.1.12]
K02564	24	14	16	12	15	17	20	30	34	28	29	23	25	47	75	glucosamine-6-phosphate deaminase [EC:3.5.99.6]
K03927	13	20	10	32	14	10	14	26	29	21	29	31	20	48	75	carboxylesterase type B [EC:3.1.1.1]
K00997	21	27	20	31	20	30	30	40	44	34	28	28	41	48	75	holo-[acyl-carrier protein] synthase [EC:2.7.8.7]
K07461	15	19	11	31	18	30	17	38	41	34	28	24	23	50	75	putative endonuclease
K01579	8	19	10	21	14	28	16	36	41	31	28	23	37	50	75	aspartate 1-decarboxylase [EC:4.1.1.11]
K06950	32	21	16	18	18	25	21	38	40	33	28	29	32	53	75	uncharacterized protein
K01007	16	20	13	13	14	15	13	30	32	24	28	19	22	47	75	pyruvate, water dikinase [EC:2.7.9.2]
K03790	7	17	9	21	13	35	21	41	48	34	27	29	33	47	75	ribosomal-protein-alanine N-acetyltransferase [EC:2.3.1.128]
K03820	13	27	20	30	22	31	30	39	43	36	27	25	42	47	75	apolipoprotein N-acyltransferase [EC:2.3.1.-]
K02221	22	28	24	30	24	29	29	39	43	35	27	29	33	48	75	YggT family protein
K00872	7	8	6	6	5	28	15	38	42	30	27	29	31	49	75	homoserine kinase [EC:2.7.1.39]
K02379	11	24	18	22	22	25	27	35	40	33	27	26	34	47	75	FdhD protein
K07646	6	18	9	22	13	24	19	35	37	28	27	27	34	47	75	two-component system, OmpR family, sensor histidine kinase KdpD [EC:2.7.13.3]
K13953	27	33	31	34	31	11	37	25	30	23	27	27	26	44	75	alcohol dehydrogenase, propanol-preferring [EC:1.1.1.1]
K11103	15	31	29	33	32	9	26	23	28	21	27	28	12	47	75	aerobic C4-dicarboxylate transport protein
K03413	22	43	20	68	30	30	29	40	40	40	26	23	58	50	75	two-component system, chemotaxis family, response regulator CheY
K03074	13	25	19	26	20	28	22	38	42	32	26	26	34	47	75	preprotein translocase subunit SecF
K00363	6	15	6	20	8	26	16	35	39	32	26	22	30	47	75	nitrite reductase (NAD(P)H) small subunit [EC:1.7.1.4]
K00262	14	15	11	9	12	24	16	34	39	30	26	25	25	50	75	glutamate dehydrogenase (NADP+) [EC:1.4.1.4]
K00867	6	8	6	10	6	22	19	33	38	28	26	29	23	47	75	type I pantothenate kinase [EC:2.7.1.33]
K06200	6	9	8	12	10	22	15	32	37	27	26	25	28	47	75	carbon starvation protein
K12340	19	32	32	35	30	21	41	33	34	32	26	26	18	49	75	outer membrane channel protein TolC
K08994	14	22	22	15	23	17	29	30	32	27	26	28	20	49	75	putative membrane protein
K01190	8	10	7	15	8	17	14	30	33	24	26	22	18	48	75	beta-galactosidase [EC:3.2.1.23]
K03569	33	32	28	31	28	35	30	44	47	35	25	21	42	49	75	rod shape-determining protein MreB and related proteins
K02237	15	16	12	11	13	28	16	38	43	34	25	24	37	48	75	competence protein ComEA
K01512	15	12	9	10	8	28	17	38	41	31	25	21	36	47	75	acylphosphatase [EC:3.6.1.7]
K01243	20	23	22	29	21	27	30	37	41	31	25	25	30	47	75	S-adenosylhomocysteine/5'-methylthioadenosine nucleosidase [EC:3.2.2.9]
K03072	14	26	20	27	21	27	26	37	41	31	25	26	34	48	75	preprotein translocase subunit SecD
K01479	4	9	7	15	10	27	17	36	39	31	25	24	19	49	75	formiminoglutamase [EC:3.5.3.8]
K07040	16	17	12	12	13	26	15	37	41	30	25	26	32	48	75	uncharacterized protein
K01595	15	25	21	27	21	26	27	35	40	31	25	21	34	47	75	phosphoenolpyruvate carboxylase [EC:4.1.1.31]
K02446	10	17	15	17	14	25	27	36	40	29	25	26	31	48	75	fructose-1,6-bisphosphatase II [EC:3.1.3.11]
K01916	13	11	9	12	10	24	16	33	38	30	25	26	24	50	75	NAD+ synthase [EC:6.3.1.5]
K01546	5	15	9	20	13	20	17	31	35	26	25	27	25	46	75	K+-transporting ATPase ATPase A chain [EC:3.6.3.12]
K07560	16	17	12	12	13	33	17	42	45	35	24	22	38	49	75	D-tyrosyl-tRNA(Tyr) deacylase [EC:3.1.-.-]
K05837	23	28	24	28	24	32	29	41	44	33	24	20	39	50	75	rod shape determining protein RodA
K01805	7	8	6	10	6	29	17	39	42	35	24	21	34	47	75	xylose isomerase [EC:5.3.1.5]
K06958	20	23	21	18	20	24	25	34	39	29	24	25	28	49	75	UPF0042 nucleotide-binding protein
K01835	20	23	20	29	22	24	27	34	39	31	24	26	24	46	75	phosphoglucomutase [EC:5.4.2.2]
K00833	13	23	19	22	20	16	25	29	33	27	24	26	26	50	75	adenosylmethionine-8-amino-7-oxononanoate aminotransferase [EC:2.6.1.62]
K00101	11	28	14	30	16	16	19	31	33	29	24	26	20	46	75	L-lactate dehydrogenase (cytochrome) [EC:1.1.2.3]
K03322	20	20	19	18	18	14	27	30	32	25	24	28	16	48	75	manganese transport protein
K03534	4	8	5	14	5	14	16	27	31	25	24	27	14	48	75	L-rhamnose mutarotase [EC:5.1.3.-]
K12410	21	24	21	25	22	33	27	42	45	35	23	21	37	49	75	NAD-dependent deacetylase [EC:3.5.1.-]
K03578	6	13	8	9	9	20	12	30	36	28	23	23	24	46	75	ATP-dependent helicase HrpA [EC:3.6.1.-];ATP-dependent helicase HrpA [EC:3.6.4.13]
K11085	13	24	19	25	21	19	24	30	34	28	23	19	33	52	75	ATP-binding cassette, subfamily B, bacterial MsbA [EC:3.6.3.-]
K14761	6	9	5	8	5	19	13	30	35	24	23	25	21	46	75	ribosome-associated protein
K13288	6	13	8	9	9	19	12	29	35	25	23	24	22	47	75	oligoribonuclease [EC:3.1.-.-]
K04079	14	22	19	19	19	18	26	31	33	28	23	21	24	49	75	molecular chaperone HtpG
K00652	14	25	20	24	22	16	27	29	33	27	23	26	23	49	75	8-amino-7-oxononanoate synthase [EC:2.3.1.47]
K07106	18	15	17	15	14	26	27	36	40	31	22	26	26	51	75	N-acetylmuramic acid 6-phosphate etherase [EC:4.2.-.-]
K09858	6	13	8	9	9	21	12	31	36	27	22	23	22	49	75	SEC-C motif domain protein
K04755	13	33	20	36	22	20	27	32	34	31	22	21	20	48	75	ferredoxin, 2Fe-2S
K01760	29	29	24	34	23	16	29	29	34	26	22	23	16	51	75	cystathionine beta-lyase [EC:4.4.1.8]
K01812	5	8	5	10	6	14	13	27	30	24	22	21	15	49	75	glucuronate isomerase [EC:5.3.1.12]
K03286	6	14	10	12	10	13	14	27	28	24	22	23	13	47	75	OmpA-OmpF porin, OOP family
K02619	4	8	7	10	9	11	12	25	29	24	22	25	10	48	75	4-amino-4-deoxychorismate lyase [EC:4.1.3.38]
K02000	24	21	16	24	20	20	23	34	36	33	21	29	16	48	75	glycine betaine/proline transport system ATP-binding protein [EC:3.6.3.32]
K14441	7	14	9	11	11	20	15	33	34	29	21	20	25	50	75	ribosomal protein S12 methylthiotransferase [EC:2.-.-.-]
K03570	23	28	23	28	24	20	26	33	34	26	20	18	28	49	75	rod shape-determining protein MreC
K00901	16	17	12	15	13	14	15	27	31	26	20	20	17	51	75	diacylglycerol kinase [EC:2.7.1.107]
K01118	7	14	11	12	14	14	17	27	30	27	20	20	19	48	75	FMN-dependent NADH-azoreductase [EC:1.7.-.-]
K14155	13	11	8	8	10	20	14	33	36	27	19	21	25	49	75	cystathione beta-lyase [EC:4.4.1.8]
K09888	21	26	20	31	22	16	26	29	32	26	19	20	15	51	75	cell division protein ZapA
K06041	14	24	20	29	21	16	25	27	31	25	19	18	22	49	75	arabinose-5-phosphate isomerase [EC:5.3.1.13]
K04758	14	21	19	24	17	16	22	30	32	22	18	18	20	49	75	ferrous iron transport protein A
K01247	8	22	9	24	16	12	17	26	28	24	18	19	21	47	75	DNA-3-methyladenine glycosylase II [EC:3.2.2.21]
K07148	6	9	6	15	7	12	13	26	29	21	18	20	10	48	75	uncharacterized protein
K02044	15	26	11	30	15	14	13	27	30	28	17	22	13	48	75	phosphonate transport system substrate-binding protein
K03558	13	24	19	29	20	14	24	26	30	24	17	16	18	50	75	membrane protein required for colicin V production
K07712	12	21	18	21	19	13	24	25	29	27	17	16	25	47	75	two-component system, NtrC family, nitrogen regulation response regulator GlnG
K03814	6	16	9	22	12	12	13	25	28	24	17	19	13	50	75	monofunctional biosynthetic peptidoglycan transglycosylase [EC:2.4.1.-]
K01048	4	10	5	20	8	19	16	30	34	26	16	17	20	47	75	lysophospholipase [EC:3.1.1.5]
K07170	13	18	17	22	18	15	24	29	32	23	16	16	10	49	75	GAF domain-containing protein
K03641	13	24	19	29	20	14	25	28	30	25	16	16	21	47	75	TolB protein
K05788	10	21	14	27	17	12	22	24	28	24	16	15	23	47	75	integration host factor subunit beta
K08307	7	12	6	9	8	12	11	24	28	21	16	17	14	50	75	membrane-bound lytic murein transglycosylase D [EC:3.2.1.-]
K07657	13	24	19	24	20	11	25	24	28	25	16	16	19	47	75	two-component system, OmpR family, phosphate regulon response regulator PhoB
K01497	7	16	10	12	14	11	13	24	29	25	16	15	17	48	75	GTP cyclohydrolase II [EC:3.5.4.25]
K03824	5	6	6	8	5	10	13	25	28	22	16	22	11	47	75	putative acetyltransferase [EC:2.3.1.-]
K06140	6	12	6	15	10	9	12	23	27	22	16	17	12	47	75	regulator of nucleoside diphosphate kinase
K05367	6	10	5	11	6	9	12	23	26	20	16	19	10	49	75	penicillin-binding protein 1C [EC:2.4.1.-]
K05782	7	17	11	18	14	6	11	21	25	20	16	16	8	48	75	benzoate membrane transport protein
K00990	13	24	19	29	20	12	24	25	29	25	15	16	18	47	75	[protein-PII] uridylyltransferase [EC:2.7.7.59]
K05800	13	21	21	31	21	11	28	25	28	24	15	17	10	49	75	Lrp/AsnC family transcriptional regulator
K03562	9	21	14	26	16	11	21	24	27	24	15	15	18	47	75	biopolymer transport protein TolQ
K04088	6	14	6	13	9	11	12	24	27	23	15	14	15	47	75	membrane protease subunit HflK [EC:3.4.-.-]
K04087	6	15	7	14	12	11	12	24	28	24	15	14	16	47	75	membrane protease subunit HflC [EC:3.4.-.-]
K01879	23	27	23	31	23	10	25	24	28	22	15	15	16	48	75	glycyl-tRNA synthetase beta chain [EC:6.1.1.14]
K01878	23	27	23	31	23	10	25	24	28	22	15	15	16	48	75	glycyl-tRNA synthetase alpha chain [EC:6.1.1.14]
K03640	13	27	19	30	21	10	24	24	27	22	15	15	17	47	75	peptidoglycan-associated lipoprotein
K03809	9	17	16	22	16	10	22	24	28	24	15	15	21	47	75	Trp repressor binding protein
K07224	3	6	4	5	6	4	11	18	24	17	15	22	5	45	75	putative lipoprotein
K08309	13	25	20	29	20	13	24	28	29	23	14	15	17	47	75	soluble lytic murein transglycosylase [EC:3.2.1.-]
K09017	12	25	19	22	24	11	22	24	28	26	14	18	14	47	75	TetR/AcrR family transcriptional regulator
K03592	14	25	19	29	20	10	24	23	27	22	14	15	17	47	75	PmbA protein
K03676	14	25	20	30	21	10	24	24	27	22	14	15	12	47	75	glutaredoxin 3
K04764	13	24	19	29	20	10	23	23	27	22	14	15	12	47	75	integration host factor subunit alpha
K02427	13	24	19	29	20	9	23	23	26	22	14	15	11	47	75	ribosomal RNA large subunit methyltransferase E [EC:2.1.1.-]
K08311	13	24	19	29	20	9	24	23	27	22	14	15	12	47	75	putative (di)nucleoside polyphosphate hydrolase [EC:3.6.1.-]
K04744	12	23	19	29	19	9	23	23	26	21	14	15	12	47	75	LPS-assembly protein
K03694	12	23	19	29	20	9	23	23	27	22	14	14	12	47	75	ATP-dependent Clp protease ATP-binding subunit ClpA
K10026	5	8	8	8	9	8	11	21	26	21	14	14	18	48	75	queuosine biosynthesis protein QueE
K04080	14	25	23	36	26	12	29	25	28	25	13	16	9	47	75	molecular chaperone IbpA
K03609	21	23	21	21	19	11	24	27	29	22	13	15	10	47	75	septum site-determining protein MinD
K03610	21	23	21	21	19	11	24	26	28	22	13	15	9	47	75	septum site-determining protein MinC
K03324	9	15	11	17	12	11	15	26	28	25	13	15	10	47	75	phosphate:Na+ symporter;phosphate:Na+ symporter, PNaS family
K03215	12	23	19	29	19	10	23	23	26	22	13	15	13	47	75	RNA methyltransferase, TrmA family [EC:2.1.1.-]
K05816	7	14	5	17	6	10	12	24	26	22	13	15	9	47	75	sn-glycerol 3-phosphate transport system ATP-binding protein [EC:3.6.3.20]
K01070	13	23	20	27	20	9	23	22	26	21	13	15	7	47	75	S-formylglutathione hydrolase [EC:3.1.2.12]
K09774	13	24	20	29	20	9	23	23	26	21	13	15	10	47	75	lipopolysaccharide export system protein LptA
K05527	13	24	19	29	20	9	23	23	26	21	13	14	10	47	75	BolA protein
K09823	12	21	19	27	19	9	23	23	26	22	13	14	10	49	75	Fur family transcriptional regulator, zinc uptake regulator
K02339	12	23	19	29	19	9	23	23	26	21	13	14	10	47	75	DNA polymerase III subunit chi [EC:2.7.7.7]
K01894	9	21	13	26	16	9	20	23	26	22	13	14	10	47	75	glutamyl-Q tRNA(Asp) synthetase [EC:6.1.1.-]
K03745	6	11	8	10	9	9	12	22	26	22	13	14	10	47	75	SlyX protein
K11719	12	24	19	30	21	8	23	22	26	20	13	14	8	47	75	lipopolysaccharide export system protein LptC
K07091	12	23	19	28	19	8	23	22	26	21	13	14	9	47	75	lipopolysaccharide export system permease protein
K05539	6	15	9	22	12	8	12	22	26	21	13	14	11	47	75	tRNA-dihydrouridine synthase A [EC:1.-.-.-]
K07649	7	22	6	18	10	7	11	21	24	21	13	14	8	47	75	two-component system, OmpR family, sensor histidine kinase TctE [EC:2.7.13.3]
K03608	13	21	18	18	17	10	23	26	28	22	12	15	9	47	75	cell division topological specificity factor
K13893	5	14	9	12	15	10	13	23	26	26	12	15	7	46	75	microcin C transport system substrate-binding protein
K07708	12	20	17	20	17	9	22	23	26	21	12	14	9	47	75	two-component system, NtrC family, nitrogen regulation sensor histidine kinase GlnL [EC:2.7.13.3]
K07278	12	18	17	26	17	9	23	23	26	21	12	14	8	47	75	outer membrane protein
K03643	12	23	18	23	19	9	23	22	26	21	12	14	8	47	75	LPS-assembly lipoprotein
K06182	8	18	7	19	11	9	9	22	27	19	12	13	8	50	75	23S rRNA pseudouridine2604 synthase [EC:5.4.99.21];ribosomal large subunit pseudouridine synthase F [EC:5.4.99.12]
K02045	13	22	18	23	18	8	23	22	25	20	12	15	12	47	75	sulfate transport system ATP-binding protein [EC:3.6.3.25]
K14058	7	13	8	12	9	8	11	22	25	21	12	14	8	47	75	tRNA 2-thiocytidine biosynthesis protein TtcA
K01690	7	17	10	22	13	8	14	22	26	21	12	14	7	47	75	phosphogluconate dehydratase [EC:4.2.1.12]
K02498	6	13	6	14	9	8	11	22	25	21	12	14	8	47	75	HemY protein
K01716	6	13	7	19	10	8	11	22	25	21	12	14	8	47	75	3-hydroxydecanoyl-[acyl-carrier-protein] dehydratase [EC:4.2.1.60]
K08305	12	21	18	18	20	7	22	21	25	19	12	14	8	47	75	membrane-bound lytic murein transglycosylase B [EC:3.2.1.-]
K02299	16	22	24	27	23	5	25	19	24	17	12	14	7	47	75	cytochrome o ubiquinol oxidase subunit III [EC:1.10.3.-]
K03503	8	10	14	9	10	4	12	19	23	16	12	9	4	44	75	DNA polymerase V [EC:3.4.21.-]
K11074	5	10	6	11	10	7	11	21	24	20	11	13	7	47	75	putrescine transport system permease protein
K11075	5	10	6	11	10	7	11	21	24	20	11	13	7	47	75	putrescine transport system permease protein
K11076	5	11	6	11	10	7	11	21	25	20	11	13	7	47	75	putrescine transport system ATP-binding protein
K09456	5	11	6	11	9	6	11	20	24	19	11	14	10	47	75	putative acyl-CoA dehydrogenase
K01139	5	8	7	12	6	6	11	20	24	19	11	14	7	47	75	guanosine-3',5'-bis(diphosphate) 3'-pyrophosphohydrolase [EC:3.1.7.2]
K02297	16	22	24	27	22	5	25	19	24	16	11	14	6	47	75	cytochrome o ubiquinol oxidase subunit II [EC:1.10.3.-]
K02300	15	21	23	26	22	5	25	19	24	16	11	13	6	47	75	cytochrome o ubiquinol oxidase operon protein cyoD
K02298	9	16	13	21	15	4	19	19	23	16	11	13	6	47	75	cytochrome o ubiquinol oxidase subunit I [EC:1.10.3.-]
K03760	6	12	8	11	9	3	10	17	22	14	10	13	5	47	75	phosphoethanolamine transferase
K06077	5	9	5	7	7	4	8	18	22	16	9	9	5	46	75	outer membrane lipoprotein SlyB
K03577	5	9	5	6	7	3	9	17	22	18	9	12	3	47	75	TetR/AcrR family transcriptional regulator, acrAB operon repressor
K13637	3	4	4	4	3	2	8	17	21	14	7	7	2	43	75	GntR family transcriptional regulator, uxuAB operon transcriptional repressor
K02109	31	42	36	53	37	45	47	52	54	46	41	42	55	52	74	F-type H+-transporting ATPase subunit b [EC:3.6.3.14]
K03975	21	19	14	13	14	25	20	37	39	28	36	33	31	49	74	membrane-associated protein
K00700	12	21	17	22	18	38	31	47	48	40	32	28	46	46	74	1,4-alpha-glucan branching enzyme [EC:2.4.1.18]
K03453	8	13	14	11	14	32	25	40	44	40	32	33	32	47	74	bile acid:Na+ symporter, BASS family
K03762	8	14	14	14	17	18	16	29	34	25	29	26	20	47	74	MFS transporter, MHS family, proline/betaine transporter
K02168	6	12	12	13	15	24	13	33	39	31	27	29	20	47	74	high-affinity choline transport protein
K00876	11	11	8	15	8	25	15	35	40	28	26	27	22	48	74	uridine kinase [EC:2.7.1.48]
K00156	7	12	11	15	12	21	17	32	37	28	26	29	23	45	74	pyruvate dehydrogenase (quinone) [EC:1.2.5.1];pyruvate dehydrogenase (cytochrome) [EC:1.2.2.2]
K04488	20	25	21	19	20	31	27	42	45	34	25	24	43	46	74	nitrogen fixation protein NifU and related proteins
K01489	11	16	15	18	14	28	26	37	42	31	25	24	32	49	74	cytidine deaminase [EC:3.5.4.5]
K05916	11	18	17	13	17	21	24	31	36	28	25	24	21	48	74	nitric oxide dioxygenase [EC:1.14.12.17]
K02440	27	20	22	16	21	27	33	37	42	30	24	25	30	46	74	glycerol uptake facilitator protein
K00299	8	20	10	14	14	21	13	31	37	28	24	28	27	47	74	FMN reductase [EC:1.5.1.29]
K03767	6	17	9	16	13	21	13	31	37	27	24	23	24	48	74	peptidyl-prolyl cis-trans isomerase A (cyclophilin A) [EC:5.2.1.8]
K02549	6	7	6	6	5	20	13	30	37	25	24	25	27	46	74	O-succinylbenzoate synthase [EC:4.2.1.113]
K06191	12	7	7	9	6	6	10	20	26	18	24	22	6	45	74	glutaredoxin-like protein NrdH
K07667	6	20	10	23	16	29	19	41	41	31	23	25	37	46	74	two-component system, OmpR family, KDP operon response regulator KdpE
K07393	9	13	12	13	12	22	17	32	37	30	23	25	25	46	74	putative glutathione S-transferase
K07397	6	18	12	14	16	16	14	29	31	28	23	21	15	47	74	putative redox protein
K02348	11	11	8	9	9	23	16	33	38	29	22	26	18	49	74	ElaA protein
K03800	21	11	11	9	10	14	14	28	33	26	22	23	23	48	74	lipoate-protein ligase A [EC:2.7.7.63]
K03169	13	18	10	13	14	13	14	29	29	22	22	20	11	48	74	DNA topoisomerase III [EC:5.99.1.2]
K01297	7	15	7	17	10	13	14	28	29	22	22	24	15	49	74	muramoyltetrapeptide carboxypeptidase [EC:3.4.17.13]
K03647	12	8	7	9	6	9	11	23	29	21	22	25	6	46	74	protein involved in ribonucleotide reduction
K07795	4	11	7	12	9	8	11	22	27	23	22	29	10	46	74	putative tricarboxylic transport membrane protein
K08591	21	27	21	31	22	22	29	37	36	31	21	20	28	47	74	glycerol-3-phosphate acyltransferase PlsY [EC:2.3.1.15]
K00758	4	8	4	11	6	22	13	32	38	27	21	22	22	45	74	thymidine phosphorylase [EC:2.4.2.4]
K06133	7	10	9	7	8	20	12	30	35	24	21	21	29	47	74	4'-phosphopantetheinyl transferase [EC:2.7.8.-]
K01548	5	15	9	15	12	20	17	31	35	25	21	25	26	46	74	K+-transporting ATPase ATPase C chain [EC:3.6.3.12]
K01428	5	14	8	13	10	11	12	24	28	24	21	23	13	46	74	urease alpha subunit [EC:3.5.1.5];urease subunit alpha [EC:3.5.1.5]
K05595	12	24	17	30	21	20	26	31	33	30	20	20	25	48	74	multiple antibiotic resistance protein
K04759	11	19	14	21	14	19	20	33	34	24	20	19	24	49	74	ferrous iron transport protein B
K05808	7	14	9	12	11	19	14	32	33	27	20	18	27	48	74	putative sigma-54 modulation protein
K00598	6	14	6	10	9	19	15	30	35	26	20	20	22	43	74	trans-aconitate 2-methyltransferase [EC:2.1.1.144]
K03621	21	27	21	31	22	18	28	32	33	28	20	18	28	47	74	glycerol-3-phosphate acyltransferase PlsX [EC:2.3.1.15]
K08167	6	9	7	8	6	18	12	28	35	25	20	22	24	46	74	MFS transporter, DHA2 family, methyl viologen resistance protein SmvA
K06201	13	9	8	12	8	13	14	26	30	23	20	19	11	46	74	copper homeostasis protein
K06188	13	19	19	17	18	10	25	24	29	22	20	19	15	46	74	aquaporin Z
K07794	4	13	7	14	9	7	11	22	26	22	20	24	10	46	74	putative tricarboxylic transport membrane protein
K00124	9	19	11	16	13	29	19	40	42	33	19	23	30	45	74	formate dehydrogenase, beta subunit [EC:1.2.1.2]
K06167	10	18	16	27	16	19	27	32	33	28	19	19	23	48	74	PhnP protein
K02669	8	18	11	11	15	18	13	31	33	28	19	14	48	46	74	twitching motility protein PilT
K01665	11	20	18	26	19	16	25	28	31	27	19	19	20	49	74	para-aminobenzoate synthetase component I [EC:2.6.1.85]
K11738	6	9	8	10	7	14	19	24	30	20	19	17	14	46	74	L-asparagine permease
K01547	5	15	9	20	12	8	15	23	27	20	19	23	16	46	74	K+-transporting ATPase ATPase B chain [EC:3.6.3.12]
K13641	3	5	4	6	4	8	12	22	27	22	19	21	22	45	74	IclR family transcriptional regulator, acetate operon repressor
K03498	15	15	12	12	13	24	15	36	36	35	18	15	28	46	74	trk system potassium uptake protein TrkH
K00060	5	9	6	14	6	21	13	31	35	26	18	14	25	46	74	threonine 3-dehydrogenase [EC:1.1.1.103]
K11928	6	10	7	6	9	19	11	29	35	25	18	22	15	47	74	sodium/proline symporter
K00371	4	10	5	12	6	17	12	27	33	24	18	15	20	46	74	nitrate reductase 1, beta subunit [EC:1.7.99.4]
K01008	4	14	6	11	9	24	14	34	39	29	17	21	23	45	74	selenide, water dikinase [EC:2.7.9.3]
K07113	4	8	7	9	9	22	14	31	37	30	17	16	25	45	74	UPF0716 protein FxsA
K14742	6	16	9	18	12	18	13	32	32	26	17	17	19	48	74	hypothetical protease [EC:3.4.-.-]
K00373	4	10	4	12	5	17	12	27	33	23	17	15	18	46	74	nitrate reductase 1, delta subunit [EC:1.7.99.4]
K00374	4	10	4	12	5	16	12	26	32	23	17	15	17	46	74	nitrate reductase 1, gamma subunit [EC:1.7.99.4]
K05844	5	7	6	5	8	14	12	26	30	25	17	17	18	48	74	ribosomal protein S6 modification protein
K03841	6	16	9	19	12	13	13	25	28	23	17	18	13	48	74	fructose-1,6-bisphosphatase I [EC:3.1.3.11]
K01886	6	12	8	9	9	12	11	25	28	22	17	15	15	48	74	glutaminyl-tRNA synthetase [EC:6.1.1.18]
K01893	15	9	9	8	7	11	12	25	29	20	17	16	14	49	74	asparaginyl-tRNA synthetase [EC:6.1.1.22]
K08223	8	13	12	12	13	11	17	26	28	22	17	18	16	48	74	MFS transporter, FSR family, fosmidomycin resistance protein
K02116	12	25	20	29	20	10	24	24	27	22	17	15	16	46	74	ATP synthase protein I
K07243	5	10	7	13	9	7	15	22	26	21	17	22	15	46	74	high-affinity iron transporter
K07458	5	10	6	15	7	6	13	21	25	17	17	16	16	46	74	DNA mismatch endonuclease, patch repair protein [EC:3.1.-.-]
K09815	5	11	8	11	12	23	14	32	36	30	16	15	21	46	74	zinc transport system substrate-binding protein
K09817	5	10	8	9	12	23	14	32	36	29	16	15	24	46	74	zinc transport system ATP-binding protein [EC:3.6.3.-]
K03833	4	10	5	6	8	20	13	31	36	25	16	20	21	45	74	selenocysteine-specific elongation factor
K08301	6	12	8	9	9	12	11	25	28	21	16	15	14	48	74	ribonuclease G [EC:3.1.26.-]
K01585	6	8	6	6	8	12	11	24	28	22	16	15	15	48	74	arginine decarboxylase [EC:4.1.1.19]
K03269	6	12	8	9	9	11	11	24	27	21	16	15	12	48	74	UDP-2,3-diacylglucosamine hydrolase [EC:3.6.1.-]
K03270	6	12	8	9	9	11	12	24	27	21	16	16	18	48	74	3-deoxy-D-manno-octulosonate 8-phosphate phosphatase (KDO 8-P phosphatase) [EC:3.1.3.45]
K02558	6	12	8	9	9	10	11	23	27	20	16	15	12	48	74	UDP-N-acetylmuramate: L-alanyl-gamma-D-glutamyl-meso-diaminopimelate ligase [EC:6.3.2.-]
K08590	6	8	6	6	7	10	11	24	27	20	16	15	11	49	74	carbon-nitrogen hydrolase family protein
K03827	4	11	5	10	9	10	15	24	28	24	16	20	8	48	74	putative acetyltransferase [EC:2.3.1.-]
K03606	6	13	7	17	10	8	12	22	26	18	16	18	8	48	74	putative colanic acid biosysnthesis UDP-glucose lipid carrier transferase
K09816	4	10	8	9	12	23	14	32	36	29	15	14	21	46	74	zinc transport system permease protein
K07301	6	9	7	7	9	20	13	31	34	31	15	13	27	45	74	inner membrane protein
K00219	7	15	10	8	11	19	12	29	35	25	15	14	21	45	74	2,4-dienoyl-CoA reductase (NADPH2) [EC:1.3.1.34]
K02041	13	20	9	25	14	13	13	26	30	27	15	20	10	46	74	phosphonate transport system ATP-binding protein
K07313	5	12	6	23	8	12	13	25	29	24	15	15	13	50	74	serine/threonine protein phosphatase 1 [EC:3.1.3.16]
K01241	10	21	15	28	18	10	23	24	27	22	15	18	8	46	74	AMP nucleosidase [EC:3.2.2.4]
K02444	11	19	16	25	16	9	24	25	27	24	15	14	7	45	74	DeoR family transcriptional regulator, glycerol-3-phosphate regulon repressor
K03919	10	21	16	23	18	6	22	20	25	18	15	19	6	45	74	alkylated DNA repair protein [EC:1.14.11.-]
K01684	5	8	6	11	7	6	12	20	24	18	15	16	8	43	74	galactonate dehydratase [EC:4.2.1.6]
K00370	4	10	5	12	6	17	12	27	33	24	14	14	20	46	74	nitrate reductase 1, alpha subunit [EC:1.7.99.4]
K07443	6	8	8	6	8	14	12	28	29	22	14	16	11	48	74	methylated-DNA-protein-cysteine methyltransferase related protein
K02806	5	16	7	23	11	11	13	24	28	26	14	13	18	45	74	PTS system, nitrogen regulatory IIA component [EC:2.7.1.69]
K03321	6	10	5	9	4	9	12	24	27	22	14	17	11	47	74	sulfate permease, SulP family
K03119	10	28	17	18	24	5	16	19	24	16	14	11	9	44	74	taurine dioxygenase [EC:1.14.11.17]
K03387	7	15	11	17	13	17	16	27	32	22	13	12	15	46	74	alkyl hydroperoxide reductase subunit F [EC:1.6.4.-]
K08963	12	18	16	15	16	14	23	27	30	23	13	12	22	46	74	methylthioribose-1-phosphate isomerase [EC:5.3.1.23]
K03581	16	17	12	11	12	12	14	27	29	21	13	12	24	46	74	exodeoxyribonuclease V alpha subunit [EC:3.1.11.5]
K08218	7	17	10	20	13	8	10	21	25	19	13	11	11	46	74	MFS transporter, PAT family, beta-lactamase induction signal transducer AmpG
K04565	12	19	17	22	16	7	20	20	25	19	13	14	10	47	74	Cu/Zn superoxide dismutase [EC:1.15.1.1]
K06223	7	13	8	16	10	7	10	21	26	18	13	12	15	47	74	DNA adenine methylase [EC:2.1.1.72]
K14287	6	12	8	8	8	7	10	21	25	18	13	13	6	46	74	methionine aminotransferase [EC:2.6.1.-]
K11737	5	7	9	5	7	2	9	17	22	14	13	12	4	46	74	D-serine/D-alanine/glycine transporter
K12369	4	9	5	11	7	16	13	26	31	23	12	13	14	45	74	dipeptide transport system permease protein
K03638	12	20	17	26	20	13	22	27	29	23	12	12	12	46	74	molybdenum cofactor biosynthesis protein B
K01734	11	8	7	9	6	13	12	28	29	23	12	13	8	47	74	methylglyoxal synthase [EC:4.2.3.3]
K04754	12	22	19	17	21	8	21	21	25	21	12	10	10	46	74	lipoprotein
K07638	11	26	20	42	24	8	23	22	26	21	12	13	9	45	74	two-component system, OmpR family, osmolarity sensor histidine kinase EnvZ [EC:2.7.13.3]
K06183	7	17	9	19	12	8	10	22	25	19	12	11	10	47	74	ribosomal small subunit pseudouridine synthase A [EC:5.4.99.12];16S rRNA pseudouridine516 synthase [EC:5.4.99.19]
K07659	11	23	18	28	19	7	23	21	25	20	12	12	8	45	74	two-component system, OmpR family, phosphate regulon response regulator OmpR
K14261	10	16	15	23	17	7	23	21	25	20	12	12	10	45	74	alanine-synthesizing transaminase [EC:2.6.1.-]
K06162	3	7	4	11	4	7	12	21	24	20	12	15	7	46	74	PhnM protein
K08323	5	6	4	8	6	5	9	19	24	17	12	12	6	47	74	starvation sensing protein RspA
K09019	11	15	15	22	13	4	20	18	23	14	12	11	6	44	74	putative NADH dehydrogenase/NAD(P)H nitroreductase RutE [EC:1.-.-.-]
K08289	6	12	8	14	9	4	9	19	23	16	12	11	7	45	74	phosphoribosylglycinamide formyltransferase 2 [EC:2.1.2.2]
K01058	6	8	6	6	5	4	9	19	23	15	12	14	5	48	74	phospholipase A1 [EC:3.1.1.32]
K00675	4	11	5	8	8	4	10	19	23	17	12	11	7	45	74	N-hydroxyarylamine O-acetyltransferase [EC:2.3.1.118]
K01792	5	11	5	7	8	17	11	27	32	23	11	11	15	45	74	glucose-6-phosphate 1-epimerase [EC:5.1.3.15]
K05801	10	15	15	16	15	9	22	22	26	21	11	12	5	45	74	DnaJ like chaperone protein
K07008	5	13	8	12	9	9	11	22	26	22	11	13	10	45	74	glutamine amidotransferase
K03571	14	24	19	26	20	8	22	22	26	18	11	11	11	47	74	rod shape-determining protein MreD
K10806	13	25	22	33	22	8	23	22	25	21	11	13	6	45	74	acyl-CoA thioesterase YciA [EC:3.1.2.-]
K03670	11	16	15	16	15	8	21	21	25	20	11	11	12	45	74	periplasmic glucans biosynthesis protein
K03669	11	18	16	23	17	8	21	21	25	19	11	10	10	45	74	membrane glycosyltransferase [EC:2.4.1.-]
K04046	11	23	16	28	18	8	23	22	25	20	11	12	8	45	74	hypothetical chaperone protein
K04085	10	20	20	26	18	8	23	22	26	21	11	12	10	45	74	tRNA 2-thiouridine synthesizing protein A [EC:2.8.1.-]
K05540	7	13	9	10	10	8	10	21	25	19	11	10	10	46	74	tRNA-dihydrouridine synthase B [EC:1.-.-.-]
K06181	8	12	9	8	10	7	9	21	25	18	11	11	9	47	74	ribosomal large subunit pseudouridine synthase E [EC:5.4.99.12];23S rRNA pseudouridine2457 synthase [EC:5.4.99.20]
K00127	4	14	5	14	8	7	11	21	24	20	11	12	8	45	74	formate dehydrogenase, gamma subunit [EC:1.2.1.2]
K07232	4	12	5	16	9	7	11	21	24	20	11	13	7	45	74	cation transport protein ChaC
K07799	12	20	16	15	18	6	21	20	24	18	11	10	11	46	74	putative multidrug efflux transporter MdtA
K08304	7	18	9	23	13	6	16	20	24	18	11	12	9	45	74	membrane-bound lytic murein transglycosylase A [EC:3.2.1.-]
K07323	6	13	8	10	10	6	9	20	24	17	11	10	11	45	74	putative toluene tolerance protein
K06190	5	16	8	22	11	6	11	20	24	18	11	12	8	45	74	intracellular septation protein
K03777	19	17	19	14	15	5	19	19	25	16	11	11	5	45	74	D-lactate dehydrogenase [EC:1.1.1.28]
K03926	7	10	6	7	6	5	9	19	23	15	11	11	16	45	74	periplasmic divalent cation tolerance protein
K12368	4	10	6	11	10	5	12	20	23	20	11	14	4	46	74	dipeptide transport system substrate-binding protein
K02169	6	13	8	10	9	4	9	18	23	16	11	10	6	45	74	biotin synthesis protein BioC;malonyl-CoA O-methyltransferase [EC:2.1.1.197]
K13892	3	5	4	8	3	4	12	20	23	18	11	14	4	46	74	glutathione transport system ATP-binding protein
K07645	4	8	8	13	6	2	9	17	22	14	11	11	6	45	74	two-component system, OmpR family, sensor histidine kinase QseC [EC:2.7.13.3]
K05589	6	12	7	8	8	8	10	23	26	19	10	11	13	45	74	cell division protein FtsB
K04568	12	14	17	16	14	7	21	20	25	17	10	11	11	45	74	lysyl-tRNA synthetase, class II [EC:6.1.1.6]
K08484	4	11	8	19	10	7	11	21	25	20	10	12	6	45	74	phosphotransferase system, enzyme I, PtsP [EC:2.7.3.9]
K07574	14	9	11	8	10	6	10	20	25	17	10	10	6	46	74	putative RNA-binding protein containing KH domain;RNA-binding protein
K07289	10	15	15	13	14	6	22	20	24	19	10	11	6	47	74	AsmA protein
K04760	9	16	12	13	12	6	17	20	24	18	10	10	9	45	74	transcription elongation factor GreB
K00832	7	18	9	12	13	6	9	21	25	20	10	10	6	45	74	aromatic-amino-acid transaminase [EC:2.6.1.57]
K03611	6	14	8	9	12	6	9	20	24	18	10	10	6	45	74	disulfide bond formation protein DsbB
K01611	11	15	15	13	14	5	20	19	23	15	10	10	11	45	74	S-adenosylmethionine decarboxylase [EC:4.1.1.50]
K00769	9	12	14	15	11	5	22	20	24	17	10	11	6	45	74	xanthine phosphoribosyltransferase [EC:2.4.2.22]
K03753	8	14	10	14	9	5	15	19	23	17	10	11	8	46	74	molybdopterin-guanine dinucleotide biosynthesis protein B
K01414	7	13	8	9	9	5	9	19	23	17	10	10	7	45	74	oligopeptidase A [EC:3.4.24.70]
K03634	6	12	8	8	8	5	9	19	23	17	10	10	10	47	74	outer membrane lipoprotein carrier protein
K03560	6	12	7	9	8	5	9	19	24	19	10	10	6	45	74	biopolymer transport protein TolR
K02192	6	15	9	19	11	5	11	19	24	17	10	10	6	45	74	bacterioferritin-associated ferredoxin
K03656	6	12	8	9	9	5	9	19	23	17	10	9	7	45	74	ATP-dependent DNA helicase Rep [EC:3.6.1.-];ATP-dependent DNA helicase Rep [EC:3.6.4.12]
K02824	5	9	5	7	8	5	10	19	24	18	10	11	3	46	74	uracil permease
K05805	4	11	5	10	7	5	10	20	23	19	10	11	5	45	74	CreA protein
K07789	14	23	20	17	22	4	29	18	23	17	10	10	8	45	74	RND superfamily, multidrug transport protein MdtC
K07788	12	19	16	14	18	4	20	19	23	17	10	10	8	45	74	RND superfamily, multidrug transport protein MdtB
K02485	7	8	6	6	5	4	9	18	22	14	10	10	14	45	74	two-component system, unclassified family, response regulator
K03981	7	15	12	10	11	4	9	19	23	17	10	10	6	46	74	thiol:disulfide interchange protein DsbC [EC:5.3.4.1]
K06194	6	12	8	8	9	4	9	18	23	17	10	10	7	45	74	lipoprotein NlpD
K03583	6	12	8	8	8	4	9	19	23	16	10	10	10	45	74	exodeoxyribonuclease V gamma subunit [EC:3.1.11.5]
K03582	6	12	8	8	8	4	9	19	23	16	10	10	8	45	74	exodeoxyribonuclease V beta subunit [EC:3.1.11.5]
K03646	6	10	6	9	5	4	8	18	23	16	10	10	6	49	74	colicin import membrane protein
K06189	11	18	17	14	15	5	19	19	24	17	9	10	5	45	74	magnesium and cobalt transporter
K05591	6	12	5	8	7	5	8	19	23	17	9	9	4	45	74	ATP-independent RNA helicase DbpA [EC:3.6.4.13];ATP-independent RNA helicase DbpA
K06176	5	7	5	5	6	5	9	19	24	17	9	9	7	45	74	tRNA pseudouridine13 synthase [EC:5.4.99.27];tRNA pseudouridine synthase D [EC:5.4.99.12]
K06175	5	10	4	7	4	5	8	18	23	14	9	9	4	45	74	tRNA pseudouridine synthase C [EC:5.4.99.12];tRNA pseudouridine65 synthase [EC:5.4.99.26]
K00631	5	6	7	5	7	5	9	19	24	17	9	9	5	45	74	glycerol-3-phosphate O-acyltransferase [EC:2.3.1.15]
K10914	5	9	7	7	8	5	9	19	23	17	9	9	7	45	74	CRP/FNR family transcriptional regulator, cyclic AMP receptor protein
K02170	11	14	17	12	15	4	20	19	23	16	9	9	5	45	74	biotin biosynthesis protein BioH
K06968	10	14	14	11	14	4	19	19	23	16	9	9	5	45	74	ribosomal RNA large subunit methyltransferase M [EC:2.1.1.-]
K02496	6	12	5	8	7	4	8	18	22	16	9	9	4	45	74	uroporphyrin-III C-methyltransferase [EC:2.1.1.107]
K03600	6	12	7	8	8	4	8	18	23	16	9	9	5	45	74	stringent starvation protein B
K03599	6	12	7	8	8	4	8	18	23	16	9	10	5	45	74	stringent starvation protein A;RNA polymerase-associated protein
K06186	6	12	7	8	8	4	8	18	23	16	9	9	5	45	74	small protein A
K09889	6	12	7	8	8	4	8	18	23	16	9	9	5	45	74	ribosome-associated protein;hypothetical protein
K03554	6	15	6	9	8	4	8	18	23	16	9	9	5	45	74	recombination associated protein RdgC
K07320	6	12	7	9	8	4	8	18	23	16	9	10	5	45	74	putative adenine-specific DNA-methyltransferase [EC:2.1.1.72]
K02494	6	12	7	8	8	4	8	18	23	16	9	9	5	45	74	outer membrane lipoprotein LolB
K03557	6	12	7	8	8	4	8	18	23	16	9	9	5	45	74	Fis family transcriptional regulator, factor for inversion stimulation protein
K01141	6	11	6	14	8	4	9	19	23	17	9	9	4	45	74	exodeoxyribonuclease I [EC:3.1.11.1]
K03616	6	12	7	9	8	4	8	18	23	16	9	9	5	45	74	electron transport complex protein RnfB
K10763	6	12	7	8	8	4	8	18	23	16	9	9	5	45	74	DnaA-homolog protein
K03586	6	12	7	8	8	4	8	18	23	16	9	9	5	45	74	cell division protein FtsL
K01525	6	12	7	8	8	4	8	18	23	16	9	10	6	45	74	bis(5'-nucleosyl)-tetraphosphatase (symmetrical) [EC:3.6.1.41]
K06445	6	8	8	6	8	4	8	18	23	16	9	10	4	45	74	acyl-CoA dehydrogenase [EC:1.3.99.-]
K06879	6	10	7	7	8	4	8	18	23	16	9	9	4	45	74	7-cyano-7-deazaguanine reductase [EC:1.7.1.13]
K03567	5	6	5	5	6	4	8	18	23	16	9	9	5	45	74	glycine cleavage system transcriptional repressor
K08964	11	13	15	11	14	3	20	18	22	14	9	9	5	45	74	methylthioribulose-1-phosphate dehydratase [EC:4.2.1.109]
K09880	11	13	15	11	14	3	19	18	22	14	9	9	5	45	74	enolase-phosphatase E1 [EC:3.1.3.77]
K07285	5	5	4	5	3	2	8	17	21	12	9	9	4	45	74	outer membrane lipoprotein
K12297	5	6	7	5	7	4	8	18	22	16	8	9	4	45	74	ribosomal RNA large subunit methyltransferase L [EC:2.1.1.52];ribosomal RNA large subunit methyltransferase L [EC:2.1.1.173]
K03683	5	6	7	5	7	4	8	18	22	16	8	9	4	45	74	ribonuclease T [EC:3.1.13.-]
K07153	5	6	7	5	7	4	8	18	22	16	8	9	4	45	74	high frequency lysogenization protein
K07400	5	6	7	5	7	4	8	18	22	16	8	9	3	45	74	Fe/S biogenesis protein NfuA
K03528	5	6	7	5	7	4	8	18	22	16	8	9	3	45	74	cell division protein ZipA
K03732	5	6	7	5	7	4	8	18	22	16	8	9	4	45	74	ATP-dependent RNA helicase RhlB [EC:3.6.1.-];ATP-dependent RNA helicase RhlB [EC:3.6.4.13]
K08312	5	6	5	5	6	4	8	18	22	16	8	9	4	45	74	ADP-ribose diphosphatase [EC:3.6.1.-]
K00090	6	11	7	8	8	3	8	17	22	14	8	9	4	45	74	gluconate 2-dehydrogenase [EC:1.1.1.215]
K07637	5	6	5	5	6	3	8	18	22	15	8	9	3	45	74	two-component system, OmpR family, sensor histidine kinase PhoQ [EC:2.7.13.3]
K13053	5	6	5	5	6	3	8	18	22	15	8	9	3	45	74	cell division inhibitor SulA
K03807	5	6	5	5	6	3	8	18	22	15	8	9	3	45	74	AmpE protein
K01002	5	5	4	5	3	2	8	17	22	13	8	9	4	46	74	phosphoglycerol transferase [EC:2.7.8.20]
K03184	5	5	4	5	3	2	8	17	21	13	8	9	3	45	74	2-octaprenyl-3-methyl-6-methoxy-1,4-benzoquinol hydroxylase [EC:1.14.13.-]
K07114	12	22	12	22	19	54	23	55	60	56	45	40	85	50	73	uncharacterized protein
K02557	21	31	22	36	27	36	35	46	45	48	32	31	43	54	73	chemotaxis protein MotB
K01273	13	21	19	29	21	36	33	45	46	39	31	37	44	46	73	membrane dipeptidase [EC:3.4.13.19]
K03786	14	31	21	33	25	35	30	45	45	36	30	29	35	49	73	3-dehydroquinate dehydratase II [EC:4.2.1.10]
K00975	5	11	6	12	7	33	19	43	45	35	28	22	44	45	73	glucose-1-phosphate adenylyltransferase [EC:2.7.7.27]
K06142	5	16	9	24	13	21	16	32	35	29	27	24	22	49	73	outer membrane protein
K00956	5	12	7	11	7	24	14	33	38	27	26	26	25	47	73	sulfate adenylyltransferase subunit 1 [EC:2.7.7.4]
K06048	4	12	4	9	5	7	10	21	27	19	26	23	25	45	73	carboxylate-amine ligase [EC:6.3.-.-]
K01661	13	10	8	8	8	26	14	36	41	28	23	24	27	48	73	naphthoate synthase [EC:4.1.3.36]
K01081	8	19	9	16	11	25	16	34	37	29	23	20	25	45	73	5'-nucleotidase [EC:3.1.3.5]
K02551	6	8	6	6	5	25	13	35	40	27	23	24	25	48	73	2-succinyl-5-enolpyruvyl-6-hydroxy-3-cyclohexene-1-carboxylate synthase [EC:2.2.1.9]
K14393	5	19	8	13	11	23	13	32	38	30	23	22	28	44	73	cation/acetate symporter
K00849	14	9	8	8	7	25	15	34	40	28	22	20	24	45	73	galactokinase [EC:2.7.1.6]
K03547	13	14	11	9	12	27	15	37	40	30	21	17	27	45	73	exonuclease SbcD
K01823	13	11	9	16	9	24	14	33	39	27	21	25	21	47	73	isopentenyl-diphosphate delta-isomerase [EC:5.3.3.2]
K02613	10	17	15	14	13	21	22	30	36	24	21	22	19	44	73	phenylacetic acid degradation NADH oxidoreductase
K00703	12	19	17	21	16	20	26	33	34	29	21	21	23	47	73	starch synthase [EC:2.4.1.21]
K00705	10	17	15	14	16	27	25	37	40	31	20	15	37	44	73	4-alpha-glucanotransferase [EC:2.4.1.25]
K03402	21	11	11	9	9	19	14	30	37	24	20	20	23	46	73	transcriptional regulator of arginine metabolism
K01664	3	5	4	5	4	17	12	28	34	23	20	21	18	46	73	para-aminobenzoate synthetase component II [EC:2.6.1.85]
K03188	5	14	8	13	10	11	12	24	28	24	20	23	12	46	73	urease accessory protein
K03190	5	14	8	13	10	11	11	24	28	24	20	23	12	46	73	urease accessory protein
K01430	5	14	8	13	10	10	11	24	28	24	20	23	11	46	73	urease gamma subunit [EC:3.5.1.5];urease subunit gamma [EC:3.5.1.5]
K01744	6	11	8	10	10	8	10	22	27	21	20	21	13	47	73	aspartate ammonia-lyase [EC:4.3.1.1]
K02077	21	19	20	18	19	7	22	22	27	19	20	21	14	46	73	zinc/manganese transport system substrate-binding protein
K07238	14	16	10	16	13	29	14	38	42	31	19	16	28	46	73	zinc transporter, ZIP family
K02552	6	7	5	6	5	21	13	32	37	25	19	20	24	46	73	menaquinone-specific isochorismate synthase [EC:5.4.4.2]
K02566	3	6	4	5	4	21	13	32	37	26	19	21	24	45	73	NagD protein
K13788	4	8	7	5	8	20	12	29	35	26	19	15	19	45	73	phosphate acetyltransferase [EC:2.3.1.8]
K01429	5	14	8	13	10	10	11	23	28	24	19	21	11	46	73	urease subunit beta [EC:3.5.1.5];urease beta subunit [EC:3.5.1.5]
K03563	6	11	10	7	16	17	14	29	34	32	18	14	37	46	73	carbon storage regulator
K03546	14	14	11	9	12	15	13	30	32	25	18	16	19	45	73	exonuclease SbcC
K00784	13	9	10	9	9	15	13	29	31	21	18	15	15	47	73	ribonuclease Z [EC:3.1.26.11]
K03718	3	5	4	5	4	14	12	28	31	21	18	22	13	49	73	Lrp/AsnC family transcriptional regulator, regulator for asnA, asnC and gidA
K11065	13	10	8	8	10	11	12	24	29	22	18	21	8	47	73	thiol peroxidase, atypical 2-Cys peroxiredoxin [EC:1.11.1.15]
K03742	12	9	8	9	7	17	13	30	32	24	17	15	24	47	73	competence/damage-inducible protein CinA
K11072	5	8	5	8	8	13	13	29	30	23	17	20	15	46	73	spermidine/putrescine transport system ATP-binding protein [EC:3.6.3.31]
K03271	4	12	5	9	9	13	12	26	30	25	17	11	29	44	73	phosphoheptose isomerase [EC:5.-.-.-]
K02217	4	5	5	5	4	10	10	23	28	19	17	21	6	46	73	ferritin [EC:1.16.3.1]
K08234	13	12	8	11	8	9	13	22	26	17	17	15	14	44	73	glyoxylase I family protein
K00372	6	13	7	20	9	8	11	22	26	19	17	16	14	46	73	nitrate reductase catalytic subunit [EC:1.7.99.4]
K02075	21	19	19	18	18	5	22	21	26	17	17	21	9	46	73	zinc/manganese transport system permease protein
K07404	12	8	7	7	7	9	13	22	27	20	16	15	14	45	73	6-phosphogluconolactonase [EC:3.1.1.31]
K03969	6	10	7	12	9	9	11	24	28	20	16	18	17	44	73	phage shock protein A
K00965	5	5	5	5	4	7	10	21	26	18	16	12	21	45	73	UDPglucose--hexose-1-phosphate uridylyltransferase [EC:2.7.7.12]
K02553	4	9	7	7	7	4	8	18	23	17	16	17	4	44	73	regulator of ribonuclease activity A
K00878	7	9	9	9	10	19	14	29	35	24	15	18	15	44	73	hydroxyethylthiazole kinase [EC:2.7.1.50]
K03113	4	9	6	8	8	11	11	24	27	22	15	13	12	46	73	translation initiation factor 1;translation initiation factor SUI1;translation initiation factor eIF-1
K03778	25	16	14	19	15	10	12	23	28	22	15	13	11	45	73	D-lactate dehydrogenase [EC:1.1.1.28]
K13771	11	19	17	18	15	8	29	21	25	18	15	12	11	44	73	Rrf2 family transcriptional regulator, nitric oxide-sensitive transcriptional repressor
K01804	5	6	4	5	4	8	10	22	27	18	15	13	10	44	73	L-arabinose isomerase [EC:5.3.1.4]
K00853	12	8	7	9	7	6	11	20	25	16	15	13	8	44	73	L-ribulokinase [EC:2.7.1.16]
K03649	3	7	5	5	7	5	9	19	25	17	15	16	8	44	73	TDG/mug DNA glycosylase family protein [EC:3.2.2.-]
K07300	5	11	7	11	8	17	12	27	34	23	14	19	18	44	73	Ca2+:H+ antiporter
K02069	15	12	12	10	10	15	19	26	32	20	14	16	17	44	73	putative ABC transport system permease protein
K04477	3	6	4	5	4	15	11	27	31	20	14	12	16	44	73	putative hydrolase
K03773	10	18	18	22	22	10	22	23	27	23	14	13	11	44	73	FKBP-type peptidyl-prolyl cis-trans isomerase FklB [EC:5.2.1.8]
K11069	5	7	5	8	5	10	13	26	29	20	14	16	15	45	73	spermidine/putrescine transport system substrate-binding protein
K02609	9	16	15	14	12	5	18	19	24	15	14	17	11	41	73	phenylacetic acid degradation protein
K00230	3	5	4	5	3	5	8	19	24	16	14	11	5	44	73	protoporphyrinogen oxidase [EC:1.3.3.4]
K02610	9	16	15	13	12	4	17	19	24	15	14	16	7	41	73	phenylacetic acid degradation protein
K02612	9	16	15	13	12	4	17	19	24	15	14	16	9	41	73	phenylacetic acid degradation protein
K02611	9	16	15	13	12	4	17	19	24	15	14	16	10	41	73	phenylacetic acid degradation protein
K02509	9	11	10	10	8	4	12	19	24	16	14	15	4	41	73	2-oxo-hept-3-ene-1,7-dioate hydratase [EC:4.2.1.-]
K02616	7	9	13	8	9	4	11	19	24	15	14	16	13	41	73	phenylacetic acid degradation operon negative regulatory protein
K00151	7	12	9	10	8	3	11	18	23	14	14	15	4	41	73	5-carboxymethyl-2-hydroxymuconic-semialdehyde dehydrogenase [EC:1.2.1.60]
K12941	5	10	5	10	6	11	17	26	28	21	13	16	8	42	73	aminobenzoyl-glutamate utilization protein B
K01686	4	6	4	13	4	11	11	23	26	20	13	13	9	46	73	mannonate dehydratase [EC:4.2.1.8]
K11071	5	8	5	8	8	10	11	26	29	20	13	15	13	45	73	spermidine/putrescine transport system permease protein
K00563	11	8	9	7	9	6	10	20	25	18	13	11	4	44	73	23S rRNA (guanine745-N1)-methyltransferase [EC:2.1.1.187];rRNA (guanine-N1-)-methyltransferase [EC:2.1.1.51]
K10543	4	7	4	10	4	6	13	21	25	18	13	18	10	45	73	D-xylose transport system substrate-binding protein
K10544	4	7	4	10	4	6	12	20	25	18	13	18	10	45	73	D-xylose transport system permease protein
K03672	5	12	7	10	9	5	9	19	24	17	13	10	7	44	73	thioredoxin 2 [EC:1.8.1.8]
K02618	7	8	11	8	8	4	11	18	23	14	13	15	5	41	73	phenylacetic acid degradation protein
K03311	6	10	8	7	9	15	11	27	31	21	12	11	12	45	73	branched-chain amino acid:cation transporter, LIVCS family
K11070	5	6	4	8	5	9	11	26	28	20	12	15	11	44	73	spermidine/putrescine transport system permease protein
K03576	11	17	17	13	17	6	21	20	24	18	12	12	5	44	73	LysR family transcriptional regulator, regulator for metE and metH
K06143	6	10	5	9	7	5	10	19	24	16	12	14	5	44	73	inner membrane protein
K02800	3	5	4	5	3	5	9	19	24	15	12	11	4	47	73	PTS system, mannitol-specific IIC component
K02614	8	14	12	11	12	4	11	19	23	16	12	9	6	41	73	phenylacetic acid degradation protein
K00009	3	4	4	4	3	4	8	18	23	15	12	10	3	45	73	mannitol-1-phosphate 5-dehydrogenase [EC:1.1.1.17]
K02858	5	11	8	12	10	8	12	21	26	21	11	11	9	45	73	3,4-dihydroxy 2-butanone 4-phosphate synthase [EC:4.1.99.12]
K00657	13	10	9	8	8	6	12	21	24	18	11	12	4	47	73	diamine N-acetyltransferase [EC:2.3.1.57]
K03758	11	11	10	9	13	6	12	21	25	21	11	11	4	45	73	arginine:ornithine antiporter
K07217	5	6	5	11	5	4	10	19	23	15	11	14	7	43	73	Mn-containing catalase
K03831	4	10	4	8	5	3	10	18	23	16	11	11	10	45	73	molybdopterin biosynthesis protein Mog;molybdopterin adenylyltransferase
K05834	4	10	6	8	8	2	8	17	22	15	11	9	3	43	73	homoserine/homoserine lactone efflux protein
K00823	13	10	9	8	8	8	11	24	27	18	10	9	15	44	73	4-aminobutyrate aminotransferase [EC:2.6.1.19]
K02019	11	24	17	23	19	8	21	22	25	20	10	9	13	44	73	molybdate transport system regulatory protein
K04752	11	20	17	22	17	7	25	21	25	19	10	9	8	43	73	nitrogen regulatory protein P-II 2
K13894	5	13	9	11	14	7	11	21	24	21	10	11	7	45	73	microcin C transport system permease protein
K13895	5	12	8	10	11	7	11	21	24	20	10	11	7	45	73	microcin C transport system permease protein
K07684	4	11	4	11	4	7	11	22	25	18	10	11	11	44	73	two-component system, NarL family, nitrate/nitrite response regulator NarL
K06203	4	7	5	9	6	7	11	21	25	20	10	11	8	45	73	CysZ protein
K13896	5	12	8	10	11	6	11	21	24	20	10	11	5	45	73	microcin C transport system ATP-binding protein
K00651	12	8	7	9	6	5	11	20	24	16	10	11	4	46	73	homoserine O-succinyltransferase [EC:2.3.1.46]
K05774	4	8	5	11	7	5	10	20	23	19	10	11	5	44	73	ribose 1,5-bisphosphokinase [EC:2.7.4.23]
K11940	4	9	5	18	6	5	11	19	23	17	10	11	5	45	73	heat shock protein HspQ
K07774	4	11	5	10	7	4	10	18	23	18	10	11	4	45	73	two-component system, OmpR family, response regulator TctD
K06155	4	5	4	5	3	4	9	18	22	14	10	12	3	45	73	Gnt-I system high-affinity gluconate transporter
K07343	4	12	6	18	9	4	10	19	23	16	10	10	6	45	73	DNA transformation protein and related proteins
K11102	3	6	6	5	7	3	9	18	22	14	10	11	3	44	73	proton glutamate symport protein
K01119	12	11	7	10	7	6	10	20	25	16	9	9	6	44	73	2',3'-cyclic-nucleotide 2'-phosphodiesterase [EC:3.1.4.16]
K02380	7	12	10	8	11	6	13	21	24	16	9	11	7	45	73	FdhE protein
K01839	5	6	4	9	4	6	10	21	24	17	9	8	5	44	73	phosphopentomutase [EC:5.4.2.7]
K02167	4	7	7	10	8	6	10	20	24	19	9	11	4	45	73	TetR/AcrR family transcriptional regulator, transcriptional repressor of bet genes
K06206	4	8	6	10	8	6	10	20	23	19	9	11	4	45	73	sugar fermentation stimulation protein A
K06192	16	23	27	20	24	5	35	19	23	17	9	8	5	43	73	paraquat-inducible protein B
K02773	11	7	6	6	5	5	10	20	24	16	9	10	3	43	73	PTS system, galactitol-specific IIA component [EC:2.7.1.69]
K07225	4	7	4	6	4	5	10	19	23	16	9	10	4	45	73	putative hemin transport protein
K12371	4	8	5	11	7	5	11	20	23	19	9	11	4	45	73	dipeptide transport system ATP-binding protein
K05781	3	7	4	10	3	5	10	19	23	18	9	11	5	44	73	putative phosphonate transport system ATP-binding protein
K05780	3	7	4	10	3	5	10	19	23	18	9	11	5	44	73	putative phosphonate transport system ATP-binding protein
K08990	3	5	4	8	3	5	10	19	23	17	9	11	5	45	73	putative membrane protein
K06163	3	7	4	10	3	5	10	19	23	18	9	11	5	44	73	PhnJ protein
K06164	3	7	4	10	3	5	10	19	23	18	9	11	5	44	73	PhnI protein
K06165	3	7	4	10	3	5	10	19	23	18	9	11	5	44	73	PhnH protein
K06166	3	7	4	10	3	5	10	19	23	18	9	11	5	44	73	PhnG protein
K02043	3	7	4	10	3	5	10	19	23	18	9	11	5	44	73	GntR family transcriptional regulator, phosphonate transport system regulatory protein
K10545	3	5	4	8	3	5	12	19	23	17	9	11	7	44	73	D-xylose transport system ATP-binding protein [EC:3.6.3.17]
K12370	4	8	5	11	7	4	10	19	23	17	9	11	4	45	73	dipeptide transport system permease protein
K12372	4	8	5	11	7	4	10	19	23	17	9	11	4	45	73	dipeptide transport system ATP-binding protein
K03580	4	6	7	5	7	4	8	18	23	17	9	8	6	43	73	ATP-dependent helicase HepA [EC:3.6.4.-];ATP-dependent helicase HepA [EC:3.6.1.-]
K02064	3	6	4	8	3	4	10	19	23	17	9	11	5	45	73	thiamine transport system substrate-binding protein
K02063	3	6	4	8	3	4	10	19	23	16	9	11	5	45	73	thiamine transport system permease protein
K07261	3	5	4	8	3	4	10	19	23	16	9	11	5	45	73	penicillin-insensitive murein endopeptidase [EC:3.4.24.-]
K00917	11	10	7	9	6	3	10	17	22	14	9	11	4	46	73	tagatose 6-phosphate kinase [EC:2.7.1.144]
K03274	9	15	15	21	14	3	20	18	23	14	9	8	6	43	73	ADP-L-glycero-D-manno-heptose 6-epimerase [EC:5.1.3.20]
K09914	5	11	6	15	9	3	11	18	22	15	9	11	3	45	73	putative lipoprotein
K02062	3	5	4	8	3	3	10	18	22	15	9	10	3	45	73	thiamine transport system ATP-binding protein
K08970	3	5	4	8	3	3	10	17	22	16	9	11	6	45	73	nickel/cobalt exporter
K03477	3	5	4	8	3	3	12	18	22	15	9	11	4	44	73	DeoR family transcriptional regulator, ulaG and ulaABCDEF operon transcriptional repressor
K13889	3	4	4	5	3	1	9	16	21	13	9	10	2	45	73	glutathione transport system substrate-binding protein
K04652	4	8	4	7	4	7	9	22	24	16	8	8	9	43	73	hydrogenase nickel incorporation protein HypB
K04651	4	8	4	7	4	7	9	22	25	16	8	8	11	44	73	hydrogenase nickel incorporation protein HypA
K04653	3	9	4	9	3	7	9	22	25	16	8	8	10	44	73	hydrogenase expression/formation protein HypC
K02774	11	7	6	6	5	6	10	21	24	17	8	10	3	42	73	PTS system, galactitol-specific IIB component [EC:2.7.1.69]
K03776	6	20	6	12	12	6	8	19	24	20	8	9	4	45	73	aerotaxis receptor
K04654	3	7	4	7	3	6	9	22	24	16	8	7	9	43	73	hydrogenase expression/formation protein HypD
K11183	4	9	7	6	8	4	10	19	22	17	8	7	5	43	73	phosphocarrier protein FPr
K04103	12	15	20	14	16	3	28	17	23	15	8	8	7	44	73	indolepyruvate decarboxylase [EC:4.1.1.74]
K04065	5	7	5	6	6	3	8	17	22	15	8	9	6	45	73	hyperosmotically inducible periplasmic protein
K04753	12	7	7	7	6	2	10	17	22	14	8	10	2	45	73	suppressor of ftsI
K03747	5	7	4	7	3	2	8	17	21	13	8	9	4	45	73	Smg protein
K03214	5	5	4	5	3	2	8	17	21	12	8	8	3	45	73	RNA methyltransferase, TrmH family [EC:2.1.1.-]
K07283	5	5	4	5	3	2	8	17	22	13	8	9	5	45	73	putative salt-induced outer membrane protein
K01708	4	11	5	11	7	2	9	17	21	15	8	11	3	44	73	galactarate dehydratase [EC:4.2.1.42]
K04771	3	4	4	4	3	1	9	16	21	13	8	9	3	44	73	serine protease Do [EC:3.4.21.107]
K08172	3	4	4	4	3	1	9	16	21	13	8	10	4	44	73	MFS transporter, MHS family, shikimate and dehydroshikimate transport protein
K13890	3	5	4	5	3	1	9	16	21	13	8	10	2	45	73	glutathione transport system permease protein
K13891	3	4	4	5	3	1	9	16	21	13	8	10	2	45	73	glutathione transport system permease protein
K06132	5	9	5	8	6	3	8	17	21	15	7	8	3	45	73	putative cardiolipin synthase [EC:2.7.8.-]
K08137	16	20	25	18	20	2	34	17	22	13	7	7	2	43	73	MFS transporter, SP family, galactose:H+ symporter
K13633	8	10	10	9	11	2	11	16	22	14	7	8	3	42	73	AraC family transcriptional regulator, transcriptional activator FtrA
K11258	5	5	4	5	3	2	8	17	21	13	7	8	3	45	73	acetolactate synthase II small subunit [EC:2.2.1.6]
K11534	3	5	4	7	3	2	8	17	21	13	7	7	2	43	73	DeoR family transcriptional regulator, deoxyribose operon repressor
K07677	6	14	5	7	9	1	8	16	21	13	7	8	2	45	73	two-component system, NarL family, capsular synthesis sensor histidine kinase RcsC [EC:2.7.13.3]
K06078	4	4	4	4	3	1	8	16	21	12	7	8	2	45	73	murein lipoprotein
K03326	3	4	4	4	3	1	8	16	21	13	7	7	2	44	73	C4-dicarboxylate transporter, DcuC family
K02526	3	4	4	4	3	1	8	16	21	13	7	7	2	46	73	2-keto-3-deoxygluconate permease
K02753	3	4	3	4	3	1	7	16	20	12	6	7	1	43	73	PTS system, arbutin-, cellobiose-, and salicin-specific IIC component
K09475	3	4	3	4	3	1	7	16	20	12	6	7	1	43	73	outer membrane pore protein C
K06141	3	4	3	4	3	1	7	16	20	12	6	7	1	43	73	MFS transporter, TsgA protein
K05794	6	14	9	15	11	30	16	40	44	33	33	35	38	46	72	tellurite resistance protein TerC
K00575	20	38	19	52	31	27	26	37	39	36	26	27	44	47	72	chemotaxis protein methyltransferase CheR [EC:2.1.1.80]
K03412	20	33	17	40	25	22	25	33	35	32	22	20	40	46	72	two-component system, chemotaxis family, response regulator CheB [EC:3.1.1.61]
K03408	28	40	21	57	31	25	25	35	36	33	21	16	44	46	72	purine-binding chemotaxis protein CheW
K05343	4	8	5	6	7	22	14	33	36	26	19	17	30	41	72	maltose alpha-D-glucosyltransferase [EC:5.4.99.16]
K03189	5	14	8	13	10	11	10	24	28	23	19	20	12	44	72	urease accessory protein
K02556	15	23	11	26	18	20	17	32	33	33	18	17	29	47	72	chemotaxis protein MotA
K02074	21	19	19	18	18	6	22	21	26	17	18	21	8	46	72	zinc/manganese transport system ATP-binding protein
K03407	18	27	15	32	20	18	23	30	32	27	17	15	36	45	72	two-component system, chemotaxis family, sensor kinase CheA [EC:2.7.13.3]
K03187	5	14	8	13	9	9	11	23	26	21	17	15	9	47	72	urease accessory protein
K06044	9	14	14	12	14	19	22	28	34	25	16	13	26	41	72	(1->4)-alpha-D-glucan 1-alpha-D-glucosylmutase [EC:5.4.99.15]
K12942	3	10	5	16	7	4	8	19	25	15	16	24	4	41	72	aminobenzoyl-glutamate transport protein
K00836	4	7	7	6	8	21	11	29	36	27	15	17	17	42	72	diaminobutyrate-2-oxoglutarate transaminase [EC:2.6.1.76]
K00547	3	5	4	7	4	4	9	18	23	15	15	16	11	44	72	homocysteine S-methyltransferase [EC:2.1.1.10]
K13694	3	4	4	4	3	5	10	20	23	15	14	15	3	44	72	lipoprotein Spr
K00276	3	4	5	5	4	2	8	17	23	13	14	16	5	41	72	primary-amine oxidase [EC:1.4.3.21]
K03212	3	6	4	5	4	16	11	26	32	21	13	16	14	43	72	RNA methyltransferase, TrmA family [EC:2.1.1.-]
K02843	4	9	5	9	9	12	11	25	29	24	13	10	25	43	72	heptosyltransferase II [EC:2.4.-.-]
K03150	3	5	4	5	4	9	10	23	25	17	13	12	12	45	72	thiamine biosynthesis ThiH
K00848	3	4	4	5	4	6	9	20	25	18	13	11	10	44	72	rhamnulokinase [EC:2.7.1.5]
K02431	3	7	4	11	4	6	13	20	25	19	13	18	7	46	72	L-fucose mutarotase [EC:5.1.3.-]
K07241	3	5	4	5	3	2	8	17	22	13	13	15	5	41	72	high-affinity nickel-transport protein
K05982	4	6	4	5	4	10	11	24	27	21	12	12	11	43	72	deoxyribonuclease V [EC:3.1.21.7]
K00860	5	10	6	6	9	8	10	21	26	20	12	9	21	44	72	adenylylsulfate kinase [EC:2.7.1.25]
K06169	4	7	7	5	8	8	10	21	26	19	12	12	6	43	72	tRNA-(ms[2]io[6]A)-hydroxylase [EC:1.-.-.-]
K03828	12	8	7	7	6	4	10	19	23	15	12	12	5	46	72	putative acetyltransferase [EC:2.3.1.-]
K03298	5	10	6	9	6	4	8	19	23	17	12	17	3	43	72	drug/metabolite transporter, DME family
K03312	5	8	7	6	5	3	9	19	23	15	12	15	3	41	72	glutamate:Na+ symporter, ESS family
K01628	11	12	9	10	10	12	12	28	29	23	11	9	20	43	72	L-fuculose-phosphate aldolase [EC:4.1.2.17]
K01151	11	8	7	7	6	10	11	25	28	19	11	9	22	44	72	deoxyribonuclease IV [EC:3.1.21.2]
K02768	11	7	7	6	5	6	11	20	25	18	11	10	4	45	72	PTS system, fructose-specific IIA component [EC:2.7.1.69]
K03273	6	17	7	19	12	6	11	20	24	18	11	9	14	43	72	D-glycero-D-manno-heptose 1,7-bisphosphate phosphatase [EC:3.1.3.-]
K05776	3	4	4	4	3	5	9	19	23	15	11	11	6	43	72	molybdate transport system ATP-binding protein
K02361	3	4	6	5	4	5	9	19	24	15	11	11	4	45	72	isochorismate synthase [EC:5.4.4.2]
K01706	5	14	5	12	8	4	8	18	23	17	11	9	6	43	72	glucarate dehydratase [EC:4.2.1.40]
K03651	4	7	7	5	8	4	9	19	23	17	11	11	4	43	72	Icc protein
K01629	3	4	4	4	3	3	8	17	23	14	11	9	3	43	72	rhamnulose-1-phosphate aldolase [EC:4.1.2.19]
K07387	3	4	4	4	3	3	9	18	22	15	11	11	2	46	72	putative metalloprotease [EC:3.4.24.-]
K02445	3	6	4	5	6	2	8	17	22	14	11	14	4	44	72	MFS transporter, OPA family, glycerol-3-phosphate transporter
K00527	20	10	10	14	9	8	10	22	26	17	10	8	10	44	72	ribonucleoside-triphosphate reductase [EC:1.17.4.2]
K11105	4	7	5	9	7	8	10	22	26	21	10	8	13	43	72	cell volume regulation protein A
K01250	3	5	4	4	3	8	10	24	27	19	10	14	6	43	72	pyrimidine-specific ribonucleoside hydrolase [EC:3.2.-.-]
K07322	3	6	4	11	5	7	9	20	24	17	10	9	8	46	72	regulator of cell morphogenesis and NO signaling
K08225	3	4	5	4	4	5	9	20	23	14	10	9	5	43	72	MFS transporter, ENTS family, enterobactin (siderophore) exporter
K03923	4	7	7	5	8	4	10	19	23	16	10	11	3	43	72	modulator of drug activity B
K03973	11	7	6	7	5	3	10	19	23	14	10	11	6	43	72	phage shock protein C
K02856	3	4	4	5	3	3	9	18	22	13	10	10	3	43	72	L-rhamnose-H+ transport protein
K12500	3	4	4	4	3	2	9	17	21	13	10	10	2	43	72	thioesterase III [EC:3.1.2.-]
K12582	3	4	4	4	3	2	9	17	21	13	10	10	2	43	72	TDP-Fuc4NAc transferase [EC:2.4.1.-]
K01813	3	4	4	4	3	1	8	16	21	13	10	8	3	43	72	L-rhamnose isomerase [EC:5.3.1.14]
K13745	3	4	6	4	4	1	8	16	21	13	10	8	4	42	72	L-2,4-diaminobutyrate decarboxylase [EC:4.1.1.86]
K07180	4	12	5	9	8	10	12	24	27	22	9	8	10	43	72	serine protein kinase
K00556	7	8	9	7	7	9	12	23	26	17	9	8	8	45	72	tRNA (guanosine-2'-O-)-methyltransferase [EC:2.1.1.34]
K00351	3	4	4	5	3	7	9	20	25	18	9	8	5	40	72	Na+-transporting NADH:ubiquinone oxidoreductase subunit F [EC:1.6.5.-]
K00349	3	4	4	5	3	7	9	20	25	18	9	8	5	40	72	Na+-transporting NADH:ubiquinone oxidoreductase subunit D [EC:1.6.5.-]
K00348	3	4	4	5	4	7	9	20	25	19	9	8	8	43	72	Na+-transporting NADH:ubiquinone oxidoreductase subunit C [EC:1.6.5.-]
K00347	3	4	4	5	4	7	9	20	25	19	9	8	8	40	72	Na+-transporting NADH:ubiquinone oxidoreductase subunit B [EC:1.6.5.-]
K00346	3	4	4	5	3	7	9	20	25	18	9	8	5	40	72	Na+-transporting NADH:ubiquinone oxidoreductase subunit A [EC:1.6.5.-]
K01299	10	13	14	14	11	6	21	21	25	18	9	8	10	43	72	carboxypeptidase Taq [EC:3.4.17.19]
K05820	4	13	8	17	13	6	10	21	24	19	9	8	6	43	72	MFS transporter, PPP family, 3-phenylpropionic acid transporter
K00673	4	13	11	11	17	6	9	20	24	20	9	8	5	43	72	arginine N-succinyltransferase [EC:2.3.1.109]
K07173	12	7	7	7	6	5	9	20	25	16	9	9	3	44	72	S-ribosylhomocysteine lyase [EC:4.4.1.21]
K04068	5	6	5	5	4	5	9	20	24	15	9	8	5	44	72	anaerobic ribonucleoside-triphosphate reductase activating protein [EC:1.97.1.4]
K01270	5	5	6	5	5	5	8	19	24	15	9	9	4	45	72	aminoacylhistidine dipeptidase [EC:3.4.13.3];dipeptidase D [EC:3.4.13.-]
K14682	4	12	7	8	8	4	8	18	22	16	9	7	6	43	72	amino-acid N-acetyltransferase [EC:2.3.1.1]
K02844	3	6	5	5	7	4	9	18	22	17	9	7	8	43	72	UDP-glucose:(heptosyl)LPS alpha-1,3-glucosyltransferase [EC:2.4.1.-]
K02841	3	9	5	7	7	4	9	18	23	17	9	8	9	43	72	heptosyltransferase I [EC:2.4.-.-]
K03087	8	13	8	9	9	3	8	18	22	16	9	11	4	43	72	RNA polymerase nonessential primary-like sigma factor
K08984	5	6	6	7	5	3	8	17	21	12	9	8	7	42	72	putative membrane protein
K12957	3	6	7	5	8	3	8	17	22	16	9	8	6	43	72	uncharacterized zinc-type alcohol dehydrogenase-like protein [EC:1.-.-.-]
K11216	3	4	3	4	3	3	9	18	22	13	9	10	2	40	72	autoinducer 2 (AI-2) kinase [EC:2.7.1.-]
K11604	3	5	4	7	3	2	10	17	21	15	9	11	3	45	72	manganese/iron transport system substrate-binding protein
K11606	3	5	4	7	3	2	10	17	21	15	9	11	3	45	72	manganese/iron transport system permease protein
K11605	3	5	4	7	3	2	10	17	21	15	9	11	3	45	72	manganese/iron transport system permease protein
K11607	3	5	4	7	3	2	10	17	21	14	9	11	3	45	72	manganese/iron transport system ATP-binding protein
K03151	11	8	7	7	8	8	10	24	26	19	8	8	5	44	72	thiamine biosynthesis protein ThiI
K00322	9	12	15	13	14	5	16	19	24	18	8	8	7	43	72	NAD(P) transhydrogenase [EC:1.6.1.1]
K06917	4	13	5	11	8	5	8	19	23	17	8	7	4	43	72	tRNA 2-selenouridine synthase [EC:2.9.1.-]
K13643	4	15	8	18	11	5	9	19	23	17	8	8	5	43	72	Rrf2 family transcriptional regulator, iron-sulfur cluster assembly transcription factor
K03613	4	8	5	5	7	5	8	19	23	16	8	7	5	43	72	electron transport complex protein RnfE
K03617	4	8	5	5	7	5	8	19	23	16	8	7	5	43	72	electron transport complex protein RnfA
K08310	4	10	4	8	4	5	9	20	23	14	8	8	5	43	72	dATP pyrophosphohydrolase [EC:3.6.1.-]
K06970	3	6	5	5	6	5	8	18	23	16	8	8	2	45	72	ribosomal RNA large subunit methyltransferase F [EC:2.1.1.181];ribosomal RNA large subunit methyltransferase F [EC:2.1.1.48]
K03152	11	8	7	7	8	4	9	19	23	16	8	7	4	43	72	4-methyl-5(b-hydroxyethyl)-thiazole monophosphate biosynthesis
K03784	5	6	4	5	4	4	9	19	23	15	8	8	6	44	72	purine-nucleoside phosphorylase [EC:2.4.2.1]
K06447	4	10	8	15	10	4	9	18	23	17	8	7	4	43	72	succinylglutamic semialdehyde dehydrogenase [EC:1.2.1.71]
K01484	4	10	8	15	10	4	9	18	23	16	8	7	3	43	72	succinylarginine dihydrolase [EC:3.5.3.23]
K07459	4	8	4	8	4	4	9	19	23	15	8	7	6	43	72	putative ATP-dependent endonuclease of the OLD family
K09136	4	10	7	9	8	4	9	18	23	17	8	8	6	43	72	hypothetical protein;ribosomal protein S12 methylthiotransferase
K03614	4	8	5	5	7	4	8	19	23	16	8	7	5	43	72	electron transport complex protein RnfD
K02472	3	5	4	5	3	4	8	18	23	15	8	9	7	45	72	UDP-N-acetyl-D-mannosaminuronic acid dehydrogenase [EC:1.1.1.-]
K02441	3	6	4	5	6	4	9	18	23	17	8	7	5	43	72	GlpG protein
K03612	3	8	5	5	6	4	8	19	22	16	8	7	3	43	72	electron transport complex protein RnfG
K03615	3	6	4	5	3	4	8	19	23	16	8	7	5	43	72	electron transport complex protein RnfC
K00146	12	17	19	15	15	3	17	17	22	13	8	7	4	40	72	phenylacetaldehyde dehydrogenase [EC:1.2.1.39]
K02777	11	6	6	6	5	3	8	18	22	14	8	8	3	44	72	PTS system, glucose-specific IIA component [EC:2.7.1.69]
K01826	10	19	16	18	16	3	17	17	22	15	8	7	3	40	72	5-carboxymethyl-2-hydroxymuconate isomerase [EC:5.3.3.10]
K13378	9	12	15	10	14	3	17	18	22	16	8	7	5	43	72	NADH dehydrogenase I subunit C/D [EC:1.6.5.3];NADH-quinone oxidoreductase subunit C/D [EC:1.6.5.3]
K11924	9	14	14	14	11	3	20	17	22	14	8	7	4	43	72	DtxR family transcriptional regulator, manganese transport regulator
K03717	4	10	5	8	6	3	8	17	22	16	8	7	7	43	72	LysR family transcriptional regulator, transcriptional activator of nhaA
K03806	4	11	7	8	8	3	8	17	22	16	8	7	3	43	72	AmpD protein
K03748	3	4	4	4	3	3	8	18	22	14	8	8	3	45	72	SanA protein
K11066	3	6	5	5	6	3	8	17	22	16	8	8	2	43	72	N-acetylmuramoyl-L-alanine amidase [EC:3.5.1.28]
K02805	3	4	4	4	3	3	8	17	21	13	8	7	6	43	72	lipopolysaccharide biosynthesis protein
K11748	3	5	4	4	3	3	8	17	22	14	8	7	5	43	72	glutathione-regulated potassium-efflux system ancillary protein KefG
K06212	3	4	4	4	4	3	8	17	21	13	8	7	9	43	72	formate transporter
K01575	19	13	17	13	13	2	18	17	23	12	8	8	3	41	72	acetolactate decarboxylase [EC:4.1.1.5]
K04772	3	7	4	13	5	2	8	17	21	13	8	7	5	43	72	serine protease DegQ [EC:3.4.21.-]
K07666	3	5	6	4	4	1	8	16	21	12	8	7	3	43	72	two-component system, OmpR family, response regulator QseB
K04655	3	7	4	7	3	7	9	22	25	16	7	7	9	43	72	hydrogenase expression/formation protein HypE
K04656	3	7	4	7	3	6	9	21	24	15	7	7	8	43	72	hydrogenase maturation protein HypF
K00483	7	12	9	10	8	5	12	21	24	15	7	7	6	40	72	4-hydroxyphenylacetate-3-hydroxylase large chain [EC:1.14.13.3]
K07673	4	10	4	8	4	5	9	21	24	15	7	7	5	43	72	two-component system, NarL family, nitrate/nitrite sensor histidine kinase NarX [EC:2.7.13.3]
K05499	3	5	4	9	4	5	9	19	23	16	7	7	3	43	72	LacI family transcriptional regulator, repressor for deo operon, udp, cdd, tsx, nupC, and nupG
K02849	3	5	4	4	3	5	9	20	23	15	7	7	5	43	72	heptosyltransferase III [EC:2.4.-.-]
K09024	19	23	33	24	24	4	35	18	23	14	7	8	4	42	72	putative flavin reductase RutF [EC:1.5.1.-]
K01788	12	7	7	6	6	4	9	19	24	15	7	7	3	44	72	N-acylglucosamine-6-phosphate 2-epimerase [EC:5.1.3.9]
K04774	4	7	7	7	7	4	8	18	22	16	7	8	2	43	72	serine protease SohB [EC:3.4.21.-]
K11209	4	10	7	9	9	4	10	18	23	16	7	8	3	43	72	GST-like protein
K02099	3	4	4	4	3	4	8	18	23	14	7	7	2	43	72	AraC family transcriptional regulator, arabinose operon regulatory protein
K07862	12	11	9	7	10	3	8	17	22	15	7	7	2	43	72	serine/threonine transporter
K00557	11	9	9	7	9	3	8	17	22	16	7	7	2	43	72	tRNA (uracil-5-)-methyltransferase [EC:2.1.1.35]
K00899	9	12	14	11	11	3	19	18	23	14	7	7	4	43	72	5-methylthioribose kinase [EC:2.7.1.100]
K02364	7	7	9	7	7	3	11	17	22	13	7	8	4	43	72	enterobactin synthetase component F [EC:2.7.7.-]
K00855	5	9	5	8	4	3	8	17	22	14	7	8	5	43	72	phosphoribulokinase [EC:2.7.1.19]
K07678	4	8	7	7	8	3	8	17	22	16	7	7	2	43	72	two-component system, NarL family, sensor histidine kinase BarA [EC:2.7.13.3]
K05541	4	11	7	8	8	3	8	17	22	16	7	7	2	43	72	tRNA-dihydrouridine synthase C [EC:1.-.-.-]
K11179	4	8	7	7	7	3	8	17	22	15	7	7	4	43	72	tRNA 2-thiouridine synthesizing protein E [EC:2.8.1.-]
K03597	4	11	5	8	7	3	8	17	22	16	7	7	2	43	72	sigma-E factor negative regulatory protein RseA
K05802	4	9	5	6	7	3	8	17	22	16	7	7	3	43	72	potassium efflux system protein KefA
K04082	4	12	7	8	8	3	8	17	22	16	7	7	4	43	72	molecular chaperone HscB
K04044	4	13	7	10	8	3	8	17	22	16	7	7	3	43	72	molecular chaperone HscA
K13634	4	11	5	8	7	3	8	17	22	16	7	7	3	43	72	LysR family transcriptional regulator, cys regulon transcriptional activator
K07287	4	11	5	8	7	3	8	17	22	16	7	7	3	43	72	lipoprotein-34
K03774	4	11	7	8	8	3	8	17	22	16	7	7	3	43	72	FKBP-type peptidyl-prolyl cis-trans isomerase SlpA [EC:5.2.1.8]
K03473	4	6	6	5	7	3	8	17	22	15	7	7	2	43	72	erythronate-4-phosphate dehydrogenase [EC:1.1.1.290]
K03749	4	11	5	8	7	3	8	17	22	16	7	7	2	43	72	DedD protein
K05812	4	9	5	7	7	3	8	17	22	16	7	7	2	43	72	conserved hypothetical protein
K12266	4	9	5	6	7	3	8	17	21	15	7	7	2	43	72	anaerobic nitric oxide reductase transcription regulator
K06149	3	6	4	5	6	3	8	17	22	15	7	7	2	43	72	universal stress protein A
K07661	3	6	7	5	7	3	8	17	22	15	7	7	2	43	72	two-component system, OmpR family, response regulator RstA
K07235	3	6	7	5	7	3	8	17	22	15	7	7	2	43	72	tRNA 2-thiouridine synthesizing protein D [EC:2.8.1.-]
K02742	3	6	4	5	6	3	8	17	22	16	7	7	2	43	72	SprT protein
K03803	3	6	4	5	3	3	8	17	22	15	7	7	2	43	72	sigma-E factor negative regulatory protein RseC
K03598	3	9	5	7	6	3	8	17	22	15	7	7	3	43	72	sigma-E factor negative regulatory protein RseB
K04691	3	7	6	5	7	3	8	17	22	15	7	7	2	43	72	serine protease DegS [EC:3.4.21.-]
K07740	3	6	4	5	6	3	8	17	22	15	7	7	2	43	72	regulator of sigma D
K03825	3	7	5	9	7	3	8	17	22	14	7	8	3	43	72	putative acetyltransferase [EC:2.3.1.-]
K06899	3	6	4	5	6	3	8	17	22	15	7	7	2	43	72	nucleoid-associated protein
K02362	3	6	5	7	6	3	8	17	21	15	7	7	2	43	72	enterobactin synthetase component D [EC:2.7.8.-]
K02336	3	6	4	5	6	3	8	17	22	15	7	7	2	43	72	DNA polymerase II [EC:2.7.7.7]
K01150	3	6	4	5	6	3	9	18	22	17	7	7	4	43	72	deoxyribonuclease I [EC:3.1.21.1]
K03112	3	6	4	5	6	3	8	17	21	15	7	7	2	43	72	DamX protein
K10009	3	7	5	6	7	3	10	18	22	16	7	7	2	43	72	cystine transport system permease protein
K10010	3	7	4	6	7	3	8	17	22	15	7	7	3	43	72	cystine transport system ATP-binding protein [EC:3.6.3.-]
K00137	3	6	4	6	6	3	9	18	22	15	7	7	3	43	72	aminobutyraldehyde dehydrogenase [EC:1.2.1.19]
K05851	3	6	4	5	6	3	8	17	22	15	7	7	2	43	72	adenylate cyclase, class 1 [EC:4.6.1.1]
K06006	13	14	19	14	15	2	22	16	21	12	7	7	3	43	72	periplasmic protein CpxP
K06726	11	8	7	7	8	2	9	17	22	13	7	7	3	44	72	D-ribose pyranase [EC:5.-.-.-]
K01914	11	6	6	6	5	2	8	17	22	13	7	6	2	43	72	aspartate--ammonia ligase [EC:6.3.1.1]
K00813	6	7	9	7	7	2	11	17	21	13	7	7	3	43	72	aspartate aminotransferase [EC:2.6.1.1]
K07641	5	9	5	6	7	2	8	16	21	13	7	8	3	41	72	two-component system, OmpR family, sensor histidine kinase CreC [EC:2.7.13.3]
K07663	5	9	5	6	7	2	8	16	21	13	7	8	2	41	72	two-component system, OmpR family, catabolic regulation response regulator CreB
K01147	5	10	5	8	5	2	8	16	21	13	7	7	3	43	72	exoribonuclease II [EC:3.1.13.1]
K07286	4	9	5	6	7	2	8	17	21	15	7	7	2	43	72	uncharacterized lipoprotein
K05501	4	9	4	8	4	2	8	16	21	13	7	7	2	43	72	TetR/AcrR family transcriptional regulator
K10017	4	6	6	7	7	2	8	17	21	13	7	7	2	43	72	histidine transport system ATP-binding protein [EC:3.6.3.21]
K10004	4	11	7	11	8	2	10	17	21	13	7	7	3	43	72	glutamate/aspartate transport system ATP-binding protein [EC:3.6.3.-]
K07262	4	11	7	8	8	2	8	17	21	15	7	7	2	43	72	D-alanyl-D-alanine endopeptidase (penicillin-binding protein 7) [EC:3.4.99.-];D-alanyl-D-alanine endopeptidase (penicillin-binding protein 7) [EC:3.4.21.-]
K06202	4	11	5	8	7	2	8	17	21	15	7	7	3	43	72	CyaY protein
K03181	4	7	7	5	7	2	8	17	22	15	7	7	2	43	72	chorismate--pyruvate lyase [EC:4.1.3.40]
K03933	4	6	5	5	6	2	8	17	22	14	7	8	5	42	72	chitin-binding protein
K01521	4	6	5	5	4	2	12	17	21	12	7	7	3	43	72	CDP-diacylglycerol pyrophosphatase [EC:3.6.1.26]
K03148	4	5	4	5	3	2	8	17	22	14	7	6	4	43	72	adenylyltransferase [EC:2.7.7.-];adenylyltransferase ThiF [EC:2.7.7.-]
K06222	4	10	8	6	11	2	8	16	21	15	7	7	2	43	72	2,5-diketo-D-gluconate reductase B [EC:1.1.1.274]
K14055	3	4	4	4	3	2	8	17	22	15	7	7	2	43	72	universal stress protein E
K07639	3	6	6	5	7	2	8	17	21	15	7	7	2	43	72	two-component system, OmpR family, sensor histidine kinase RstB [EC:2.7.13.3]
K07715	3	5	4	4	3	2	8	16	21	13	7	7	5	43	72	two-component system, NtrC family, response regulator YfhA
K07236	3	6	4	5	6	2	8	17	21	15	7	7	2	43	72	tRNA 2-thiouridine synthesizing protein C
K07237	3	6	4	5	6	2	8	17	21	15	7	7	2	43	72	tRNA 2-thiouridine synthesizing protein B
K03721	3	6	4	5	6	2	8	17	21	15	7	7	2	43	72	transcriptional regulator of aroF, aroG, tyrA and aromatic amino acid transport
K05785	3	7	4	7	4	2	8	17	21	14	7	7	3	43	72	transcriptional antiterminator RfaH
K02439	3	6	4	5	6	2	8	17	21	15	7	7	2	43	72	thiosulfate sulfurtransferase [EC:2.8.1.1]
K03304	3	6	4	6	3	2	8	17	21	13	7	7	3	43	72	tellurite resistance/dicarboxylate transporter, TDT family
K05526	3	6	6	5	7	2	8	17	22	15	7	7	2	43	72	succinylglutamate desuccinylase [EC:3.5.1.96]
K07184	3	4	4	4	3	2	8	17	21	15	7	7	2	43	72	SH3 domain protein
K05777	3	5	4	5	3	2	8	17	22	13	7	7	3	43	72	putative thiamine transport system substrate-binding protein
K08321	3	5	4	4	3	2	8	16	21	12	7	6	3	40	72	putative autoinducer-2 (AI-2) aldolase [EC:4.1.2.-]
K03826	3	4	4	4	3	2	8	16	21	13	7	7	3	43	72	putative acetyltransferase [EC:2.3.1.-]
K02804	3	7	5	6	7	2	8	17	21	13	7	7	3	44	72	PTS system, N-acetylglucosamine-specific IIC component
K06205	3	6	4	5	6	2	8	17	21	15	7	7	2	43	72	MioC protein
K05803	3	4	4	4	3	2	8	16	21	14	7	7	4	43	72	lipoprotein NlpI
K10537	3	6	4	5	6	2	8	16	21	13	7	7	2	43	72	L-arabinose transport system substrate-binding protein
K10538	3	6	4	5	6	2	8	16	21	13	7	7	2	43	72	L-arabinose transport system permease protein
K10539	3	6	4	5	6	2	8	16	21	13	7	7	2	43	72	L-arabinose transport system ATP-binding protein [EC:3.6.3.17]
K00378	3	4	4	4	3	2	8	17	22	13	7	6	2	43	72	hydroxylamine reductase [EC:1.7.-.-]
K05787	3	6	4	5	6	2	8	17	21	15	7	7	2	43	72	DNA-binding protein HU-alpha
K03472	3	7	4	5	6	2	8	17	21	15	7	7	2	43	72	D-erythrose 4-phosphate dehydrogenase [EC:1.2.1.72]
K02424	3	7	4	6	7	2	8	17	21	15	7	7	2	43	72	cystine transport system substrate-binding protein
K01766	3	6	4	5	6	2	8	17	21	15	7	7	2	43	72	cysteine sulfinate desulfinase [EC:4.4.1.-]
K00610	3	4	4	4	3	2	8	17	22	13	7	7	4	43	72	aspartate carbamoyltransferase regulatory subunit
K08996	14	7	8	7	6	1	9	16	21	13	7	6	2	44	72	putative membrane protein
K01096	11	7	10	6	7	1	8	16	21	12	7	7	2	44	72	phosphatidylglycerophosphatase B [EC:3.1.3.27]
K00364	11	11	7	9	6	1	9	16	21	12	7	7	2	44	72	GMP reductase [EC:1.7.1.7]
K08159	7	12	10	8	11	1	11	16	21	13	7	7	2	43	72	MFS transporter, DHA1 family, L-arabinose/isopropyl-beta-D-thiogalactopyranoside export protein
K04062	5	13	4	9	5	1	8	16	21	12	7	7	2	43	72	osmotically inducible lipoprotein OsmB
K00835	4	5	4	5	4	1	8	16	21	12	7	7	2	43	72	valine--pyruvate aminotransferase [EC:2.6.1.66]
K07642	4	7	6	5	5	1	8	16	21	13	7	7	3	43	72	two-component system, OmpR family, sensor histidine kinase BaeS [EC:2.7.13.3]
K03974	4	5	4	5	4	1	8	16	21	12	7	6	2	43	72	psp operon transcriptional activator
K02686	4	10	4	8	4	1	8	16	20	12	7	7	2	43	72	primosomal replication protein N
K03970	4	5	4	5	4	1	8	16	21	12	7	6	2	43	72	phage shock protein B
K08325	4	6	5	5	4	1	10	16	21	13	7	7	2	45	72	NADP-dependent alcohol dehydrogenase [EC:1.1.-.-]
K08173	4	8	5	6	5	1	11	16	21	12	7	7	2	44	72	MFS transporter, MHS family, metabolite:H+ symporter
K13635	4	9	6	7	5	1	8	16	21	12	7	7	2	43	72	LysR family transcriptional regulator, cys regulon transcriptional activator
K11733	4	7	4	5	4	1	8	16	21	12	7	7	2	43	72	lysine-specific permease
K14348	4	7	6	5	5	1	8	16	20	12	7	7	2	43	72	GntR family transcriptional regulator, L-lactate dehydrogenase operon regulator
K11745	4	9	4	7	4	1	8	16	21	12	7	6	2	43	72	glutathione-regulated potassium-efflux system ancillary protein KefC
K10002	4	11	7	8	8	1	8	16	21	13	7	7	3	43	72	glutamate/aspartate transport system permease protein
K01252	4	5	4	5	4	1	10	16	21	12	7	7	2	43	72	enterobactin isochorismatase [EC:3.3.2.1]
K06039	3	5	4	4	3	1	8	16	21	12	7	6	5	43	72	uncharacterized protein involved in oxidation of intracellular sulfur
K03834	3	4	4	5	3	1	8	16	21	12	7	7	2	45	72	tyrosine-specific transport protein
K07640	3	4	4	4	3	1	8	16	21	12	7	7	4	43	72	two-component system, OmpR family, sensor histidine kinase CpxA [EC:2.7.13.3]
K07662	3	4	4	4	3	1	9	16	21	13	7	7	6	43	72	two-component system, OmpR family, response regulator CpxR
K11743	3	4	4	4	3	1	8	16	20	12	7	6	1	43	72	spermidine export protein MdtJ
K14392	3	4	4	4	3	1	8	16	21	13	7	7	2	43	72	sodium/pantothenate symporter
K02819	3	4	4	4	3	1	8	16	21	12	7	7	1	44	72	PTS system, trehalose-specific IIC component
K02779	3	4	4	4	3	1	8	16	21	12	7	7	3	43	72	PTS system, glucose-specific IIC component
K14054	3	4	3	4	3	1	8	16	21	12	7	6	3	43	72	protein MpaA
K03607	3	5	4	4	3	1	8	16	21	13	7	7	2	43	72	ProP effector
K12973	3	4	4	4	3	1	8	16	20	12	7	7	2	43	72	palmitoyl transferase [EC:2.3.1.-]
K11535	3	4	4	4	3	1	8	16	21	12	7	7	1	44	72	nucleoside transport protein
K08177	3	5	4	5	3	1	8	16	21	12	7	7	5	43	72	MFS transporter, OFA family, oxalate/formate antiporter
K10015	3	6	6	5	7	1	8	16	21	12	7	7	2	43	72	histidine transport system permease protein
K06211	3	4	4	4	3	1	8	16	20	12	7	7	1	43	72	HipB family transcriptional regulator, involved in the regulation of NAD biosynthesis
K11941	3	5	4	7	3	1	8	16	21	13	7	7	2	43	72	glucans biosynthesis protein C [EC:2.1.-.-]
K13255	3	4	4	4	3	1	8	16	21	14	7	8	2	43	72	ferric iron reductase protein FhuF
K11744	3	4	3	4	3	1	8	16	20	12	7	6	2	43	72	AI-2 transport protein TqsA
K00216	3	4	5	4	4	1	8	16	21	13	7	8	5	43	72	2,3-dihydro-2,3-dihydroxybenzoate dehydrogenase [EC:1.3.1.28]
K03812	3	6	4	5	6	3	8	17	21	15	6	6	2	40	72	ribosome modulation factor
K03548	3	6	4	5	6	3	8	17	22	15	6	7	2	43	72	putative permease
K03805	4	9	5	6	7	2	8	16	21	14	6	6	2	43	72	thiol:disulfide interchange protein DsbG
K08302	4	5	4	5	3	2	8	17	21	12	6	7	2	43	72	tagatose 1,6-diphosphate aldolase [EC:4.1.2.40]
K06219	3	6	4	5	6	2	8	17	21	14	6	7	2	43	72	S-adenosylmethionine-dependent methyltransferase
K05778	3	4	3	4	3	2	8	16	21	13	6	6	2	43	72	putative thiamine transport system permease protein
K05779	3	4	3	4	3	2	8	16	21	13	6	6	2	43	72	putative thiamine transport system ATP-binding protein
K04064	3	4	4	4	3	2	8	16	21	14	6	7	1	43	72	osmotically inducible lipoprotein OsmE
K10192	3	5	4	7	3	2	8	16	21	12	6	7	2	40	72	oligogalacturonide transport system substrate-binding protein
K10540	3	4	3	4	3	2	8	17	21	12	6	6	1	43	72	methyl-galactoside transport system substrate-binding protein
K02521	3	4	4	4	3	2	8	16	21	14	6	7	2	43	72	LysR family transcriptional regulator, positive regulator for ilvC
K03668	3	4	4	4	3	2	8	16	21	14	6	7	2	43	72	heat shock protein HslJ
K08276	3	6	4	5	6	2	8	16	21	14	6	7	2	43	72	ecotin
K07589	3	6	4	5	6	2	8	17	21	15	6	6	1	43	72	D-erythro-7,8-dihydroneopterin triphosphate epimerase [EC:5.-.-.-]
K03796	3	4	4	4	3	2	8	16	21	13	6	6	2	43	72	Bax protein
K09890	3	6	4	5	6	2	8	17	21	15	6	7	1	43	72	alternative ribosome-rescue factor;hypothetical protein
K10555	3	4	4	5	3	2	10	17	21	13	6	6	3	40	72	AI-2 transport system substrate-binding protein
K10556	3	4	4	4	3	2	8	17	21	13	6	6	3	40	72	AI-2 transport system permease protein
K00455	3	4	4	4	3	2	8	16	21	13	6	6	2	40	72	3,4-dihydroxyphenylacetate 2,3-dioxygenase [EC:1.13.11.15]
K03492	11	6	6	6	5	1	8	16	21	12	6	6	1	41	72	GntR family transcriptional regulator
K01169	9	11	13	10	10	1	17	16	21	12	6	6	2	43	72	ribonuclease I (enterobacter ribonuclease) [EC:3.1.27.6]
K04775	9	10	12	10	10	1	15	16	21	12	6	7	2	43	72	protease YdgD [EC:3.4.21.-]
K08350	6	7	9	7	7	1	10	16	21	12	6	6	1	43	72	formate dehydrogenase-N, gamma subunit [EC:1.2.1.2]
K02615	6	7	9	7	7	1	10	16	21	12	6	6	2	40	72	acetyl-CoA acetyltransferase [EC:2.3.1.-]
K02852	4	5	4	5	3	1	8	16	21	12	6	7	2	43	72	UDP-N-acetyl-D-mannosaminuronic acid transferase [EC:2.4.1.-]
K07771	4	7	4	5	4	1	8	16	20	12	6	6	1	43	72	two-component system, OmpR family, response regulator BasR
K07664	4	7	6	6	5	1	8	16	21	13	6	7	2	43	72	two-component system, OmpR family, response regulator BaeR
K11991	4	7	4	5	4	1	8	16	21	12	6	7	2	43	72	tRNA-specific adenosine deaminase [EC:3.5.4.-]
K13256	4	5	4	5	3	1	8	16	21	13	6	6	2	43	72	protein PsiE
K10678	4	5	4	5	3	1	8	16	21	12	6	6	2	43	72	nitroreductase [EC:1.-.-.-]
K00427	4	7	6	5	5	1	8	16	20	12	6	6	1	43	72	L-lactate permease
K03476	4	5	4	5	3	1	7	16	21	12	6	6	1	43	72	L-ascorbate 6-phosphate lactonase [EC:3.1.1.-]
K06858	3	6	4	5	6	1	8	16	21	13	6	6	1	43	72	vitamin B12 transport system substrate-binding protein
K06073	3	4	4	4	3	1	8	16	20	12	6	6	1	43	72	vitamin B12 transport system permease protein
K06074	3	4	4	4	3	1	8	16	20	12	6	6	1	43	72	vitamin B12 transport system ATP-binding protein [EC:3.6.3.33]
K03810	3	4	4	4	3	1	8	16	21	12	6	6	2	43	72	virulence factor
K11932	3	4	4	4	3	1	8	16	20	12	6	6	1	43	72	universal stress protein G
K14061	3	4	4	4	3	1	8	16	20	12	6	6	1	44	72	universal stress protein F
K14064	3	4	3	4	3	1	7	16	20	12	6	6	1	43	72	universal stress protein C
K06144	3	4	4	4	3	1	8	16	20	12	6	6	1	43	72	universal stress protein B
K02851	3	4	4	4	3	1	8	16	21	12	6	6	1	43	72	undecaprenyl-phosphate alpha-N-acetylglucosaminyltransferase [EC:2.7.8.-]
K07643	3	4	3	4	3	1	7	16	20	12	6	6	1	43	72	two-component system, OmpR family, sensor histidine kinase BasS [EC:2.7.13.3]
K07648	3	4	4	4	3	1	8	16	21	12	6	6	1	43	72	two-component system, OmpR family, aerobic respiration control sensor histidine kinase ArcB [EC:2.7.13.3]
K07773	3	4	4	4	3	1	8	16	21	12	6	6	1	43	72	two-component system, OmpR family, aerobic respiration control protein ArcA
K07711	3	5	4	5	3	1	8	16	21	13	6	7	2	43	72	two-component system, NtrC family, sensor histidine kinase YfhK [EC:2.7.13.3]
K07676	3	4	4	4	3	1	8	16	20	12	6	6	1	43	72	two-component system, NarL family, sensor histidine kinase RcsD [EC:2.7.13.3]
K07689	3	7	4	6	3	1	8	16	21	12	6	7	2	43	72	two-component system, NarL family, invasion response regulator UvrY
K07701	3	4	3	4	3	1	7	16	20	12	6	6	1	43	72	two-component system, CitB family, sensor histidine kinase DcuS [EC:2.7.13.3]
K03720	3	4	4	4	3	1	8	16	20	12	6	7	1	43	72	TrpR family transcriptional regulator, trp operon repressor
K06957	3	4	4	4	3	1	8	16	21	13	6	6	1	43	72	tRNA(Met) cytidine acetyltransferase [EC:2.3.1.-];tRNA(Met) cytidine acetyltransferase [EC:2.3.1.193]
K03764	3	4	4	4	3	1	8	16	21	12	6	6	1	43	72	transcriptional repressor of met regulon (beta-ribbon, MetJ family)
K07251	3	4	4	4	3	1	8	16	21	12	6	6	1	43	72	thiamine kinase [EC:2.7.1.89]
K08344	3	4	3	4	3	1	7	16	20	12	6	6	1	43	72	suppressor for copper-sensitivity B
K07757	3	4	3	4	3	1	7	16	20	12	6	6	1	43	72	sugar-phosphatase [EC:3.1.3.23]
K00840	3	4	7	4	5	1	8	16	21	12	6	6	1	43	72	succinylornithine aminotransferase [EC:2.6.1.81]
K08322	3	4	3	4	3	1	7	16	20	12	6	6	1	43	72	starvation sensing protein RspB [EC:1.1.1.-]
K11742	3	4	4	4	3	1	8	16	20	12	6	6	1	43	72	spermidine export protein MdtI
K02972	3	4	3	4	3	1	7	15	20	12	6	6	1	40	72	small subunit ribosomal protein S22
K11926	3	4	4	4	3	1	8	16	20	12	6	6	1	43	72	sigma factor-binding protein Crl
K11925	3	4	4	4	3	1	8	16	20	12	6	6	1	43	72	SgrR family transcriptional regulator
K13301	3	4	4	4	3	1	8	16	20	12	6	6	1	43	72	secretion monitor
K03425	3	4	3	4	3	1	7	16	20	12	6	6	1	43	72	sec-independent protein translocase protein TatE
K14762	3	4	3	4	3	1	7	16	20	12	6	6	1	43	72	ribosome-associated protein
K05809	3	4	4	4	3	1	8	16	21	12	6	6	1	43	72	ribosome-associated inhibitor A
K11392	3	4	3	4	3	1	7	16	20	12	6	7	2	43	72	ribosomal RNA small subunit methyltransferase F [EC:2.1.1.-]
K11391	3	4	3	4	3	1	7	16	20	12	6	6	1	43	72	ribosomal RNA large subunit methyltransferase G [EC:2.1.1.174];ribosomal RNA large subunit methyltransferase G [EC:2.1.1.52]
K03623	3	4	4	4	3	1	8	16	21	12	6	7	1	43	72	ribonuclease inhibitor
K06080	3	4	4	4	3	1	8	16	20	12	6	6	1	43	72	RcsF protein
K09251	3	4	3	4	3	1	7	16	20	12	6	6	2	43	72	putrescine aminotransferase [EC:2.6.1.82]
K08993	3	6	4	5	6	1	8	16	21	14	6	7	1	43	72	putative membrane protein
K08992	3	4	4	4	3	1	8	16	21	12	6	7	1	43	72	putative membrane protein
K05811	3	4	4	4	3	1	8	16	20	12	6	6	1	43	72	putative lipoprotein
K07479	3	4	4	4	3	1	8	16	21	12	6	6	1	43	72	putative DNA topoisomerase
K03819	3	4	3	4	3	1	7	16	20	12	6	6	1	43	72	putative colanic acid biosynthesis acetyltransferase WcaB [EC:2.3.1.-]
K06159	3	4	3	4	3	1	8	16	21	13	6	7	1	43	72	putative ATP-binding cassette transporter
K02750	3	4	3	4	3	1	7	16	20	12	6	6	1	43	72	PTS system, arbutin-like IIC component
K01146	3	4	4	4	3	1	8	16	21	12	6	6	1	43	72	protein Xni
K02507	3	4	4	4	3	1	8	16	20	12	6	6	1	43	72	protein transport protein HofQ
K02505	3	4	4	4	3	1	8	16	20	12	6	6	1	43	72	protein transport protein HofC
K02504	3	4	4	4	3	1	8	16	20	12	6	6	1	43	72	protein transport protein HofB
K14591	3	4	3	4	3	1	8	16	20	12	6	6	2	43	72	protein AroM
K01407	3	4	4	4	3	1	8	16	20	12	6	6	1	43	72	protease III [EC:3.4.24.55]
K11736	3	4	3	4	3	1	7	16	20	12	6	6	1	43	72	proline-specific permease ProY
K13695	3	4	4	4	3	1	8	16	20	12	6	6	2	43	72	probable lipoprotein NlpC
K04067	3	4	4	4	3	1	8	16	21	12	6	6	1	43	72	primosomal replication protein N'';primosomal replication protein N"
K02682	3	4	4	4	3	1	8	16	20	12	6	6	1	43	72	prepilin peptidase dependent protein D
K02681	3	4	3	4	3	1	7	16	20	12	6	6	1	43	72	prepilin peptidase dependent protein C
K02679	3	4	3	4	3	1	7	16	20	12	6	6	1	42	72	prepilin peptidase dependent protein A
K12290	3	4	3	4	3	1	7	16	20	12	6	6	1	43	72	pilus assembly protein HofO
K12289	3	4	4	4	3	1	8	16	20	12	6	6	1	43	72	pilus assembly protein HofN
K12288	3	4	4	4	3	1	8	16	20	12	6	6	1	43	72	pilus assembly protein HofM
K12975	3	4	3	4	3	1	7	16	20	12	6	6	1	43	72	phosphoethanolamine transferase
K08485	3	4	6	4	4	1	8	16	21	13	6	7	1	43	72	phosphocarrier protein NPr
K02784	3	4	4	4	3	1	8	16	20	12	6	6	1	43	72	phosphocarrier protein HPr
K12152	3	4	4	4	3	1	8	16	20	12	6	6	1	43	72	phosphatase NudJ [EC:3.6.1.-]
K11732	3	4	3	4	3	1	8	16	20	12	6	6	1	43	72	phenylalanine-specific permease
K02617	3	5	3	4	3	1	8	16	21	12	6	6	2	40	72	phenylacetic acid degradation protein
K03971	3	4	3	4	3	1	7	16	20	12	6	6	1	43	72	phage shock protein D
K07751	3	4	4	4	3	1	8	16	21	12	6	6	1	43	72	PepB aminopeptidase [EC:3.4.11.23]
K11934	3	4	4	4	3	1	7	16	20	12	6	6	1	43	72	outer membrane protein X
K09476	3	4	3	4	3	1	8	16	21	12	6	6	1	43	72	outer membrane pore protein F
K11929	3	4	3	4	3	1	7	16	20	12	6	6	1	43	72	outer membrane pore protein E
K05517	3	6	4	5	6	1	8	16	21	13	6	6	1	43	72	nucleoside-specific channel-forming protein
K02846	3	4	3	4	3	1	7	16	20	12	6	6	1	43	72	N-methyl-L-tryptophan oxidase [EC:1.5.3.-]
K12265	3	4	3	4	3	1	7	16	20	12	6	6	1	43	72	nitric oxide reductase FlRd-NAD(+) reductase [EC:1.18.1.-]
K08347	3	4	3	4	3	1	7	16	20	12	6	6	1	43	72	nitrate reductase 2, gamma subunit [EC:1.7.99.4]
K08361	3	4	3	4	3	1	7	16	20	12	6	6	1	43	72	nitrate reductase 2, delta subunit [EC:1.7.99.4]
K08346	3	4	3	4	3	1	7	16	20	12	6	6	1	43	72	nitrate reductase 2, beta subunit [EC:1.7.99.4]
K08345	3	4	3	4	3	1	7	16	20	12	6	6	1	43	72	nitrate reductase 2, alpha subunit [EC:1.7.99.4]
K03645	3	4	4	4	3	1	8	16	21	12	6	6	2	43	72	negative modulator of initiation of replication
K11933	3	4	4	4	3	1	8	16	20	12	6	6	1	43	72	NADH oxidoreductase Hcr [EC:1.-.-.-]
K02565	3	4	4	4	3	1	8	16	21	12	6	6	2	43	72	N-acetylglucosamine repressor
K03314	3	6	4	5	6	1	8	16	21	13	6	6	1	43	72	Na+:H+ antiporter, NhaB family
K13630	3	4	3	4	3	1	7	16	20	12	6	6	1	43	72	multiple antibiotic resistance protein MarB
K04081	3	4	3	4	3	1	7	16	20	12	6	6	1	43	72	molecular chaperone IbpB
K08219	3	4	3	4	3	1	7	16	20	12	6	6	1	43	72	MFS transporter, UMF2 family, putative MFS family transporter protein
K07784	3	4	3	4	3	1	7	16	20	12	6	6	1	43	72	MFS transporter, OPA family, hexose phosphate transport protein UhpT
K03289	3	4	4	4	3	1	7	16	20	12	6	6	1	43	72	MFS transporter, NHS family, nucleoside permease
K08227	3	4	4	4	3	1	8	16	20	12	6	6	1	43	72	MFS transporter, LPLT family, lysophospholipid transporter
K08160	3	6	6	5	7	1	8	16	21	12	6	7	2	43	72	MFS transporter, DHA1 family, multidrug/chloramphenicol efflux transport protein
K08163	3	4	3	4	3	1	7	15	20	12	6	6	1	42	72	MFS transporter, DHA1 family, multidrug resistance protein
K08162	3	4	4	4	3	1	8	16	20	12	6	6	1	43	72	MFS transporter, DHA1 family, multidrug resistance protein
K08154	3	4	4	4	3	1	8	16	21	12	6	6	1	43	72	MFS transporter, DHA1 family, 2-module integral membrane pump EmrD
K02511	3	4	3	4	3	1	7	16	20	12	6	6	1	40	72	MFS transporter, ACS family, 4-hydroxyphenylacetate permease
K10541	3	4	3	4	3	1	8	16	21	12	6	6	1	43	72	methyl-galactoside transport system permease protein
K10542	3	4	3	4	3	1	8	16	21	12	6	6	1	43	72	methyl-galactoside transport system ATP-binding protein [EC:3.6.3.17]
K13638	3	4	4	5	3	1	8	16	21	12	6	6	1	43	72	MerR family transcriptional regulator, Zn(II)-responsive regulator of zntA
K11923	3	4	4	4	3	1	8	16	20	12	6	6	1	43	72	MerR family transcriptional regulator, copper efflux regulator
K08308	3	4	4	4	3	1	8	16	20	12	6	6	1	43	72	membrane-bound lytic murein transglycosylase E [EC:3.2.1.-]
K08306	3	4	4	4	3	1	8	16	21	12	6	6	1	43	72	membrane-bound lytic murein transglycosylase C [EC:3.2.1.-]
K07186	3	4	4	4	3	1	8	16	21	12	6	6	1	43	72	membrane protein
K02562	3	4	3	4	3	1	7	16	20	12	6	6	1	43	72	mannitol operon repressor
K05775	3	4	3	4	3	1	8	16	21	13	6	6	1	43	72	maltose operon periplasmic protein
K04333	3	4	3	4	3	1	7	16	20	12	6	6	1	43	72	LuxR family transcriptional regulator, csgAB operon transcriptional regulatory protein
K07781	3	4	3	4	3	1	7	16	20	12	6	6	1	43	72	LuxR family transcriptional regulator, capsular biosynthesis positive transcription factor
K11106	3	4	3	4	3	1	7	16	20	12	6	6	1	43	72	L-tartrate/succinate antiporter
K11531	3	4	3	4	3	1	8	16	21	12	6	6	2	40	72	lsr operon transcriptional repressor
K03077	3	4	3	4	3	1	8	16	21	12	6	6	2	43	72	L-ribulose-5-phosphate 4-epimerase [EC:5.1.3.4]
K03079	3	4	3	4	3	1	7	16	21	12	6	6	1	43	72	L-ribulose-5-phosphate 3-epimerase [EC:5.1.3.22]
K04770	3	4	4	4	3	1	8	16	21	12	6	6	1	43	72	Lon-like ATP-dependent protease [EC:3.4.21.-]
K12943	3	4	3	4	3	1	7	16	20	12	6	6	1	43	72	lipoprotein YgeR
K05790	3	4	4	4	3	1	8	16	20	12	6	6	1	43	72	lipopolysaccharide biosynthesis protein WzzE
K02560	3	4	4	4	3	1	8	16	21	12	6	6	1	43	72	lipid A biosynthesis (KDO)2-(lauroyl)-lipid iva acyltransferase [EC:2.3.1.-]
K11250	3	4	6	4	4	1	8	16	21	12	6	6	2	43	72	leucine efflux protein
K02506	3	4	3	4	3	1	7	16	20	12	6	6	1	43	72	leader peptidase HopD [EC:3.4.23.43]
K03485	3	4	3	4	3	1	7	16	20	12	6	6	1	43	72	LacI family transcriptional regulator, trehalose operon repressor
K03604	3	4	4	4	3	1	8	16	21	12	6	7	2	43	72	LacI family transcriptional regulator, purine nucleotide synthesis repressor
K03487	3	4	3	4	3	1	7	16	20	12	6	6	1	43	72	LacI family transcriptional regulator, asc operon repressor
K00892	3	4	4	4	3	1	8	16	21	12	6	6	1	43	72	inosine kinase [EC:2.7.1.73]
K11939	3	4	4	4	3	1	8	16	20	12	6	6	1	43	72	inner membrane transporter RhtA
K08315	3	4	3	4	3	1	7	16	20	12	6	6	2	43	72	hydrogenase 3 maturation protease [EC:3.4.-.-];hydrogenase 3 maturation protease [EC:3.4.23.51]
K11938	3	4	3	4	3	1	7	16	20	12	6	6	1	43	72	HMP-PP phosphatase [EC:3.6.1.-]
K12150	3	4	4	4	3	1	8	16	21	12	6	6	1	43	72	HIT-like protein HinT
K10014	3	4	3	4	3	1	7	16	20	12	6	6	2	43	72	histidine transport system substrate-binding protein
K10016	3	6	6	5	7	1	8	16	21	13	6	7	2	43	72	histidine transport system permease protein
K05839	3	4	4	4	3	1	8	16	21	12	6	6	1	43	72	haemolysin expression modulating protein
K02467	3	4	3	4	3	1	7	16	20	12	6	6	1	43	72	GutQ protein
K03603	3	4	4	4	3	1	8	16	21	12	6	6	1	43	72	GntR family transcriptional regulator, negative regulator for fad regulon and positive regulator of fabA
K03482	3	4	3	4	3	1	7	16	20	12	6	6	1	43	72	GntR family transcriptional regulator, glv operon transcriptional regulator
K06156	3	4	4	4	3	1	8	16	21	12	6	6	1	43	72	Gnt-I system low-affinity gluconate transporter
K00113	3	4	4	4	3	1	8	16	20	12	6	6	2	43	72	glycerol-3-phosphate dehydrogenase subunit C [EC:1.1.5.3]
K00112	3	4	4	4	3	1	8	16	20	12	6	6	2	43	72	glycerol-3-phosphate dehydrogenase subunit B [EC:1.1.5.3]
K11746	3	6	5	6	4	1	8	16	20	12	6	6	1	43	72	glutathione-regulated potassium-efflux system ancillary protein KefF
K01085	3	5	4	5	3	1	8	16	20	12	6	6	1	43	72	glucose-1-phosphatase [EC:3.1.3.10]
K12945	3	4	3	4	3	1	7	16	20	12	6	6	1	43	72	GDP-mannose pyrophosphatase NudK [EC:3.6.1.-]
K00247	3	6	4	6	3	1	8	16	20	12	6	6	2	43	72	fumarate reductase subunit D [EC:1.3.99.1];fumarate reductase subunit D
K00246	3	6	4	6	3	1	8	16	20	12	6	6	2	43	72	fumarate reductase subunit C;fumarate reductase subunit C [EC:1.3.99.1]
K00245	3	6	4	6	3	1	8	16	21	12	6	6	2	43	72	fumarate reductase iron-sulfur protein [EC:1.3.99.1];fumarate reductase iron-sulfur subunit [EC:1.3.99.1]
K08313	3	4	3	4	3	1	7	16	20	12	6	6	1	43	72	fructose-6-phosphate aldolase 1 [EC:4.1.2.-]
K08349	3	4	3	4	3	1	7	16	20	12	6	6	1	43	72	formate dehydrogenase-N, beta subunit [EC:1.2.1.2]
K08348	3	4	3	4	3	1	7	15	20	12	6	6	1	40	72	formate dehydrogenase-N, alpha subunit [EC:1.2.1.2]
K03840	3	4	4	4	3	1	8	16	21	12	6	6	1	43	72	flavodoxin II
K05997	3	4	4	4	3	1	8	16	21	12	6	6	1	43	72	Fe-S cluster assembly protein SufA
K13283	3	4	3	4	3	1	8	16	20	12	6	7	2	43	72	ferrous-iron efflux pump FieF
K07490	3	4	4	4	3	1	8	16	20	12	6	6	1	43	72	ferrous iron transport protein C
[truncated: 2,591 more rows]

## Sheet: Nansha population
KO_ID	NS-L1	NS-L2	NS-L3	NS-L4	NS-L5	NS-P1	NS-P2	NS-P3	NS-P4	NS-P5	NS-A1	NS-A2	NS-A3	NS-A4	NS-A5	KEGG_Description
[truncated: 4,307 more rows]
